# Supplementary material for: Inbred or Outbred? Genetic Diversity in Laboratory Rodent Colonies
Source: G3 (Bethesda). 2017 Dec 13;8(2):679–86. doi: 10.1534/g3.117.300495 (PMC5919727; doi:10.1534/g3.117.300495)
Supplement: Supplementary file 2 [file 679TableS1.txt]

GBS-tag_name	Chr	Start	Gene_Name
1884	NHTI01000038.1	2004674	Mfsd3
3051	NHTI01000156.1	495166	LOC110547810
3700	NHTI01000549.1	506105	Mei1
4458	NHTI01000479.1	144743	LOC110553398
5222	NHTI01007786.1	29944	Kiaa1211
5513	NHTI01001269.1	374356	Gtf2h1
6658	NHTI01004485.1	1169	LOC110539596
9307	NHTI01010585.1	23473	LOC110542997
9774	NHTI01000646.1	661711	Abcb4
9788	NHTI01004982.1	75315	LOC110540186
10182	NHTI01000475.1	460757	Tbx1
10203	NHTI01004802.1	52835	Serpina4
12424	NHTI01007305.1	10904	LOC110541852
14580	NHTI01001589.1	307820	Rpa3
14954	NHTI01002523.1	94969	Syne1
15443	NHTI01007522.1	32613	LOC110541952
15986	NHTI01000367.1	291858	Rundc3a
16128	NHTI01025073.1	2242	LOC110544330
19084	NHTI01000969.1	174073	LOC110557878
19646	NHTI01000379.1	953633	LOC110552090
20548	NHTI01000771.1	621416	Fam107a
21474	NHTI01015478.1	10496	LOC110543738
21557	NHTI01000157.1	347736	Smad1
21881	NHTI01001894.1	61387	Aebp2
22079	NHTI01000942.1	244989	Golga4
22251	NHTI01053772.1	87	LOC110544827
23189	NHTI01000333.1	541635	Arid3a
23493	NHTI01000010.1	2012535	LOC110548094
23638	NHTI01001420.1	295113	Gdpd5
24628	NHTI01000185.1	178834	Ptpre
25532	NHTI01001894.1	61382	Aebp2
25835	NHTI01000479.1	281559	LOC110553377
26378	NHTI01010890.1	4119	LOC110543077
26391	NHTI01000496.1	596048	Znf521
28347	NHTI01002745.1	148016	Prss36
28841	NHTI01000889.1	146569	Lmln
29851	NHTI01000150.1	273915	LOC110547654
29934	NHTI01000066.1	1817849	Tubb3
30539	NHTI01009536.1	34852	LOC110542685
30593	NHTI01001097.1	313503	Emilin2
30819	NHTI01001894.1	39659	Aebp2
33970	NHTI01000805.1	113553	Frem1
36169	NHTI01003218.1	117745	Wdr36
37095	NHTI01016322.1	2355	LOC110543812
38329	NHTI01004384.1	10740	LOC110539474
38539	NHTI01000032.1	1558557	Ptk2b
39266	NHTI01008826.1	33339	Napepld
40204	NHTI01007786.1	30258	Kiaa1211
42906	NHTI01000005.1	2230727	Ppp1r26
44103	NHTI01000560.1	613395	Srcin1
44527	NHTI01007786.1	30224	Kiaa1211
44764	NHTI01000595.1	447578	Lrrc8c
45680	NHTI01000881.1	464907	Mpped2
46772	NHTI01000487.1	356811	Npc1
46832	NHTI01002541.1	200191	Tns3
47175	NHTI01004343.1	51219	LOC110539419
47324	NHTI01001439.1	359967	Pqlc2
48389	NHTI01000136.1	12156	B3gnt6
49496	NHTI01000900.1	390573	Tbc1d9b
50582	NHTI01000220.1	640655	Dvl3
51057	NHTI01000376.1	306564	Ubash3b
52233	NHTI01000333.1	1036589	LOC110551332
52669	NHTI01004698.1	88799	LOC110539872
53260	NHTI01003358.1	173084	LOC110565709
56710	NHTI01001829.1	43668	Igfbp2
58588	NHTI01000162.1	147016	Xpo6
58827	NHTI01000758.1	635565	LOC110556080
61728	NHTI01006788.1	27020	LOC110541571
62355	NHTI01024019.1	3224	LOC110544289
62778	NHTI01000322.1	95748	Foxf1
63339	NHTI01000379.1	922969	LOC110552092
63881	NHTI01003745.1	31665	Foxb2
64256	NHTI01002497.1	184044	LOC110563940
66841	NHTI01000045.1	1669172	B3gnt2
67591	NHTI01000162.1	514252	LOC110547966
70725	NHTI01000150.1	467924	Tnk2
71859	NHTI01000023.1	169466	Cnksr3
73550	NHTI01000092.1	1643058	Cabp7
76404	NHTI01000789.1	35227	Dab1
80292	NHTI01016322.1	2295	LOC110543812
80978	NHTI01002510.1	138588	Dtx4
82871	NHTI01000066.1	1754042	Spire2
82929	NHTI01000244.1	338191	Znf346
83655	NHTI01003565.1	117014	Paip1
84196	NHTI01000549.1	273074	Tob2
86213	NHTI01000059.1	889553	Arhgap8
87943	NHTI01000245.1	856509	Fam83g
87946	NHTI01000613.1	665736	Pard3
89498	NHTI01000047.1	484579	Irak3
89521	NHTI01000616.1	259091	Zcchc6
89904	NHTI01000993.1	189132	LOC110558022
91410	NHTI01000759.1	27446	LOC110556095
91644	NHTI01001699.1	328676	Fam217b
92445	NHTI01001743.1	139598	Tle1
93938	NHTI01005113.1	63356	LOC110540325
95562	NHTI01000245.1	856557	Fam83g
96478	NHTI01000329.1	627074	Btd
97904	NHTI01000058.1	373183	Pla2g2a
99492	NHTI01002592.1	71875	Alpk3
100695	NHTI01000554.1	247815	Limk1
101402	NHTI01000300.1	731868	Mro
101984	NHTI01000473.1	191029	Bdh1
102173	NHTI01000193.1	400092	Stub1
103835	NHTI01011024.1	4860	LOC110543106
105463	NHTI01000716.1	49647	Cdkn2d
107203	NHTI01000577.1	544045	Trnal-cag
107326	NHTI01004543.1	72204	LOC110539645
107859	NHTI01000900.1	404033	Tbc1d9b
108393	NHTI01000771.1	621122	Fam107a
108746	NHTI01000439.1	859258	Fam196a
109165	NHTI01000558.1	42890	S100a13
109327	NHTI01000893.1	220895	CUNH3orf80
109972	NHTI01000059.1	844907	LOC110545033
110693	NHTI01000146.1	184178	Mtnr1b
111393	NHTI01065513.1	780	LOC110544939
111744	NHTI01001131.1	200688	LOC110558910
112393	NHTI01000305.1	75523	Fam168a
112479	NHTI01004391.1	93026	Usp22
113359	NHTI01001261.1	420412	Snx24
114972	NHTI01003418.1	172062	LOC110565819
115038	NHTI01002354.1	104089	LOC110563563
115458	NHTI01000033.1	1307722	Zkscan2
115619	NHTI01000010.1	2012473	LOC110548094
115769	NHTI01000274.1	600554	Dram1
116048	NHTI01000577.1	612102	LOC110554430
116206	NHTI01000023.1	169423	Cnksr3
117274	NHTI01000132.1	13618	Csta
117517	NHTI01000527.1	401660	Pthlh
117672	NHTI01000859.1	517810	Dlc1
117847	NHTI01005428.1	12494	LOC110540573
118421	NHTI01000473.1	191029	Bdh1
120151	NHTI01000150.1	264974	LOC110547654
120685	NHTI01002777.1	160	LOC110564597
120772	NHTI01003182.1	130788	Znf25
121263	NHTI01013962.1	8332	LOC110543572
121579	NHTI01002685.1	219117	LOC110564421
122368	NHTI01000005.1	1136336	LOC110565060
123319	NHTI01000184.1	277880	Mpst
123620	NHTI01001437.1	108616	Znf516
125418	NHTI01005692.1	33336	LOC110540812
126522	NHTI01000129.1	1027920	Fam205a
126934	NHTI01000010.1	864186	Slc39a11
127311	NHTI01001249.1	410301	Nlrc5
128060	NHTI01000162.1	785762	Fam57b
128386	NHTI01000010.1	2376933	LOC110547520
128467	NHTI01002312.1	12468	Ckap4
128731	NHTI01000098.1	1342940	Fsd2
130145	NHTI01000764.1	353712	Rraga
130984	NHTI01000379.1	473884	Arfgap3
131468	NHTI01002812.1	105539	LOC110564698
131605	NHTI01000586.1	245001	Cemip
131738	NHTI01000293.1	250188	Chst14
132256	NHTI01000280.1	179475	LOC110550405
132318	NHTI01053360.1	471	LOC110544820
132563	NHTI01001593.1	284664	Aff1
132880	NHTI01005585.1	70002	Wipi2
132942	NHTI01000146.1	102940	Fat3
135012	NHTI01003687.1	77814	Entpd3
135415	NHTI01002199.1	26589	Dzip1l
135582	NHTI01001182.1	445289	Kiaa1143
135729	NHTI01001064.1	127273	Sspn
136201	NHTI01001269.1	374310	Gtf2h1
136692	NHTI01004384.1	6066	LOC110539481
136695	NHTI01004384.1	89201	LOC110539475
136699	NHTI01004384.1	10832	LOC110539474
137239	NHTI01001613.1	34769	LOC110561256
137993	NHTI01005678.1	16536	LOC110540800
138330	NHTI01001493.1	285455	Mrrf
139050	NHTI01002592.1	72112	Alpk3
139112	NHTI01000864.1	34413	LOC110557071
139565	NHTI01002039.1	186395	Fam98a
139684	NHTI01002592.1	123774	Slc28a1
141084	NHTI01025530.1	3781	LOC110544350
142030	NHTI01004918.1	24050	LOC110540122
142184	NHTI01002751.1	68073	Ccdc141
142348	NHTI01000827.1	515423	LOC110556774
142657	NHTI01000585.1	275411	Six1
142782	NHTI01004521.1	110659	Tgs1
142971	NHTI01001541.1	367691	LOC110560983
143242	NHTI01003769.1	122530	Hhipl1
143733	NHTI01001897.1	72633	Chrdl2
145364	NHTI01000180.1	1326376	Cldn12
145876	NHTI01000032.1	1541204	Chrna2
146755	NHTI01000633.1	660099	Scn10a
146766	NHTI01000095.1	32943	Vdr
147429	NHTI01001567.1	326954	Nkx2-1
147872	NHTI01000038.1	2004793	Mfsd3
148260	NHTI01000095.1	116728	LOC110546168
149064	NHTI01000062.1	1065928	Nrap
149707	NHTI01005442.1	50625	LOC110540594
151097	NHTI01000506.1	446839	Pde6b
151313	NHTI01000896.1	542717	Zfp3
152105	NHTI01004225.1	13130	LOC110566926
152941	NHTI01051384.1	1078	LOC110544800
153287	NHTI01001420.1	295119	Gdpd5
153920	NHTI01002283.1	223887	LOC110563391
154126	NHTI01001852.1	54744	Slc4a8
155130	NHTI01000023.1	775781	Tiam2
155390	NHTI01000324.1	173817	Kifc3
156042	NHTI01063066.1	461	LOC110544922
156847	NHTI01000521.1	437997	LOC110553755
156888	NHTI01017403.1	2375	LOC110543918
157328	NHTI01003803.1	10072	Togaram1
157547	NHTI01010144.1	29763	LOC110542876
157913	NHTI01000647.1	118959	Myo19
158397	NHTI01000349.1	134025	Mars2
158563	NHTI01002064.1	56317	Il15
159055	NHTI01004384.1	80174	LOC110539476
159257	NHTI01000027.1	2118663	Gal3st1
161034	NHTI01001059.1	261915	Scarf2
162018	NHTI01002669.1	64359	LOC110564352
162419	NHTI01001160.1	371250	LOC110559033
162491	NHTI01020724.1	5386	LOC110544125
162585	NHTI01002894.1	55418	LOC110564858
163171	NHTI01000484.1	413721	Xrcc5
163197	NHTI01000005.1	2228814	Ppp1r26
163281	NHTI01020838.1	643	LOC110544130
163521	NHTI01000981.1	82996	LOC110557942
163624	NHTI01000255.1	752635	Ppt1
163821	NHTI01000037.1	741738	LOC110561732
164921	NHTI01000027.1	826245	Slc5a1
166587	NHTI01000298.1	37816	Cdh4
166914	NHTI01000325.1	228883	Ngfr
167304	NHTI01000379.1	581415	Poldip3
167308	NHTI01000271.1	732768	Fam129a
169147	NHTI01003870.1	40424	LOC110566504
169370	NHTI01000487.1	77525	Lama3
170149	NHTI01001294.1	346647	Tecta
170690	NHTI01000333.1	829475	Shc2
170845	NHTI01000066.1	1172914	LOC110545199
171482	NHTI01000225.1	831130	Slc37a2
171879	NHTI01001894.1	150286	Plekha5
173964	NHTI01000765.1	652770	Zfp37
174048	NHTI01007751.1	40272	LOC110542063
175583	NHTI01001418.1	48871	Spred2
176036	NHTI01016689.1	3889	LOC110543850
178648	NHTI01002695.1	85001	LOC110564443
178872	NHTI01004384.1	10840	LOC110539474
178877	NHTI01034959.1	595	LOC110544571
179214	NHTI01008583.1	13684	LOC110542383
179215	NHTI01008583.1	13684	LOC110542383
180682	NHTI01000058.1	373185	Pla2g2a
180712	NHTI01016945.1	6415	LOC110543871
181917	NHTI01013844.1	6239	LOC110543556
182142	NHTI01000037.1	2199728	LOC110561646
182208	NHTI01000093.1	1240018	Elovl7
182621	NHTI01000869.1	223687	Xxylt1
182784	NHTI01059932.1	612	LOC110544891
183270	NHTI01000027.1	2361377	Lif
183646	NHTI01002669.1	64359	LOC110564352
183816	NHTI01027675.1	1221	LOC110544407
184404	NHTI01000193.1	408476	Wdr24
184434	NHTI01000389.1	885705	Dnah9
184908	NHTI01000131.1	975585	Fat2
185782	NHTI01000027.1	1156152	Prr14l
186097	NHTI01024528.1	3534	LOC110544311
186345	NHTI01000266.1	200715	Adgra2
187374	NHTI01000646.1	661711	Abcb4
188306	NHTI01028030.1	2193	LOC110544415
188509	NHTI01001699.1	299037	Cdh26
189394	NHTI01000407.1	171958	Myrfl
189805	NHTI01004532.1	72614	LOC110539629
189869	NHTI01011862.1	18390	LOC110543275
189966	NHTI01029399.1	720	LOC110544458
190569	NHTI01001694.1	170371	LOC110561546
190571	NHTI01000612.1	81515	LOC110554850
191482	NHTI01000588.1	333498	Kctd6
191862	NHTI01047717.1	1389	LOC110544758
191953	NHTI01000433.1	216266	LOC110552779
193071	NHTI01002042.1	210023	LOC110562677
193494	NHTI01003137.1	1	LOC110565288
193952	NHTI01000779.1	59546	Tmem268
194419	NHTI01040137.1	397	LOC110544668
194420	NHTI01005737.1	39272	LOC110540842
194684	NHTI01001919.1	154830	Adra2c
195680	NHTI01009536.1	34995	LOC110542685
195681	NHTI01009536.1	34995	LOC110542685
196348	NHTI01001432.1	191703	Sema6a
196483	NHTI01011179.1	1033	LOC110543125
196910	NHTI01053360.1	458	LOC110544820
196911	NHTI01053360.1	458	LOC110544820
196916	NHTI01066623.1	434	LOC110544944
197318	NHTI01002318.1	34418	LOC110563470
197706	NHTI01000045.1	1669160	B3gnt2
198970	NHTI01003876.1	99126	Prag1
199345	NHTI01000798.1	473129	Tm2d1
199593	NHTI01017403.1	2853	LOC110543918
200164	NHTI01000577.1	474635	Cfap126
200261	NHTI01003809.1	54917	Pick1
202176	NHTI01000041.1	1005912	Grhl1
202464	NHTI01000398.1	821125	Spryd3
203799	NHTI01010832.1	10977	LOC110543061
203888	NHTI01000610.1	126548	Rell1
204061	NHTI01001176.1	476573	LOC110559137
204204	NHTI01000902.1	286713	Cyth3
204807	NHTI01000395.1	478294	Lrrc1
204956	NHTI01013924.1	7339	LOC110543570
206320	NHTI01010585.1	23569	LOC110542997
206786	NHTI01000020.1	146556	LOC110553515
208355	NHTI01000101.1	870902	Oas1
208487	NHTI01001593.1	307270	Klhl8
208518	NHTI01000048.1	1963622	Pgm5
208547	NHTI01000524.1	652447	Usp46
208613	NHTI01000593.1	96081	Pomgnt2
210056	NHTI01003216.1	165722	LOC110565467
210234	NHTI01000136.1	767162	Thrsp
210673	NHTI01000051.1	90184	Gdf10
211347	NHTI01000130.1	543022	Alms1
212012	NHTI01002948.1	70205	Lama4
213891	NHTI01000549.1	385028	LOC110554097
214487	NHTI01028626.1	3045	LOC110544434
214619	NHTI01001218.1	58170	LOC110559371
215239	NHTI01016945.1	6460	LOC110543871
216653	NHTI01014664.1	1291	LOC110543651
217637	NHTI01004253.1	36586	Lmtk2
217653	NHTI01000137.1	507863	LOC110547332
218234	NHTI01051368.1	706	LOC110544799
219880	NHTI01002405.1	67275	LOC110563694
221288	NHTI01000993.1	189020	LOC110558022
221854	NHTI01000038.1	1432089	Eppk1
222286	NHTI01000156.1	89840	Stc2
222302	NHTI01001836.1	52947	Sla
223268	NHTI01000169.1	1362346	Lrfn2
223630	NHTI01000005.1	3674604	Sptan1
224169	NHTI01007437.1	19411	LOC110541916
225103	NHTI01001731.1	213620	Smu1
225117	NHTI01000480.1	245683	Slc10a7
225205	NHTI01000033.1	1459038	Arhgap17
225328	NHTI01000208.1	350695	Brdt
225785	NHTI01000032.1	1544386	Chrna2
227926	NHTI01000188.1	23435	LOC110548545
230248	NHTI01000015.1	1509071	LOC110551594
230261	NHTI01004678.1	49294	LOC110539846
230599	NHTI01004853.1	70877	LOC110540047
231291	NHTI01000437.1	498066	Scml4
231320	NHTI01059314.1	471	LOC110544889
232150	NHTI01004485.1	1109	LOC110539596
233514	NHTI01000716.1	249171	Raver1
234111	NHTI01000193.1	297631	Pigq
234368	NHTI01000162.1	1025123	Qprt
234603	NHTI01000180.1	1202668	LOC110548370
234977	NHTI01000100.1	1550683	Fzd4
236211	NHTI01001134.1	73899	Slc15a5
237322	NHTI01001852.1	293697	Tfcp2
237925	NHTI01000577.1	612049	LOC110554430
239007	NHTI01001294.1	346481	Tecta
239617	NHTI01000734.1	572947	Pald1
240099	NHTI01002292.1	44029	Etaa1
242401	NHTI01000473.1	512998	LOC110553300
242727	NHTI01000891.1	296922	Fn1
242780	NHTI01000640.1	549325	LOC110555164
243025	NHTI01000333.1	436550	Polr2e
243452	NHTI01000593.1	287702	Zbtb47
243661	NHTI01000704.1	390601	LOC110555679
244306	NHTI01000184.1	466017	Ift27
245131	NHTI01010567.1	13143	LOC110542989
245638	NHTI01002298.1	13358	LOC110563434
245860	NHTI01000530.1	521463	LOC110553864
246164	NHTI01000869.1	222948	Xxylt1
246238	NHTI01016853.1	1544	LOC110543860
246463	NHTI01057974.1	829	LOC110544877
247576	NHTI01000266.1	161857	Brf2
248269	NHTI01000257.1	427547	Rai1
250115	NHTI01002592.1	123797	Slc28a1
251654	NHTI01000699.1	106815	Smurf1
251907	NHTI01001454.1	249478	Lrrc32
252091	NHTI01000415.1	376269	Gp5
252861	NHTI01000324.1	717021	Ndrg4
252993	NHTI01000059.1	889573	Arhgap8
253426	NHTI01004054.1	88309	Klhl25
253576	NHTI01002133.1	90655	Ppp1r1b
253682	NHTI01000487.1	77525	Lama3
254277	NHTI01016552.1	140	LOC110543839
254551	NHTI01000816.1	281614	Ptgfrn
254634	NHTI01000169.1	1362324	Lrfn2
255797	NHTI01012577.1	4223	LOC110543387
255940	NHTI01061282.1	1050	LOC110544908
256962	NHTI01000140.1	1030489	Lima1
257777	NHTI01001649.1	72632	LOC110561421
258055	NHTI01003960.1	122476	Cldn4
259363	NHTI01001529.1	59278	LOC110560916
259439	NHTI01000165.1	682520	LOC110548106
259541	NHTI01000137.1	895136	Gpat4
260306	NHTI01008448.1	525	LOC110542342
261739	NHTI01000570.1	187450	Syne3
262467	NHTI01000038.1	1603143	Spatc1
262524	NHTI01001781.1	176911	Mdm1
263263	NHTI01046287.1	65	LOC110544746
263758	NHTI01002510.1	211920	LOC110563977
263872	NHTI01000180.1	1364895	Gtpbp10
265018	NHTI01001289.1	373315	Zfat
265701	NHTI01001089.1	30076	LOC110558647
265789	NHTI01000162.1	1097675	Tbc1d10b
265847	NHTI01000066.1	1173013	LOC110545199
266351	NHTI01000294.1	500141	Uap1
267437	NHTI01000180.1	1364946	Gtpbp10
267916	NHTI01000038.1	1603136	Spatc1
269062	NHTI01000713.1	168480	Setd3
269514	NHTI01059314.1	475	LOC110544889
270168	NHTI01003876.1	54672	Prag1
270185	NHTI01009677.1	31649	LOC110542747
270352	NHTI01006697.1	60126	Krt71
270495	NHTI01000473.1	512998	LOC110553300
270787	NHTI01001829.1	143794	LOC110562038
271058	NHTI01000015.1	1492546	LOC110551585
272241	NHTI01002345.1	126094	LOC110563550
272701	NHTI01000554.1	247815	Limk1
272726	NHTI01005843.1	71202	LOC110540937
273646	NHTI01010100.1	33336	Gpr156
273647	NHTI01004181.1	2375	LOC110566882
274558	NHTI01017352.1	2896	LOC110543915
274639	NHTI01000827.1	249361	LOC110556773
274956	NHTI01000241.1	310717	Mapk11
277220	NHTI01016552.1	414	LOC110543839
278701	NHTI01001365.1	68531	Tmem106c
278864	NHTI01000840.1	182402	Fbxo34
279103	NHTI01000110.1	611391	LOC110546629
279200	NHTI01029939.1	1202	LOC110544480
279869	NHTI01002495.1	164444	Clec3b
280628	NHTI01000676.1	118261	Wasf1
281998	NHTI01002426.1	115853	LOC110563749
284329	NHTI01000009.1	2912995	Ighmbp2
284596	NHTI01000734.1	635803	LOC110555908
285059	NHTI01000008.1	976748	LOC110546208
287460	NHTI01000031.1	744289	Etfrf1
289428	NHTI01012795.1	523	LOC110543416
290357	NHTI01000106.1	1038126	Nek6
291307	NHTI01000692.1	442371	Hdhd3
291543	NHTI01000293.1	633132	Dll4
291808	NHTI01000336.1	822515	Klf7
292088	NHTI01032053.1	2283	LOC110544518
293127	NHTI01007060.1	9902	LOC110541715
295101	NHTI01001187.1	386898	LOC110559205
297037	NHTI01000131.1	1141186	Gm2a
297348	NHTI01000286.1	84081	LOC110550499
297651	NHTI01001358.1	418464	LOC110560048
298116	NHTI01003964.1	5542	LOC110566645
298694	NHTI01004047.1	30146	Krt72
298950	NHTI01003546.1	139528	LOC110566030
300824	NHTI01002048.1	229610	LOC110562696
301315	NHTI01000993.1	131171	LOC110558019
301745	NHTI01000245.1	740363	Ulk2
301788	NHTI01027401.1	2800	LOC110544400
302217	NHTI01012949.1	9956	LOC110543435
302976	NHTI01053571.1	467	LOC110544825
302990	NHTI01001547.1	55058	LOC110560996
303633	NHTI01002494.1	46045	Stab2
303681	NHTI01000379.1	235044	Mcat
304413	NHTI01000137.1	937456	Nkx6-3
304602	NHTI01000203.1	1127448	LOC110548930
305671	NHTI01000577.1	543931	Trnal-cag
306699	NHTI01001493.1	285407	Mrrf
307974	NHTI01000640.1	48086	Adcy1
308805	NHTI01000165.1	1259625	Fads2
309469	NHTI01001836.1	187755	Wisp1
310238	NHTI01038636.1	1968	LOC110544635
310408	NHTI01000006.1	1616619	Crocc
310539	NHTI01001746.1	316052	P4ha2
311130	NHTI01000498.1	558978	Gpr135
312137	NHTI01065325.1	572	LOC110544937
312718	NHTI01001145.1	2058	Ahnak2
312974	NHTI01000367.1	241549	Itga2b
314247	NHTI01000479.1	399309	LOC110553397
314777	NHTI01000032.1	1333313	Scara3
314854	NHTI01001391.1	356043	LOC110560232
315804	NHTI01004918.1	24053	LOC110540122
316432	NHTI01015006.1	3242	LOC110543686
316656	NHTI01000504.1	792892	Mtmr9
316759	NHTI01001829.1	143785	LOC110562038
317531	NHTI01013924.1	7317	LOC110543570
318168	NHTI01029939.1	1093	LOC110544480
318400	NHTI01001699.1	328688	Fam217b
318754	NHTI01000060.1	1632034	LOC110545058
319517	NHTI01000917.1	105383	Mcm9
319896	NHTI01027347.1	772	LOC110544396
320921	NHTI01000506.1	446977	Pde6b
321270	NHTI01003912.1	129556	LOC110566564
321402	NHTI01000640.1	549337	LOC110555164
321428	NHTI01000059.1	920757	Phf21b
321995	NHTI01005673.1	6308	LOC110540797
322299	NHTI01020504.1	1779	LOC110544115
323245	NHTI01058717.1	440	LOC110544886
323413	NHTI01002510.1	211920	LOC110563977
324075	NHTI01007437.1	19304	LOC110541916
324997	NHTI01004918.1	24108	LOC110540122
325157	NHTI01007187.1	25726	LOC110541792
326037	NHTI01035851.1	1654	LOC110544582
326651	NHTI01000048.1	1963640	Pgm5
327530	NHTI01001358.1	418139	LOC110560048
328387	NHTI01006697.1	60130	Krt71
328619	NHTI01016552.1	230	LOC110543839
329441	NHTI01001365.1	401019	LOC110560083
330106	NHTI01010080.1	11168	LOC110542859
330859	NHTI01021263.1	4498	LOC110544150
331280	NHTI01016383.1	621	LOC110543816
331898	NHTI01001134.1	73882	Slc15a5
332331	NHTI01000118.1	344261	LOC110546881
332838	NHTI01000307.1	106924	LOC110550841
332995	NHTI01000676.1	221051	Gpr6
333085	NHTI01004361.1	10055	Sdc2
333464	NHTI01000011.1	2593706	A3galt2
333881	NHTI01000038.1	1432052	Eppk1
334034	NHTI01002495.1	164556	Clec3b
334881	NHTI01006427.1	64317	LOC110541357
335176	NHTI01000205.1	943490	Sema4a
335634	NHTI01000577.1	42314	Ly9
335878	NHTI01002541.1	200236	Tns3
336162	NHTI01001799.1	142196	CUNH3orf70
336619	NHTI01002672.1	208592	Alkbh8
337419	NHTI01038967.1	876	LOC110544649
337564	NHTI01000802.1	569480	LOC110556492
338948	NHTI01002665.1	187868	Golgb1
339334	NHTI01016036.1	3383	LOC110543790
339557	NHTI01002825.1	158092	Lysmd3
339840	NHTI01046287.1	687	LOC110544746
339999	NHTI01005281.1	51540	LOC110540442
341013	NHTI01002596.1	176745	LOC110564182
341107	NHTI01003218.1	117705	Wdr36
341706	NHTI01001218.1	58170	LOC110559371
341740	NHTI01000298.1	37816	Cdh4
342425	NHTI01002191.1	251210	LOC110563136
343129	NHTI01009873.1	7957	LOC110542803
343316	NHTI01000193.1	272132	Capn15
344703	NHTI01000129.1	1025425	Fam205a
345051	NHTI01000889.1	211148	Osbpl11
346684	NHTI01000146.1	1085943	Ankrd49
348121	NHTI01015478.1	10446	LOC110543738
348208	NHTI01002328.1	229836	Tnfsf8
348536	NHTI01001847.1	260011	Arfgef3
348559	NHTI01002530.1	185658	LOC110564024
349285	NHTI01042389.1	388	LOC110544696
349286	NHTI01042389.1	388	LOC110544696
351268	NHTI01002825.1	24042	LOC110564713
353711	NHTI01053571.1	528	LOC110544825
353715	NHTI01000707.1	610594	LOC110555703
354129	NHTI01001837.1	8029	LOC110562063
354307	NHTI01001097.1	443692	Myom1
355106	NHTI01000162.1	665646	Slx1a
355687	NHTI01012187.1	1994	LOC110543329
357012	NHTI01000588.1	145931	Plcl2
357193	NHTI01028626.1	3045	LOC110544434
357370	NHTI01027401.1	2632	LOC110544400
358285	NHTI01005499.1	14209	Ankrd54
358373	NHTI01042308.1	203	LOC110544693
358375	NHTI01042308.1	203	LOC110544693
358376	NHTI01042308.1	203	LOC110544693
358855	NHTI01004181.1	64888	Snrk
358988	NHTI01000504.1	331192	Rp1l1
359000	NHTI01001327.1	63676	Fhod3
359122	NHTI01004818.1	67188	Mc4r
360101	NHTI01017873.1	1738	LOC110543955
360578	NHTI01000137.1	937456	Nkx6-3
361284	NHTI01008850.1	23046	LOC110542472
361385	NHTI01000827.1	172294	Actl6b
362099	NHTI01001365.1	197161	Pfkm
362245	NHTI01000320.1	86988	Heatr6
362977	NHTI01003876.1	99116	Prag1
363379	NHTI01013921.1	1473	LOC110543569
365771	NHTI01002779.1	61995	Susd1
366058	NHTI01014040.1	1	LOC110543581
367036	NHTI01000041.1	685140	Adam17
367780	NHTI01000007.1	3299900	Wwc1
368010	NHTI01001872.1	113647	LOC110562175
368306	NHTI01000174.1	167096	Crybg1
368638	NHTI01002048.1	165325	LOC110562694
369271	NHTI01000433.1	216295	LOC110552779
369911	NHTI01000203.1	1279067	Lhfpl4
370780	NHTI01003870.1	40396	LOC110566504
370929	NHTI01000118.1	344261	LOC110546881
370931	NHTI01014576.1	3373	LOC110543641
371802	NHTI01000699.1	128694	Trrap
372741	NHTI01000027.1	1377833	Eif4enif1
373138	NHTI01007522.1	32598	LOC110541952
373453	NHTI01001420.1	103055	Slco2b1
373778	NHTI01001410.1	397328	Ttll11
373855	NHTI01001062.1	352507	Cdc25c
373882	NHTI01001097.1	352447	Lpin2
374696	NHTI01003568.1	1988	LOC110566079
374719	NHTI01003047.1	141569	Sall3
376344	NHTI01000549.1	273022	Tob2
376897	NHTI01000962.1	146394	Dnal4
377145	NHTI01010100.1	33326	Gpr156
377566	NHTI01000389.1	664496	LOC110552226
378064	NHTI01000185.1	178841	Ptpre
378123	NHTI01002961.1	194967	Eapp
378778	NHTI01000669.1	401955	LOC110555397
380154	NHTI01001161.1	198119	Dnajc6
380207	NHTI01003451.1	16432	Nynrin
380446	NHTI01009610.1	30348	LOC110542714
380593	NHTI01000389.1	905721	Dnah9
381803	NHTI01000203.1	1169617	Brpf1
382210	NHTI01003601.1	73150	LOC110566124
382773	NHTI01001983.1	56943	LOC110562488
383204	NHTI01000162.1	785705	Fam57b
384573	NHTI01003616.1	105024	Tspoap1
384604	NHTI01065513.1	622	LOC110544939
385405	NHTI01000045.1	1462975	Fam161a
385427	NHTI01011737.1	2712	LOC110543251
385428	NHTI01011737.1	2712	LOC110543251
385585	NHTI01036425.1	339	LOC110544596
385684	NHTI01054098.1	316	LOC110544830
389469	NHTI01000304.1	822127	CUNH12orf45
389726	NHTI01004384.1	10843	LOC110539474
389727	NHTI01007187.1	34121	LOC110541794
389730	NHTI01007187.1	34121	LOC110541794
389731	NHTI01007187.1	34121	LOC110541794
389734	NHTI01007187.1	34121	LOC110541794
390476	NHTI01000395.1	550377	Lrrc1
391013	NHTI01000307.1	106895	LOC110550841
391266	NHTI01001175.1	467286	Nlrp9
392217	NHTI01000530.1	521436	LOC110553864
392453	NHTI01002596.1	176821	LOC110564182
393953	NHTI01000584.1	447195	LOC110554559
394128	NHTI01000860.1	140845	Fbxw5
394850	NHTI01009905.1	7183	LOC110542811
394957	NHTI01001097.1	313625	Emilin2
395601	NHTI01011939.1	10921	LOC110543289
396688	NHTI01000305.1	237809	Arhgef17
396848	NHTI01001004.1	323264	Gramd1b
396949	NHTI01000008.1	1918364	Sntb2
396962	NHTI01004531.1	90151	Lrrc58
397154	NHTI01001829.1	76701	LOC110562037
397851	NHTI01037779.1	1875	LOC110544624
397992	NHTI01001161.1	17735	LOC110559038
399372	NHTI01000525.1	729479	LOC110553801
399446	NHTI01000802.1	569678	LOC110556492
399599	NHTI01000032.1	1558606	Ptk2b
400889	NHTI01000325.1	640952	Dlx4
401578	NHTI01002829.1	3609	LOC110564735
402135	NHTI01000221.1	1255717	Epha4
402182	NHTI01000059.1	920766	Phf21b
402254	NHTI01037108.1	465	LOC110544609
405121	NHTI01000005.1	5322301	Prdm12
405176	NHTI01001294.1	346594	Tecta
405503	NHTI01001089.1	67866	LOC110558651
405629	NHTI01000027.1	1870569	Osbp2
405794	NHTI01002895.1	104997	LOC110564866
406232	NHTI01001130.1	457443	Elmod3
406670	NHTI01002494.1	46039	Stab2
406970	NHTI01000398.1	738661	Znf740
407478	NHTI01000130.1	542887	Alms1
408453	NHTI01001101.1	103069	CUNH19orf44
408921	NHTI01000244.1	467178	Nsd1
409206	NHTI01000829.1	358684	Sh3rf2
409270	NHTI01000938.1	188960	LOC110557665
409659	NHTI01004225.1	13147	LOC110566926
410096	NHTI01002691.1	66097	Atp13a5
410237	NHTI01002339.1	7778	LOC110563534
410287	NHTI01000686.1	39266	Tshz1
410352	NHTI01000498.1	558931	Gpr135
410973	NHTI01007187.1	34376	LOC110541794
411095	NHTI01027388.1	3415	LOC110544399
411373	NHTI01000305.1	298282	P2ry6
412779	NHTI01000324.1	717039	Ndrg4
413194	NHTI01000298.1	4721	LOC110550700
413544	NHTI01001391.1	392677	LOC110560238
413570	NHTI01001694.1	170358	LOC110561546
413666	NHTI01003208.1	154357	LOC110565447
413794	NHTI01012387.1	2623	LOC110543361
413865	NHTI01000333.1	436593	Polr2e
413875	NHTI01000007.1	3454788	Tenm2
414216	NHTI01021455.1	1594	LOC110544163
414979	NHTI01023929.1	3341	LOC110544283
414980	NHTI01023929.1	3341	LOC110544283
415171	NHTI01000585.1	275418	Six1
417775	NHTI01001017.1	431966	Pdzrn4
419106	NHTI01011128.1	5729	LOC110543121
419246	NHTI01000479.1	399309	LOC110553397
419690	NHTI01000407.1	631518	LOC110552385
419693	NHTI01000807.1	124668	Opn5
420003	NHTI01000163.1	1272612	Gprin2
420104	NHTI01001101.1	435301	LOC110558744
420538	NHTI01000379.1	281740	Ttll1
422128	NHTI01000305.1	355685	P2ry2
422170	NHTI01010879.1	6494	LOC110543072
422913	NHTI01000454.1	111862	LOC110552975
423090	NHTI01000059.1	702851	Rtl6
423719	NHTI01000058.1	624226	Vwa5b1
423863	NHTI01000062.1	1065928	Nrap
424282	NHTI01001161.1	17730	LOC110559038
425432	NHTI01000300.1	731832	Mro
425828	NHTI01001731.1	213669	Smu1
427283	NHTI01000480.1	639814	LOC110553401
427595	NHTI01000027.1	1870552	Osbp2
427829	NHTI01000320.1	685661	Acaca
427875	NHTI01010879.1	6755	LOC110543072
428532	NHTI01009395.1	33127	LOC110542641
428609	NHTI01003092.1	146039	LOC110565219
428638	NHTI01003208.1	154408	LOC110565447
428825	NHTI01000032.1	1334347	Scara3
428997	NHTI01000227.1	191450	LOC110549486
429074	NHTI01000504.1	77866	Msra
429265	NHTI01000027.1	2059557	Tcn2
429863	NHTI01000378.1	345891	Wfikkn2
430499	NHTI01000549.1	250592	Tef
431387	NHTI01002429.1	45264	Traf1
432911	NHTI01000511.1	348924	Slc17a8
433404	NHTI01000385.1	168739	Obscn
433881	NHTI01067827.1	744	LOC110544965
434733	NHTI01001312.1	196345	Plscr1
435389	NHTI01000038.1	2027608	CUNH8orf82
435778	NHTI01000305.1	324628	P2ry6
435835	NHTI01004464.1	82898	LOC110539569
436487	NHTI01001649.1	72632	LOC110561421
437106	NHTI01002495.1	161919	Clec3b
437135	NHTI01000260.1	725116	Prss35
437378	NHTI01001583.1	162703	Bbs2
438852	NHTI01000647.1	30471	Mrm1
438978	NHTI01055870.1	1118	LOC110544857
438997	NHTI01016945.1	6461	LOC110543871
439312	NHTI01000294.1	500141	Uap1
439801	NHTI01000320.1	447796	CUNH17orf78
441039	NHTI01020350.1	983	LOC110544107
441714	NHTI01000461.1	724622	LOC110553073
442144	NHTI01000137.1	916629	Gpat4
443389	NHTI01002710.1	141702	LOC110564472
446061	NHTI01001744.1	97865	Bicd2
446154	NHTI01052248.1	135	LOC110544811
447164	NHTI01000059.1	844951	LOC110545033
448229	NHTI01000864.1	34426	LOC110557071
448284	NHTI01001004.1	323229	Gramd1b
449075	NHTI01000156.1	89837	Stc2
449445	NHTI01000095.1	1358903	Arid2
449653	NHTI01000859.1	358999	Dlc1
451473	NHTI01001406.1	314294	Kcnmb4
451869	NHTI01000091.1	1759201	LOC110546073
452128	NHTI01001372.1	402626	Arhgap10
452356	NHTI01000577.1	42314	Ly9
452427	NHTI01029939.1	1002	LOC110544480
452780	NHTI01000131.1	1249659	Anxa6
453575	NHTI01051384.1	1078	LOC110544800
454825	NHTI01001263.1	398107	LOC110559628
455439	NHTI01003957.1	2613	Fam69c
455983	NHTI01000827.1	400035	LOC110556753
456686	NHTI01001836.1	187711	Wisp1
457801	NHTI01005161.1	74533	Gcsam
458996	NHTI01000805.1	187651	Frem1
459692	NHTI01002048.1	237834	LOC110562696
460370	NHTI01001026.1	492356	Pawr
460755	NHTI01066605.1	140	LOC110544943
460759	NHTI01066605.1	142	LOC110544943
460761	NHTI01013160.1	2500	LOC110543463
460778	NHTI01059314.1	480	LOC110544889
461334	NHTI01000188.1	23441	LOC110548545
462948	NHTI01007437.1	19318	LOC110541916
463322	NHTI01000640.1	60383	Adcy1
463899	NHTI01000048.1	1437124	Kank1
464077	NHTI01004729.1	32479	LOC110539907
464745	NHTI01000716.1	91550	S1pr5
464920	NHTI01000136.1	162440	Gdpd4
465883	NHTI01008782.1	8052	LOC110542448
466407	NHTI01016168.1	663	LOC110543798
466898	NHTI01004854.1	29258	LOC110540053
467021	NHTI01038880.1	2025	LOC110544644
468040	NHTI01004957.1	53519	LOC110540156
468234	NHTI01000096.1	320623	Rgs16
468239	NHTI01000184.1	277856	Mpst
469007	NHTI01000385.1	496912	LOC110552184
471155	NHTI01000132.1	13618	Csta
471383	NHTI01004531.1	90280	Lrrc58
472612	NHTI01027675.1	1246	LOC110544407
472642	NHTI01000333.1	541609	Arid3a
473013	NHTI01001101.1	472366	LOC110558734
473199	NHTI01000017.1	1252536	Stmn1
473267	NHTI01000203.1	297398	Slc6a11
473348	NHTI01000962.1	463420	Syngr1
473972	NHTI01018300.1	2159	LOC110543983
474455	NHTI01001983.1	57102	LOC110562488
474498	NHTI01001312.1	196337	Plscr1
476786	NHTI01037779.1	2059	LOC110544624
476789	NHTI01037779.1	2059	LOC110544624
476791	NHTI01037779.1	2059	LOC110544624
477113	NHTI01015672.1	5386	Armc10
478375	NHTI01004005.1	54251	LOC110566694
478501	NHTI01000286.1	84737	LOC110550499
478999	NHTI01001847.1	260155	Arfgef3
480113	NHTI01016383.1	621	LOC110543816
480673	NHTI01000038.1	1432086	Eppk1
481185	NHTI01006681.1	3477	LOC110541515
481688	NHTI01002328.1	229826	Tnfsf8
483912	NHTI01000027.1	965534	Ywhah
485384	NHTI01002779.1	62096	Susd1
486010	NHTI01000005.1	5143679	Ass1
486328	NHTI01023622.1	3938	LOC110544270
486603	NHTI01000038.1	2027634	CUNH8orf82
487032	NHTI01000363.1	6921	Rad51d
489159	NHTI01002779.1	5604	Susd1
489334	NHTI01002109.1	257635	Dsc1
489880	NHTI01000100.1	1437590	Prss23
490137	NHTI01000027.1	2167477	LOC110557948
490211	NHTI01000698.1	222443	Apba1
491535	NHTI01002925.1	105517	Rab38
493358	NHTI01001439.1	359685	Pqlc2
493370	NHTI01000598.1	263062	Svil
495188	NHTI01000022.1	1235950	Disc1
495325	NHTI01000162.1	1372363	Srcap
496024	NHTI01000165.1	1138846	Fen1
496901	NHTI01001301.1	134411	LOC110559854
497058	NHTI01000389.1	964128	Dnah9
497701	NHTI01000706.1	48799	LOC110555693
497788	NHTI01000163.1	1272748	Gprin2
499315	NHTI01000027.1	965529	Ywhah
502270	NHTI01000136.1	69714	Capn5
503424	NHTI01001101.1	472369	LOC110558734
504042	NHTI01000962.1	544960	Mgat3
504895	NHTI01000274.1	599908	Dram1
505218	NHTI01001837.1	8029	LOC110562063
505368	NHTI01001567.1	326957	Nkx2-1
507497	NHTI01001492.1	275832	Il17rd
507738	NHTI01010715.1	7709	LOC110543029
508060	NHTI01000027.1	826245	Slc5a1
510302	NHTI01001439.1	110473	LOC110560491
510917	NHTI01000549.1	280743	Tob2
512343	NHTI01000007.1	3083649	Pank3
513907	NHTI01004485.1	1166	LOC110539596
513969	NHTI01000137.1	507887	LOC110547332
514201	NHTI01000549.1	273077	Tob2
515076	NHTI01000764.1	353763	Rraga
515485	NHTI01000244.1	847990	Fzd8
515664	NHTI01013762.1	8224	LOC110543544
515773	NHTI01000016.1	1966802	Fbxo21
515998	NHTI01000829.1	358652	Sh3rf2
516628	NHTI01000840.1	181191	Fbxo34
516820	NHTI01003398.1	133900	LOC110565794
517125	NHTI01000176.1	247930	Srgap3
519679	NHTI01001187.1	104961	Aifm3
521692	NHTI01000169.1	1241843	LOC110548170
522319	NHTI01001249.1	431289	Nlrc5
522349	NHTI01001259.1	179336	Dchs1
523331	NHTI01000257.1	427496	Rai1
525008	NHTI01001593.1	71361	Slc10a6
525215	NHTI01000408.1	92517	Zfyve28
526780	NHTI01001176.1	100027	Fignl2
528432	NHTI01000487.1	275444	Ankrd29
528825	NHTI01000061.1	1685	LOC110545071
528986	NHTI01000734.1	635803	LOC110555908
531236	NHTI01001583.1	162746	Bbs2
533336	NHTI01020499.1	862	LOC110544114
534394	NHTI01013325.1	888	LOC110543489
538703	NHTI01001182.1	407154	LOC110559185
541540	NHTI01001794.1	37189	LOC110561862
543304	NHTI01003896.1	53876	LOC110566542
545600	NHTI01000368.1	477608	Pcdh8
546180	NHTI01006184.1	12074	LOC110541200
547428	NHTI01000163.1	1272784	Gprin2
549973	NHTI01002592.1	71763	Alpk3
550597	NHTI01002668.1	119289	Tbl2
554188	NHTI01000241.1	644178	Zbed4
554960	NHTI01000131.1	975445	Fat2
555452	NHTI01000280.1	121130	LOC110550406
557346	NHTI01001190.1	411949	Mkx
560952	NHTI01000006.1	615342	Klhdc7a
562002	NHTI01000570.1	187418	Syne3
562354	NHTI01023622.1	4170	LOC110544270
562672	NHTI01004217.1	59946	Cdk15
562681	NHTI01000389.1	671494	Dnah9
563860	NHTI01002775.1	57028	Eif2ak4
564151	NHTI01000335.1	638170	Sp2
565425	NHTI01001265.1	354432	Ppp1r9a
567133	NHTI01003960.1	15516	Bud23
567884	NHTI01000156.1	481708	Dusp1
568544	NHTI01008826.1	33339	Napepld
569602	NHTI01000905.1	128462	Dnajc25
569678	NHTI01000005.1	1088781	Abr
571195	NHTI01000193.1	408515	Wdr24
571790	NHTI01002324.1	178526	LOC110563484
572170	NHTI01000480.1	639814	LOC110553401
572261	NHTI01000362.1	593249	Psma3
572580	NHTI01051368.1	720	LOC110544799
573675	NHTI01000005.1	4177142	Ier5l
574044	NHTI01000027.1	1194874	Prr14l
574342	NHTI01024528.1	3538	LOC110544311
574566	NHTI01005739.1	80832	Tmem38a
575351	NHTI01000097.1	453895	LOC110546282
575563	NHTI01020025.1	4006	LOC110544087
576364	NHTI01000347.1	491747	Otub1
576464	NHTI01001616.1	291568	Nprl3
576806	NHTI01000454.1	111866	LOC110552975
577211	NHTI01000527.1	539783	Mansc4
579494	NHTI01010118.1	20568	LOC110542867
579977	NHTI01000163.1	1272642	Gprin2
580777	NHTI01000996.1	76454	LOC110558027
580845	NHTI01000140.1	1032044	Lima1
581165	NHTI01000363.1	429659	Tmem132e
582209	NHTI01000304.1	822127	CUNH12orf45
582766	NHTI01000241.1	310692	Mapk11
585015	NHTI01003279.1	159800	LOC110565558
585080	NHTI01000101.1	870871	Oas1
585205	NHTI01001439.1	359685	Pqlc2
585474	NHTI01000395.1	550352	Lrrc1
585507	NHTI01007904.1	21620	LOC110542129
587223	NHTI01001209.1	322723	LOC110559347
587423	NHTI01003903.1	116654	Sh3gl2
587981	NHTI01000531.1	140721	Coq2
588107	NHTI01012633.1	17408	LOC110543393
588268	NHTI01000937.1	544060	Als2
588278	NHTI01000521.1	454702	Mmp20
588858	NHTI01002685.1	219079	LOC110564421
588898	NHTI01000271.1	716352	Fam129a
589055	NHTI01001694.1	133960	Tmprss12
589521	NHTI01000089.1	1412504	LOC110545968
590203	NHTI01011862.1	18404	LOC110543275
591334	NHTI01004181.1	58641	LOC110566882
591417	NHTI01002298.1	13397	LOC110563434
591580	NHTI01000511.1	367673	Slc17a8
591859	NHTI01029939.1	1094	LOC110544480
591861	NHTI01001097.1	357489	Lpin2
592121	NHTI01001799.1	231320	Ehhadh
594639	NHTI01002328.1	83868	Tnc
598998	NHTI01000205.1	943492	Sema4a
599604	NHTI01009873.1	7957	LOC110542803
600006	NHTI01000647.1	105239	Myo19
600531	NHTI01000095.1	1358899	Arid2
600736	NHTI01000280.1	177888	LOC110550405
601164	NHTI01000092.1	365789	Nudcd3
601192	NHTI01000692.1	442413	Hdhd3
601561	NHTI01003919.1	145671	Prelid3a
601764	NHTI01052159.1	384	LOC110544809
601788	NHTI01000257.1	1071069	LOC110550004
602591	NHTI01000305.1	355635	P2ry2
602973	NHTI01000293.1	603802	Vps18
604877	NHTI01000286.1	84740	LOC110550499
604884	NHTI01000802.1	631199	CUNH11orf86
605959	NHTI01000244.1	354699	Fgfr4
606494	NHTI01003854.1	30693	LOC110566483
607533	NHTI01002265.1	63567	LOC110563312
607642	NHTI01000047.1	484593	Irak3
607788	NHTI01010962.1	26265	LOC110543095
608484	NHTI01003779.1	33811	LOC110566372
608751	NHTI01000259.1	535676	Abhd4
609134	NHTI01016761.1	4479	LOC110543857
609400	NHTI01003957.1	2719	Fam69c
610147	NHTI01029412.1	2827	LOC110544459
610477	NHTI01000165.1	689421	Vwce
611012	NHTI01001616.1	291566	Nprl3
611135	NHTI01002048.1	237854	LOC110562696
611707	NHTI01000647.1	118848	Myo19
612281	NHTI01000385.1	240147	Obscn
612976	NHTI01009536.1	34852	LOC110542685
613009	NHTI01001214.1	142300	Il16
615106	NHTI01007068.1	18323	Zmiz1
615777	NHTI01001294.1	346481	Tecta
616522	NHTI01000245.1	740350	Ulk2
616699	NHTI01000814.1	355711	Smim19
617788	NHTI01009773.1	17923	LOC110542769
618304	NHTI01008153.1	38436	LOC110542238
618553	NHTI01001161.1	17733	LOC110559038
619455	NHTI01002253.1	12680	Katnal2
619765	NHTI01000325.1	735409	Itga3
620474	NHTI01005819.1	42269	LOC110540919
620693	NHTI01000163.1	1195503	Fam35a
621976	NHTI01002446.1	25022	LOC110563803
623550	NHTI01000473.1	199000	Bdh1
624583	NHTI01001293.1	151946	LOC110559819
625185	NHTI01006681.1	3477	LOC110541515
625301	NHTI01000045.1	909341	Pus10
625778	NHTI01000038.1	1378063	Scrib
626925	NHTI01000640.1	48017	Adcy1
628717	NHTI01001249.1	129044	Cx3cl1
628912	NHTI01000059.1	700125	Rtl6
629233	NHTI01000807.1	124654	Opn5
629623	NHTI01000349.1	134044	Mars2
630235	NHTI01000716.1	249171	Raver1
630678	NHTI01001145.1	2607	Ahnak2
631077	NHTI01000098.1	1203825	Cpeb1
631384	NHTI01001145.1	8091	Ahnak2
631704	NHTI01000669.1	401952	LOC110555397
632530	NHTI01000669.1	551066	Nr1i2
633437	NHTI01000038.1	1432698	Eppk1
634769	NHTI01000006.1	1139839	Arhgef10l
634984	NHTI01000131.1	1249641	Anxa6
635463	NHTI01000531.1	140688	Coq2
635635	NHTI01002088.1	229620	Pkd2
635965	NHTI01000716.1	139660	Pde4a
637359	NHTI01000588.1	333467	Kctd6
637496	NHTI01000205.1	1309945	LOC110548963
637520	NHTI01000585.1	55473	Trmt5
638136	NHTI01004146.1	131789	Scfd2
638299	NHTI01015478.1	10466	LOC110543738
638576	NHTI01001265.1	354434	Ppp1r9a
638594	NHTI01003358.1	173119	LOC110565709
638595	NHTI01003358.1	173119	LOC110565709
639138	NHTI01000577.1	389628	Pcp4l1
639157	NHTI01001199.1	296344	Shpk
639696	NHTI01004146.1	131783	Scfd2
639901	NHTI01001480.1	326	Wnt5a
640128	NHTI01000165.1	1294865	Rab3il1
640679	NHTI01000816.1	281622	Ptgfrn
640916	NHTI01000661.1	331962	Kif21a
641395	NHTI01000259.1	535626	Abhd4
641545	NHTI01001316.1	176123	Atg4c
642191	NHTI01000203.1	1279033	Lhfpl4
642750	NHTI01000005.1	5322299	Prdm12
643572	NHTI01005449.1	66179	LOC110540609
643599	NHTI01000227.1	342124	Adamts7
644113	NHTI01000504.1	77872	Msra
645241	NHTI01000493.1	56459	Polr2m
646316	NHTI01000059.1	1834381	Ppara
647979	NHTI01000704.1	689717	LOC110555683
649002	NHTI01000136.1	767120	Thrsp
649281	NHTI01059932.1	456	LOC110544891
649288	NHTI01002592.1	72422	Alpk3
649615	NHTI01040137.1	206	LOC110544668
649761	NHTI01001420.1	103025	Slco2b1
649789	NHTI01000169.1	627737	LOC110548167
650729	NHTI01000439.1	767577	Dock1
652713	NHTI01015672.1	5377	Armc10
653322	NHTI01000059.1	698284	Rtl6
653449	NHTI01000347.1	501062	LOC110551609
653785	NHTI01001166.1	195185	Shc3
654048	NHTI01008448.1	574	LOC110542342
654298	NHTI01014327.1	3586	LOC110543617
654785	NHTI01000169.1	1242140	LOC110548170
655219	NHTI01029399.1	742	LOC110544458
655574	NHTI01001101.1	435247	LOC110558744
656100	NHTI01003445.1	128134	LOC110565859
657469	NHTI01000023.1	2508895	Arid1b
659352	NHTI01000165.1	421914	Ccdc86
659516	NHTI01008900.1	10099	LOC110542489
659844	NHTI01037428.1	410	LOC110544619
660099	NHTI01001161.1	198145	Dnajc6
660901	NHTI01000062.1	678351	Adrb1
662704	NHTI01008975.1	57	LOC110542506
663718	NHTI01001161.1	17730	LOC110559038
665219	NHTI01000280.1	181023	LOC110550405
665974	NHTI01002668.1	119277	Tbl2
666615	NHTI01000038.1	1947897	Cyhr1
666766	NHTI01000325.1	228893	Ngfr
667563	NHTI01004721.1	43001	LOC110539898
668286	NHTI01001176.1	453958	LOC110559134
668671	NHTI01000496.1	596007	Znf521
670180	NHTI01002410.1	188239	Znf235
673729	NHTI01006891.1	9403	LOC110541611
675548	NHTI01002312.1	12450	Ckap4
675631	NHTI01000208.1	191684	Kiaa1107
676541	NHTI01001897.1	172470	Rnf169
677046	NHTI01000396.1	697569	Arhgap22
678096	NHTI01000918.1	529969	Anapc15
678190	NHTI01000165.1	1139442	Fen1
678603	NHTI01000274.1	600554	Dram1
678754	NHTI01004670.1	3220	Fam170a
680153	NHTI01002824.1	207083	LOC110564710
681651	NHTI01058860.1	642	LOC110544887
681823	NHTI01000475.1	106466	LOC110553324
682657	NHTI01006045.1	1373	LOC110541104
682687	NHTI01000527.1	401632	Pthlh
683353	NHTI01001593.1	71671	Slc10a6
684332	NHTI01001737.1	288960	Kcnj12
686047	NHTI01052748.1	1233	LOC110544816
686666	NHTI01034874.1	1891	LOC110544569
688039	NHTI01000937.1	93169	Ndufb3
689852	NHTI01037779.1	2058	LOC110544624
689853	NHTI01037779.1	2058	LOC110544624
690512	NHTI01001316.1	176092	Atg4c
690756	NHTI01001529.1	59278	LOC110560916
691447	NHTI01002088.1	229620	Pkd2
693095	NHTI01000827.1	411562	LOC110556758
693504	NHTI01001454.1	249488	Lrrc32
693941	NHTI01000022.1	1708954	Cog2
694121	NHTI01000868.1	583352	Dse
694671	NHTI01029412.1	2834	LOC110544459
694993	NHTI01000165.1	1081361	Dagla
695084	NHTI01000156.1	378422	Ergic1
695110	NHTI01000184.1	840862	Myh9
695889	NHTI01000803.1	326557	LOC110556512
696420	NHTI01002495.1	164556	Clec3b
697187	NHTI01001703.1	217923	Npbwr1
698301	NHTI01000006.1	19500	LOC110539881
698520	NHTI01009395.1	33103	LOC110542641
698554	NHTI01000676.1	118261	Wasf1
698662	NHTI01001894.1	150286	Plekha5
698860	NHTI01022882.1	194	LOC110544228
698866	NHTI01013162.1	1415	LOC110543464
700141	NHTI01000497.1	476378	CUNH18orf25
700750	NHTI01000059.1	892389	Arhgap8
705569	NHTI01000385.1	213344	Obscn
709876	NHTI01007952.1	21991	LOC110542149
712111	NHTI01002745.1	85631	Trim72
719528	NHTI01005750.1	75223	Zfand4
720044	NHTI01005317.1	23230	LOC110540482
720794	NHTI01002243.1	34459	LOC110563265
721050	NHTI01050388.1	1180	LOC110544786
721279	NHTI01001420.1	305407	Gdpd5
724424	NHTI01003373.1	103041	LOC110565731
725914	NHTI01058717.1	648	LOC110544886
732808	NHTI01025073.1	2246	LOC110544330
734951	NHTI01013211.1	4174	LOC110543473
736469	NHTI01002530.1	185661	LOC110564024
740419	NHTI01000771.1	601765	Fam107a
741383	NHTI01035633.1	36	LOC110544580
743301	NHTI01000439.1	793193	Dock1
748614	NHTI01020499.1	1150	LOC110544114
752132	NHTI01000184.1	223648	Tmprss6
753645	NHTI01000286.1	84913	LOC110550499
755322	NHTI01001060.1	256917	Bcas2
757181	NHTI01000411.1	368155	Rab3d
757415	NHTI01000613.1	665710	Pard3
761462	NHTI01005121.1	37576	LOC110540332
764535	NHTI01045420.1	1106	LOC110544736
765858	NHTI01000131.1	1376668	Hint1
768401	NHTI01000165.1	1138846	Fen1
774630	NHTI01003119.1	53252	Zdhhc9
777603	NHTI01000779.1	397438	Col27a1
778430	NHTI01000244.1	28727	Tspan17
782323	NHTI01003103.1	38377	Fam26e
793860	NHTI01000324.1	717024	Ndrg4
794649	NHTI01002339.1	82962	Haus8
795838	NHTI01016552.1	6	LOC110543839
797470	NHTI01000244.1	28670	Tspan17
800396	NHTI01000827.1	186377	Tfr2
801563	NHTI01002924.1	18105	LOC110564919
801643	NHTI01004142.1	58275	Bub1b
810616	NHTI01036003.1	68	LOC110544585
810876	NHTI01001218.1	58170	LOC110559371
811279	NHTI01000367.1	241612	Itga2b
813197	NHTI01000758.1	634995	LOC110556080
818714	NHTI01000146.1	1174482	Piwil4
820221	NHTI01000036.1	1107651	Galnt17
824587	NHTI01002812.1	105526	LOC110564698
825180	NHTI01000333.1	1036794	LOC110551332
825988	NHTI01000586.1	660826	Arnt2
830912	NHTI01000389.1	46105	Myocd
832378	NHTI01000136.1	12158	B3gnt6
835333	NHTI01000889.1	211157	Osbpl11
836210	NHTI01003267.1	99697	LOC110565546
843101	NHTI01000358.1	32908	LOC110551793
848643	NHTI01000779.1	503336	Znf618
848820	NHTI01002745.1	167698	Kat8
849730	NHTI01066623.1	342	LOC110544944
853230	NHTI01034303.1	101	LOC110544560
854312	NHTI01001781.1	176917	Mdm1
854725	NHTI01000646.1	686776	LOC110555238
858281	NHTI01000037.1	1532427	Cdk4
858394	NHTI01064735.1	885	LOC110544931
859074	NHTI01002676.1	205530	LOC110564379
860311	NHTI01000817.1	68212	Frat2
860812	NHTI01001880.1	16823	Rasl11b
863064	NHTI01001388.1	60579	LOC110560220
867550	NHTI01008975.1	256	LOC110542506
871288	NHTI01000169.1	433213	Rftn1
871721	NHTI01000387.1	439603	Itga4
872477	NHTI01000885.1	404328	Pmp22
885733	NHTI01000905.1	190052	Znf483
889300	NHTI01000588.1	615421	Flnb
890789	NHTI01000525.1	723684	LOC110553801
893279	NHTI01000037.1	653054	Gtf2a1
897271	NHTI01005111.1	40607	LOC110540318
899381	NHTI01002676.1	205530	LOC110564379
899453	NHTI01005111.1	40603	LOC110540318
899801	NHTI01000150.1	273801	LOC110547654
900580	NHTI01048129.1	723	LOC110544760
900692	NHTI01000037.1	1532427	Cdk4
903501	NHTI01000577.1	42314	Ly9
905355	NHTI01001548.1	3190	LOC110561013
905875	NHTI01000203.1	1140524	Camk1
906700	NHTI01032748.1	2517	LOC110544530
907720	NHTI01009606.1	27095	LOC110542712
909579	NHTI01000203.1	1140524	Camk1
911083	NHTI01000385.1	173826	Obscn
912575	NHTI01059314.1	480	LOC110544889
915215	NHTI01001101.1	362279	Rab8a
915668	NHTI01001796.1	48729	Fam167a
917226	NHTI01000017.1	2746277	Stx12
919319	NHTI01000387.1	439603	Itga4
924855	NHTI01000045.1	1516936	LOC110539866
925141	NHTI01001299.1	321095	Amdhd1
930291	NHTI01001796.1	48729	Fam167a
932760	NHTI01029225.1	2146	LOC110544454
934836	NHTI01001880.1	16823	Rasl11b
934940	NHTI01001388.1	60579	LOC110560220
936910	NHTI01016322.1	2350	LOC110543812
939537	NHTI01000037.1	653054	Gtf2a1
940684	NHTI01000504.1	406385	Sox7
941611	NHTI01057974.1	1126	LOC110544877
950352	NHTI01000177.1	206185	Ppm1h
957824	NHTI01003565.1	117040	Paip1
959299	NHTI01005317.1	23455	LOC110540482
959492	NHTI01000037.1	68055	LOC110561074
965050	NHTI01000005.1	5078568	Hmcn2
970554	NHTI01001852.1	285001	Tfcp2
987072	NHTI01000890.1	30369	LOC110557285
989278	NHTI01001454.1	301547	LOC110560570
993174	NHTI01000779.1	93364	Atp6v1g1
1003081	NHTI01002665.1	78292	Polq
1104985	NHTI01029939.1	1276	LOC110544480
