# Supplementary material for: Inbred or Outbred? Genetic Diversity in Laboratory Rodent Colonies
Source: G3 (Bethesda). 2017 Dec 13;8(2):679–86. doi: 10.1534/g3.117.300495 (PMC5919727; doi:10.1534/g3.117.300495)
Supplement: Supplementary file 3 [file 679Files.zip]

Archive with 10 entries (7 files):
- Supplemental_Files/
- Supplemental_Files/File S1 Meriones_GBS.fasta
- __MACOSX/
- __MACOSX/Supplemental_Files/
- __MACOSX/Supplemental_Files/._File S1 Meriones_GBS.fasta
- Supplemental_Files/File S2 Meriones_GBS.vcf
- __MACOSX/Supplemental_Files/._File S2 Meriones_GBS.vcf
- Supplemental_Files/File S3 README.txt
- __MACOSX/Supplemental_Files/._File S3 README.txt
- __MACOSX/._Supplemental_Files
