# Supplementary material for: Inbred or Outbred? Genetic Diversity in Laboratory Rodent Colonies
Source: G3 (Bethesda). 2017 Dec 13;8(2):679–86. doi: 10.1534/g3.117.300495 (PMC5919727; doi:10.1534/g3.117.300495)
Supplement: Supplementary file 3 [file 679Files.zip › Supplemental_Files/File S2 Meriones_GBS.vcf]

##fileformat=VCFv4.2
##fileDate=20170728
##source="Stacks v1.46"
##INFO=<ID=NS,Number=1,Type=Integer,Description="Number of Samples With Data">
##INFO=<ID=AF,Number=.,Type=Float,Description="Allele Frequency">
##FORMAT=<ID=GT,Number=1,Type=String,Description="Genotype">
##FORMAT=<ID=DP,Number=1,Type=Integer,Description="Read Depth">
##FORMAT=<ID=AD,Number=1,Type=Integer,Description="Allele Depth">
##FORMAT=<ID=GL,Number=.,Type=Float,Description="Genotype Likelihood">
##INFO=<ID=locori,Number=1,Type=Character,Description="Orientation the corresponding Stacks locus aligns in">
#CHROM	POS	ID	REF	ALT	QUAL	FILTER	INFO	FORMAT	sample_003AF_1	sample_003AM_1	sample_006AF_1	sample_006AM_1	sample_008BF_1	sample_008BM_1	sample_012BF_1	sample_012BM_1	sample_015AF_1	sample_015AM_1	sample_016AF_1	sample_016AM_1	sample_019AF_1	sample_019AM_1	sample_021AF_1	sample_021AM_1	sample_023AF_1	sample_023AM_1	sample_023BF_1	sample_023BM_1	sample_024AF_1	sample_024AM_1	sample_025AF_1	sample_025AM_1
23	33	23_33	G	C	.	PASS	NS=17;AF=0.324;locori=p	GT:DP:AD	0/0:13:13,0	0/1:11:7,4	0/1:17:8,9	1/1:26:0,26	0/0:15:15,0	0/0:24:24,0	0/0:19:19,0	0/1:18:11,7	./.:0:.,.	./.:0:.,.	0/0:15:15,0	0/1:11:6,5	0/0:16:16,0	0/0:15:15,0	./.:0:.,.	0/1:10:7,3	./.:0:.,.	0/0:13:13,0	0/1:13:8,5	./.:0:.,.	./.:0:.,.	0/1:17:10,7	1/1:14:0,14	./.:0:.,.
30	52	30_52	T	C	.	PASS	NS=6;AF=0.083;locori=p	GT:DP:AD	./.:0:.,.	./.:0:.,.	./.:0:.,.	0/0:10:10,0	0/0:18:18,0	0/1:10:4,6	0/0:15:15,0	0/0:12:12,0	./.:0:.,.	./.:0:.,.	./.:0:.,.	./.:0:.,.	./.:0:.,.	./.:0:.,.	./.:0:.,.	./.:0:.,.	./.:0:.,.	./.:0:.,.	./.:0:.,.	./.:0:.,.	./.:0:.,.	0/0:15:15,0	./.:0:.,.	./.:0:.,.
31	24	31_24	G	T	.	PASS	NS=2;AF=0.500;locori=p	GT:DP:AD	./.:0:.,.	./.:0:.,.	./.:0:.,.	./.:0:.,.	0/0:14:14,0	./.:0:.,.	./.:0:.,.	./.:0:.,.	./.:0:.,.	./.:0:.,.	./.:0:.,.	./.:0:.,.	./.:0:.,.	./.:0:.,.	./.:0:.,.	./.:0:.,.	./.:0:.,.	1/1:10:0,10	./.:0:.,.	./.:0:.,.	./.:0:.,.	./.:0:.,.	./.:0:.,.	./.:0:.,.
43	4	43_4	T	A	.	PASS	NS=9;AF=0.111;locori=p	GT:DP:AD	0/0:15:15,0	./.:0:.,.	0/0:15:15,0	0/1:12:7,5	0/0:16:16,0	./.:0:.,.	0/0:15:15,0	./.:0:.,.	./.:0:.,.	./.:0:.,.	./.:0:.,.	0/0:10:10,0	./.:0:.,.	./.:0:.,.	0/0:10:10,0	./.:0:.,.	./.:0:.,.	./.:0:.,.	0/1:11:5,6	./.:0:.,.	0/0:13:13,0	./.:0:.,.	./.:0:.,.	./.:0:.,.
80	83	80_83	G	T	.	PASS	NS=2;AF=0.500;locori=p	GT:DP:AD	./.:0:.,.	./.:0:.,.	./.:0:.,.	./.:0:.,.	./.:0:.,.	0/1:10:7,3	0/1:12:6,6	./.:0:.,.	./.:0:.,.	./.:0:.,.	./.:0:.,.	./.:0:.,.	./.:0:.,.	./.:0:.,.	./.:0:.,.	./.:0:.,.	./.:0:.,.	./.:0:.,.	./.:0:.,.	./.:0:.,.	./.:0:.,.	./.:0:.,.	./.:0:.,.	./.:0:.,.
85	63	85_63	A	G	.	PASS	NS=14;AF=0.250;locori=p	GT:DP:AD	./.:0:.,.	./.:0:.,.	0/1:24:13,11	./.:0:.,.	0/1:13:5,8	./.:15:.,.	0/1:19:7,12	0/0:18:18,0	./.:0:.,.	./.:0:.,.	0/0:13:13,0	./.:0:.,.	0/1:17:7,10	0/1:10:4,6	./.:0:.,.	0/0:10:10,0	./.:0:.,.	0/0:11:11,0	0/0:10:10,0	0/0:19:19,0	0/1:16:10,6	0/0:17:17,0	0/1:12:6,6	./.:0:.,.
112	67	112_67	G	A	.	PASS	NS=8;AF=0.125;locori=p	GT:DP:AD	./.:0:.,.	./.:0:.,.	0/0:17:17,0	./.:0:.,.	./.:0:.,.	./.:0:.,.	0/1:11:4,7	0/0:21:21,0	./.:0:.,.	./.:0:.,.	./.:0:.,.	./.:0:.,.	./.:0:.,.	./.:0:.,.	./.:0:.,.	0/0:11:11,0	0/1:10:3,7	0/0:12:12,0	./.:0:.,.	./.:0:.,.	./.:0:.,.	0/0:11:11,0	0/0:12:12,0	./.:0:.,.
118	53	118_53	A	G	.	PASS	NS=1;AF=0.500;locori=p	GT:DP:AD	./.:0:.,.	./.:0:.,.	./.:0:.,.	./.:0:.,.	./.:0:.,.	./.:0:.,.	./.:0:.,.	0/1:10:3,7	./.:0:.,.	./.:0:.,.	./.:0:.,.	./.:0:.,.	./.:0:.,.	./.:0:.,.	./.:0:.,.	./.:0:.,.	./.:0:.,.	./.:0:.,.	./.:0:.,.	./.:0:.,.	./.:0:.,.	./.:0:.,.	./.:0:.,.	./.:0:.,.
118	68	118_68	C	G	.	PASS	NS=1;AF=0.500;locori=p	GT:DP:AD	./.:0:.,.	./.:0:.,.	./.:0:.,.	./.:0:.,.	./.:0:.,.	./.:0:.,.	./.:0:.,.	0/1:10:3,7	./.:0:.,.	./.:0:.,.	./.:0:.,.	./.:0:.,.	./.:0:.,.	./.:0:.,.	./.:0:.,.	./.:0:.,.	./.:0:.,.	./.:0:.,.	./.:0:.,.	./.:0:.,.	./.:0:.,.	./.:0:.,.	./.:0:.,.	./.:0:.,.
155	44	155_44	T	C	.	PASS	NS=14;AF=0.429;locori=p	GT:DP:AD	./.:0:.,.	./.:0:.,.	1/1:10:0,10	0/0:13:13,0	1/1:15:0,15	1/1:18:0,18	0/0:12:12,0	1/1:18:0,18	./.:0:.,.	./.:0:.,.	1/1:12:0,12	./.:0:.,.	./.:0:.,.	./.:0:.,.	./.:0:.,.	0/0:14:14,0	./.:0:.,.	0/0:10:10,0	1/1:16:0,16	0/0:18:18,0	0/0:13:13,0	./.:0:.,.	0/0:11:11,0	0/0:12:12,0
184	36	184_36	A	G	.	PASS	NS=17;AF=0.382;locori=p	GT:DP:AD	./.:0:.,.	./.:0:.,.	0/0:22:22,0	1/1:15:0,15	1/1:15:0,15	1/1:15:0,15	0/0:16:16,0	1/1:24:0,24	./.:0:.,.	./.:0:.,.	./.:0:.,.	./.:0:.,.	0/0:16:16,0	0/0:10:10,0	0/0:13:13,0	0/1:10:6,4	0/1:11:5,6	0/0:20:20,0	0/1:14:6,8	0/0:14:14,0	0/0:16:16,0	0/1:11:7,4	0/1:13:8,5	./.:0:.,.
314	14	314_14	A	T	.	PASS	NS=13;AF=0.500;locori=p	GT:DP:AD	./.:0:.,.	./.:0:.,.	0/1:23:14,9	./.:0:.,.	0/1:20:7,13	1/1:15:0,15	0/1:14:7,7	1/1:26:0,26	0/0:14:14,0	./.:0:.,.	./.:0:.,.	1/1:12:0,12	0/1:14:8,6	0/1:12:4,8	./.:0:.,.	0/0:13:13,0	./.:0:.,.	0/1:15:8,7	./.:0:.,.	./.:0:.,.	0/1:10:5,5	0/0:14:14,0	./.:0:.,.	./.:0:.,.
565	26	565_26	G	A	.	PASS	NS=18;AF=0.333;locori=p	GT:DP:AD	./.:0:.,.	./.:0:.,.	0/1:17:8,9	0/1:14:4,10	0/0:21:21,0	0/1:34:23,11	1/1:33:0,33	0/0:21:21,0	0/0:11:11,0	./.:0:.,.	0/0:11:11,0	1/1:18:0,18	0/0:15:15,0	./.:0:.,.	0/0:13:13,0	1/1:18:0,18	0/1:10:6,4	0/1:19:9,10	0/1:16:7,9	./.:16:.,.	0/0:13:13,0	0/0:10:10,0	./.:0:.,.	0/0:13:13,0
676	63	676_63	C	T	.	PASS	NS=22;AF=0.500;locori=p	GT:DP:AD	0/1:21:9,12	0/1:23:12,11	0/1:30:15,15	./.:29:.,.	0/1:41:19,22	0/1:37:16,21	0/1:28:14,14	0/1:27:14,13	0/1:29:8,21	0/1:11:6,5	./.:0:.,.	0/1:24:13,11	0/1:15:8,7	0/1:12:5,7	0/1:14:6,8	0/1:22:9,13	0/1:23:7,16	0/1:15:5,10	0/1:31:10,21	0/1:15:6,9	0/1:29:15,14	0/1:46:21,25	0/1:20:8,12	0/1:15:5,10
677	18	677_18	C	T	.	PASS	NS=8;AF=0.375;locori=p	GT:DP:AD	./.:0:.,.	./.:0:.,.	0/0:29:29,0	0/1:20:9,11	0/1:14:6,8	./.:0:.,.	0/1:13:6,7	1/1:15:0,15	./.:0:.,.	./.:0:.,.	./.:0:.,.	./.:0:.,.	./.:0:.,.	./.:0:.,.	./.:0:.,.	./.:0:.,.	./.:0:.,.	./.:0:.,.	./.:11:.,.	0/0:11:11,0	0/0:12:12,0	0/1:13:9,4	./.:0:.,.	./.:0:.,.
702	18	702_18	A	G	.	PASS	NS=5;AF=0.500;locori=p	GT:DP:AD	./.:0:.,.	./.:0:.,.	0/1:12:4,8	./.:0:.,.	./.:0:.,.	./.:0:.,.	./.:0:.,.	0/1:19:9,10	0/1:10:4,6	./.:0:.,.	./.:0:.,.	./.:0:.,.	./.:0:.,.	./.:0:.,.	./.:0:.,.	./.:0:.,.	./.:0:.,.	./.:0:.,.	./.:0:.,.	./.:0:.,.	./.:0:.,.	1/1:18:0,18	./.:0:.,.	0/0:11:11,0
744	47	744_47	G	A	.	PASS	NS=12;AF=0.083;locori=p	GT:DP:AD	./.:0:.,.	./.:0:.,.	0/0:12:12,0	0/0:12:12,0	0/0:16:16,0	0/0:18:18,0	0/0:18:18,0	0/0:22:22,0	./.:0:.,.	./.:0:.,.	./.:0:.,.	./.:0:.,.	0/1:13:5,8	./.:0:.,.	./.:0:.,.	./.:0:.,.	0/0:12:12,0	0/1:10:3,7	./.:0:.,.	./.:0:.,.	0/0:14:14,0	0/0:10:10,0	0/0:12:12,0	./.:0:.,.
744	83	744_83	G	A	.	PASS	NS=12;AF=0.083;locori=p	GT:DP:AD	./.:0:.,.	./.:0:.,.	0/0:12:12,0	0/0:12:12,0	0/0:16:16,0	0/0:18:18,0	0/0:18:18,0	0/0:22:22,0	./.:0:.,.	./.:0:.,.	./.:0:.,.	./.:0:.,.	0/1:13:5,8	./.:0:.,.	./.:0:.,.	./.:0:.,.	0/0:12:12,0	0/1:10:3,7	./.:0:.,.	./.:0:.,.	0/0:14:14,0	0/0:10:10,0	0/0:12:12,0	./.:0:.,.
837	28	837_28	T	C	.	PASS	NS=9;AF=0.444;locori=p	GT:DP:AD	./.:0:.,.	./.:0:.,.	0/0:12:12,0	./.:0:.,.	1/1:16:0,16	0/1:22:11,11	1/1:12:0,12	0/0:19:19,0	./.:0:.,.	./.:0:.,.	./.:0:.,.	./.:0:.,.	./.:0:.,.	./.:0:.,.	1/1:11:0,11	0/0:12:12,0	0/0:12:12,0	0/1:13:6,7	./.:0:.,.	./.:0:.,.	./.:0:.,.	./.:0:.,.	./.:0:.,.	./.:0:.,.
850	25	850_25	A	G	.	PASS	NS=16;AF=0.156;locori=p	GT:DP:AD	0/0:14:14,0	0/0:12:12,0	0/0:16:16,0	0/0:16:16,0	0/0:18:18,0	0/0:22:22,0	0/0:22:22,0	0/0:19:19,0	./.:0:.,.	./.:0:.,.	./.:0:.,.	./.:0:.,.	./.:0:.,.	1/1:10:0,10	./.:0:.,.	0/0:18:18,0	0/0:14:14,0	./.:13:.,.	0/0:19:19,0	0/1:13:7,6	1/1:10:0,10	0/0:15:15,0	0/0:11:11,0	./.:0:.,.
905	57	905_57	C	A	.	PASS	NS=15;AF=0.267;locori=p	GT:DP:AD	./.:0:.,.	0/0:16:16,0	0/1:20:7,13	0/0:16:16,0	0/0:29:29,0	0/0:25:25,0	0/0:16:16,0	0/1:18:7,11	0/0:15:15,0	./.:0:.,.	./.:0:.,.	0/0:10:10,0	./.:0:.,.	./.:0:.,.	1/1:10:0,10	0/0:20:20,0	./.:0:.,.	./.:0:.,.	0/0:11:11,0	./.:0:.,.	1/1:14:0,14	0/0:20:20,0	./.:0:.,.	1/1:12:0,12
921	54	921_54	A	T	.	PASS	NS=8;AF=0.375;locori=p	GT:DP:AD	./.:0:.,.	./.:0:.,.	0/1:13:6,7	./.:0:.,.	0/1:12:8,4	./.:0:.,.	0/0:15:15,0	0/1:16:11,5	./.:0:.,.	./.:0:.,.	./.:0:.,.	./.:0:.,.	./.:0:.,.	0/1:10:7,3	0/1:10:3,7	0/1:14:8,6	./.:0:.,.	./.:0:.,.	./.:0:.,.	./.:0:.,.	./.:0:.,.	./.:0:.,.	./.:0:.,.	0/0:11:11,0
924	11	924_11	A	G	.	PASS	NS=11;AF=0.091;locori=p	GT:DP:AD	./.:0:.,.	./.:0:.,.	0/0:16:16,0	./.:0:.,.	0/0:13:13,0	0/1:15:11,4	0/0:25:25,0	0/0:13:13,0	./.:0:.,.	./.:0:.,.	0/1:11:6,5	./.:0:.,.	./.:0:.,.	0/0:13:13,0	./.:0:.,.	0/0:10:10,0	./.:0:.,.	./.:0:.,.	./.:0:.,.	./.:0:.,.	0/0:12:12,0	0/0:13:13,0	./.:0:.,.	0/0:11:11,0
1031	39	1031_39	A	G	.	PASS	NS=15;AF=0.100;locori=p	GT:DP:AD	0/0:24:24,0	0/1:29:20,9	./.:54:.,.	0/1:45:34,11	0/0:81:81,0	0/0:52:52,0	0/0:73:73,0	0/0:63:63,0	0/0:33:33,0	0/0:20:20,0	./.:0:.,.	0/0:23:23,0	./.:0:.,.	0/0:29:29,0	0/0:30:30,0	./.:0:.,.	./.:38:.,.	./.:0:.,.	0/1:31:21,10	./.:35:.,.	./.:44:.,.	0/0:57:57,0	./.:38:.,.	0/0:42:42,0
1031	79	1031_79	C	A	.	PASS	NS=17;AF=0.471;locori=p	GT:DP:AD	./.:24:.,.	0/1:29:20,9	0/1:54:33,21	0/1:45:30,15	0/1:81:58,23	0/1:52:39,13	0/1:73:58,15	0/1:63:45,18	0/1:33:26,7	./.:20:.,.	./.:0:.,.	./.:23:.,.	./.:0:.,.	0/1:29:21,8	0/0:30:30,0	./.:0:.,.	0/1:38:27,11	./.:0:.,.	0/1:31:21,10	0/1:35:25,10	0/1:44:31,13	0/1:57:46,11	0/1:38:31,7	0/1:42:32,10
1034	60	1034_60	A	G	.	PASS	NS=8;AF=0.438;locori=p	GT:DP:AD	./.:0:.,.	./.:0:.,.	./.:0:.,.	./.:0:.,.	0/1:19:8,11	0/0:13:13,0	0/1:12:5,7	0/0:14:14,0	./.:0:.,.	./.:0:.,.	./.:0:.,.	./.:0:.,.	./.:0:.,.	./.:0:.,.	./.:0:.,.	./.:0:.,.	./.:0:.,.	0/1:10:5,5	1/1:13:0,13	./.:0:.,.	0/0:10:10,0	1/1:15:0,15	./.:0:.,.	./.:0:.,.
1059	56	1059_56	A	G	.	PASS	NS=14;AF=0.357;locori=p	GT:DP:AD	0/1:14:9,5	./.:0:.,.	0/1:21:11,10	1/1:19:0,19	0/1:34:18,16	0/0:20:20,0	0/0:21:21,0	0/1:27:9,18	./.:10:.,.	./.:0:.,.	./.:0:.,.	0/1:18:12,6	0/0:16:16,0	./.:0:.,.	./.:0:.,.	./.:0:.,.	./.:0:.,.	0/0:16:16,0	0/1:14:9,5	0/0:17:17,0	./.:0:.,.	0/1:16:10,6	0/1:10:7,3	./.:0:.,.
1059	71	1059_71	G	T	.	PASS	NS=14;AF=0.357;locori=p	GT:DP:AD	0/1:14:9,5	./.:0:.,.	0/1:21:11,10	1/1:19:0,19	0/1:34:18,16	0/0:20:20,0	0/0:21:21,0	0/1:27:9,18	./.:10:.,.	./.:0:.,.	./.:0:.,.	0/1:18:12,6	0/0:16:16,0	./.:0:.,.	./.:0:.,.	./.:0:.,.	./.:0:.,.	0/0:16:16,0	0/1:14:9,5	0/0:17:17,0	./.:0:.,.	0/1:16:10,6	0/1:10:7,3	./.:0:.,.
1135	10	1135_10	G	A	.	PASS	NS=9;AF=0.111;locori=p	GT:DP:AD	./.:0:.,.	./.:0:.,.	0/0:23:23,0	0/0:13:13,0	0/0:19:19,0	0/0:14:14,0	./.:0:.,.	0/0:25:25,0	0/0:11:11,0	./.:0:.,.	./.:0:.,.	./.:0:.,.	./.:0:.,.	./.:0:.,.	./.:0:.,.	0/0:11:11,0	./.:0:.,.	./.:0:.,.	./.:0:.,.	./.:0:.,.	./.:0:.,.	0/0:18:18,0	./.:0:.,.	1/1:14:0,14
1158	9	1158_9	A	G	.	PASS	NS=14;AF=0.393;locori=p	GT:DP:AD	0/0:14:14,0	0/1:13:4,9	0/1:19:13,6	0/1:14:8,6	0/0:20:20,0	0/0:20:20,0	1/1:16:0,16	0/0:14:14,0	0/0:13:13,0	./.:0:.,.	./.:0:.,.	./.:0:.,.	./.:0:.,.	1/1:10:0,10	./.:0:.,.	0/0:18:18,0	./.:0:.,.	./.:18:.,.	0/1:15:9,6	./.:12:.,.	1/1:18:0,18	0/1:31:20,11	./.:0:.,.	./.:0:.,.
1169	24	1169_24	A	G	.	PASS	NS=13;AF=0.500;locori=p	GT:DP:AD	0/0:11:11,0	./.:0:.,.	1/1:20:0,20	1/1:10:0,10	1/1:22:0,22	0/1:20:5,15	0/0:16:16,0	0/1:18:7,11	./.:13:.,.	./.:0:.,.	./.:0:.,.	./.:0:.,.	./.:0:.,.	./.:0:.,.	./.:0:.,.	0/1:11:6,5	0/1:12:7,5	./.:0:.,.	0/0:19:19,0	0/1:10:4,6	0/0:10:10,0	1/1:15:0,15	./.:0:.,.	./.:0:.,.
1216	9	1216_9	G	A	.	PASS	NS=18;AF=0.278;locori=p	GT:DP:AD	0/0:10:10,0	0/1:18:12,6	./.:32:.,.	0/1:15:10,5	0/0:30:30,0	0/0:21:21,0	0/0:22:22,0	0/0:30:30,0	0/1:10:5,5	./.:0:.,.	0/1:14:7,7	0/0:20:20,0	./.:15:.,.	0/1:15:4,11	0/1:12:5,7	0/1:24:12,12	./.:0:.,.	0/1:11:5,6	0/0:11:11,0	0/1:13:7,6	0/0:15:15,0	./.:27:.,.	./.:14:.,.	0/1:12:6,6
1407	21	1407_21	G	A	.	PASS	NS=3;AF=0.333;locori=p	GT:DP:AD	./.:0:.,.	./.:0:.,.	./.:0:.,.	./.:0:.,.	1/1:10:0,10	0/0:10:10,0	./.:0:.,.	./.:0:.,.	./.:0:.,.	./.:0:.,.	./.:0:.,.	./.:0:.,.	./.:0:.,.	./.:0:.,.	./.:0:.,.	./.:0:.,.	./.:0:.,.	./.:0:.,.	0/0:12:12,0	./.:0:.,.	./.:0:.,.	./.:0:.,.	./.:0:.,.	./.:0:.,.
1424	87	1424_87	A	G	.	PASS	NS=6;AF=0.083;locori=p	GT:DP:AD	0/0:10:10,0	./.:0:.,.	0/0:13:13,0	./.:0:.,.	./.:0:.,.	./.:0:.,.	0/0:14:14,0	./.:0:.,.	./.:0:.,.	./.:0:.,.	./.:0:.,.	./.:0:.,.	./.:0:.,.	./.:0:.,.	0/0:10:10,0	./.:0:.,.	./.:0:.,.	./.:0:.,.	0/1:15:6,9	./.:0:.,.	./.:0:.,.	0/0:11:11,0	./.:0:.,.	./.:0:.,.
1486	81	1486_81	G	A	.	PASS	NS=3;AF=0.167;locori=p	GT:DP:AD	./.:0:.,.	./.:0:.,.	./.:0:.,.	./.:0:.,.	0/1:12:8,4	0/0:14:14,0	./.:0:.,.	0/0:14:14,0	./.:0:.,.	./.:0:.,.	./.:0:.,.	./.:0:.,.	./.:0:.,.	./.:0:.,.	./.:0:.,.	./.:0:.,.	./.:0:.,.	./.:0:.,.	./.:0:.,.	./.:0:.,.	./.:0:.,.	./.:0:.,.	./.:0:.,.	./.:0:.,.
1569	29	1569_29	C	T	.	PASS	NS=7;AF=0.357;locori=p	GT:DP:AD	./.:0:.,.	./.:0:.,.	0/1:16:6,10	0/1:11:4,7	0/1:19:7,12	./.:0:.,.	0/1:16:8,8	0/0:19:19,0	./.:0:.,.	./.:0:.,.	./.:0:.,.	./.:0:.,.	./.:0:.,.	0/1:12:6,6	./.:0:.,.	./.:0:.,.	./.:0:.,.	./.:0:.,.	./.:0:.,.	./.:0:.,.	./.:14:.,.	0/0:10:10,0	./.:0:.,.	./.:10:.,.
1609	37	1609_37	A	G	.	PASS	NS=3;AF=0.333;locori=p	GT:DP:AD	./.:0:.,.	./.:0:.,.	0/0:14:14,0	./.:0:.,.	./.:0:.,.	./.:0:.,.	./.:0:.,.	0/0:12:12,0	./.:0:.,.	./.:0:.,.	./.:0:.,.	./.:0:.,.	./.:0:.,.	./.:0:.,.	./.:0:.,.	./.:0:.,.	./.:0:.,.	./.:0:.,.	./.:0:.,.	./.:0:.,.	./.:0:.,.	./.:0:.,.	./.:0:.,.	1/1:10:0,10
1633	37	1633_37	G	C	.	PASS	NS=9;AF=0.222;locori=p	GT:DP:AD	./.:0:.,.	0/1:21:12,9	0/0:25:25,0	0/0:17:17,0	0/0:15:15,0	0/0:28:28,0	0/0:25:25,0	0/1:22:12,10	./.:0:.,.	./.:0:.,.	./.:0:.,.	./.:0:.,.	./.:0:.,.	./.:0:.,.	./.:0:.,.	./.:0:.,.	./.:0:.,.	./.:0:.,.	0/0:12:12,0	./.:0:.,.	1/1:16:0,16	./.:0:.,.	./.:0:.,.	./.:0:.,.
1665	17	1665_17	C	T	.	PASS	NS=2;AF=0.250;locori=p	GT:DP:AD	./.:0:.,.	./.:0:.,.	./.:0:.,.	0/1:10:7,3	./.:0:.,.	./.:0:.,.	./.:0:.,.	./.:0:.,.	./.:0:.,.	./.:0:.,.	./.:0:.,.	./.:0:.,.	./.:0:.,.	./.:0:.,.	./.:0:.,.	./.:0:.,.	./.:0:.,.	./.:0:.,.	./.:0:.,.	./.:0:.,.	./.:0:.,.	0/0:10:10,0	./.:0:.,.	./.:0:.,.
1671	29	1671_29	A	G	.	PASS	NS=15;AF=0.333;locori=p	GT:DP:AD	./.:0:.,.	0/0:14:14,0	0/0:21:21,0	0/0:10:10,0	0/1:16:8,8	0/0:13:13,0	0/1:17:7,10	0/0:15:15,0	./.:0:.,.	./.:0:.,.	0/1:11:4,7	./.:0:.,.	0/1:24:12,12	./.:0:.,.	0/1:15:7,8	./.:0:.,.	0/1:11:4,7	./.:0:.,.	./.:0:.,.	./.:0:.,.	0/1:12:4,8	0/0:10:10,0	0/1:11:6,5	1/1:15:0,15
1749	82	1749_82	T	C	.	PASS	NS=5;AF=0.400;locori=p	GT:DP:AD	./.:0:.,.	./.:0:.,.	./.:0:.,.	./.:0:.,.	./.:0:.,.	1/1:13:0,13	0/1:11:8,3	0/0:11:11,0	./.:0:.,.	./.:0:.,.	./.:0:.,.	./.:0:.,.	0/0:13:13,0	./.:0:.,.	./.:0:.,.	./.:0:.,.	./.:0:.,.	./.:10:.,.	./.:0:.,.	./.:0:.,.	./.:0:.,.	0/1:10:7,3	./.:0:.,.	./.:0:.,.
1770	64	1770_64	G	T	.	PASS	NS=5;AF=0.500;locori=p	GT:DP:AD	./.:0:.,.	./.:0:.,.	1/1:17:0,17	./.:0:.,.	0/0:10:10,0	./.:0:.,.	./.:12:.,.	0/0:11:11,0	./.:0:.,.	./.:0:.,.	./.:0:.,.	./.:0:.,.	./.:0:.,.	./.:0:.,.	./.:0:.,.	./.:0:.,.	./.:0:.,.	./.:0:.,.	./.:0:.,.	./.:0:.,.	1/1:10:0,10	0/1:14:8,6	./.:0:.,.	./.:0:.,.
1832	7	1832_7	G	A	.	PASS	NS=7;AF=0.429;locori=p	GT:DP:AD	./.:0:.,.	./.:0:.,.	0/1:11:4,7	./.:0:.,.	0/1:10:6,4	0/1:12:8,4	0/1:16:9,7	0/1:11:7,4	./.:0:.,.	./.:0:.,.	./.:0:.,.	./.:11:.,.	./.:0:.,.	./.:0:.,.	./.:0:.,.	./.:0:.,.	0/0:11:11,0	./.:0:.,.	./.:0:.,.	./.:0:.,.	./.:0:.,.	0/1:19:13,6	./.:0:.,.	./.:10:.,.
1884	12	1884_12	A	G	.	PASS	NS=13;AF=0.385;locori=p	GT:DP:AD	1/1:10:0,10	0/0:17:17,0	./.:20:.,.	0/1:17:6,11	1/1:25:0,25	0/1:19:10,9	./.:12:.,.	0/1:22:5,17	0/0:11:11,0	./.:0:.,.	./.:0:.,.	0/0:10:10,0	./.:0:.,.	./.:0:.,.	./.:10:.,.	0/0:15:15,0	0/1:13:5,8	0/0:12:12,0	./.:0:.,.	./.:0:.,.	0/1:19:6,13	./.:17:.,.	./.:12:.,.	0/1:12:5,7
1927	40	1927_40	A	G	.	PASS	NS=6;AF=0.417;locori=p	GT:DP:AD	0/0:10:10,0	./.:0:.,.	./.:0:.,.	./.:0:.,.	0/0:15:15,0	0/1:12:5,7	./.:0:.,.	./.:0:.,.	0/1:10:5,5	./.:0:.,.	./.:0:.,.	./.:0:.,.	./.:0:.,.	./.:0:.,.	1/1:10:0,10	./.:0:.,.	./.:0:.,.	0/1:11:5,6	./.:0:.,.	./.:0:.,.	./.:0:.,.	./.:0:.,.	./.:0:.,.	./.:0:.,.
1967	86	1967_86	C	T	.	PASS	NS=5;AF=0.200;locori=p	GT:DP:AD	0/0:12:12,0	./.:0:.,.	0/1:10:5,5	./.:0:.,.	./.:0:.,.	0/1:10:6,4	./.:0:.,.	./.:0:.,.	./.:0:.,.	./.:0:.,.	./.:0:.,.	./.:0:.,.	0/0:13:13,0	./.:0:.,.	./.:0:.,.	./.:0:.,.	./.:0:.,.	./.:0:.,.	./.:0:.,.	./.:0:.,.	./.:0:.,.	./.:0:.,.	./.:0:.,.	0/0:11:11,0
2072	8	2072_8	G	A	.	PASS	NS=6;AF=0.167;locori=p	GT:DP:AD	./.:0:.,.	./.:0:.,.	0/1:14:7,7	./.:0:.,.	0/1:13:7,6	./.:0:.,.	0/0:12:12,0	./.:0:.,.	./.:0:.,.	./.:0:.,.	./.:0:.,.	./.:0:.,.	./.:0:.,.	./.:0:.,.	./.:0:.,.	0/0:10:10,0	./.:0:.,.	./.:0:.,.	0/0:10:10,0	./.:0:.,.	./.:0:.,.	0/0:14:14,0	./.:0:.,.	./.:0:.,.
2083	57	2083_57	A	G	.	PASS	NS=20;AF=0.125;locori=p	GT:DP:AD	0/0:12:12,0	./.:0:.,.	0/0:20:20,0	0/0:22:22,0	0/1:29:17,12	0/0:16:16,0	0/1:31:13,18	0/1:31:22,9	./.:0:.,.	./.:0:.,.	0/0:12:12,0	./.:0:.,.	0/0:13:13,0	0/0:19:19,0	0/0:12:12,0	0/0:13:13,0	0/0:16:16,0	0/0:12:12,0	0/0:13:13,0	0/0:14:14,0	0/0:13:13,0	0/1:15:7,8	0/1:10:5,5	0/0:12:12,0
2099	83	2099_83	G	T	.	PASS	NS=10;AF=0.450;locori=p	GT:DP:AD	./.:0:.,.	./.:0:.,.	0/1:15:11,4	./.:0:.,.	./.:0:.,.	0/1:18:12,6	./.:15:.,.	./.:0:.,.	./.:0:.,.	./.:0:.,.	0/1:13:9,4	./.:0:.,.	0/1:15:7,8	0/1:15:5,10	./.:0:.,.	0/1:19:10,9	0/0:12:12,0	0/1:10:4,6	0/1:10:5,5	./.:0:.,.	0/1:12:8,4	./.:0:.,.	./.:0:.,.	./.:0:.,.
2124	75	2124_75	C	T	.	PASS	NS=18;AF=0.111;locori=p	GT:DP:AD	0/0:11:11,0	0/0:13:13,0	0/0:18:18,0	0/0:22:22,0	0/1:19:12,7	0/0:22:22,0	0/0:21:21,0	0/0:27:27,0	./.:0:.,.	./.:0:.,.	0/1:16:6,10	./.:0:.,.	0/0:25:25,0	0/0:12:12,0	./.:0:.,.	0/1:15:6,9	0/0:12:12,0	0/1:11:5,6	0/0:23:23,0	./.:0:.,.	./.:0:.,.	0/0:23:23,0	0/0:11:11,0	0/0:21:21,0
2203	82	2203_82	T	C	.	PASS	NS=8;AF=0.125;locori=p	GT:DP:AD	1/1:12:0,12	./.:0:.,.	0/0:12:12,0	./.:0:.,.	0/0:19:19,0	0/0:10:10,0	0/0:19:19,0	0/0:10:10,0	./.:0:.,.	./.:0:.,.	./.:0:.,.	./.:0:.,.	./.:0:.,.	./.:0:.,.	./.:0:.,.	./.:0:.,.	./.:0:.,.	./.:0:.,.	./.:0:.,.	./.:0:.,.	0/0:11:11,0	0/0:13:13,0	./.:0:.,.	./.:0:.,.
2250	54	2250_54	C	T	.	PASS	NS=17;AF=0.441;locori=p	GT:DP:AD	0/1:15:9,6	./.:0:.,.	0/1:15:7,8	0/0:10:10,0	0/0:26:26,0	0/1:23:12,11	0/0:22:22,0	0/1:23:11,12	./.:0:.,.	./.:0:.,.	0/0:11:11,0	./.:0:.,.	1/1:12:0,12	./.:0:.,.	1/1:14:0,14	0/1:11:7,4	./.:0:.,.	./.:0:.,.	0/0:13:13,0	1/1:10:0,10	1/1:13:0,13	0/0:16:16,0	0/0:14:14,0	1/1:11:0,11
2250	65	2250_65	G	A	.	PASS	NS=17;AF=0.441;locori=p	GT:DP:AD	0/1:15:9,6	./.:0:.,.	0/1:15:7,8	0/0:10:10,0	0/0:26:26,0	0/1:23:12,11	0/0:22:22,0	0/1:23:11,12	./.:0:.,.	./.:0:.,.	0/0:11:11,0	./.:0:.,.	1/1:12:0,12	./.:0:.,.	1/1:14:0,14	0/1:11:7,4	./.:0:.,.	./.:0:.,.	0/0:13:13,0	1/1:10:0,10	1/1:13:0,13	0/0:16:16,0	0/0:14:14,0	1/1:11:0,11
2286	24	2286_24	A	G	.	PASS	NS=13;AF=0.423;locori=p	GT:DP:AD	1/1:10:0,10	./.:0:.,.	0/1:10:6,4	0/0:15:15,0	0/1:27:9,18	0/1:11:5,6	0/1:17:6,11	0/0:16:16,0	./.:0:.,.	./.:0:.,.	./.:0:.,.	./.:0:.,.	0/1:13:4,9	./.:0:.,.	./.:0:.,.	0/0:12:12,0	0/0:10:10,0	0/1:11:5,6	./.:0:.,.	./.:0:.,.	./.:0:.,.	0/1:12:8,4	1/1:10:0,10	./.:0:.,.
2335	41	2335_41	C	T	.	PASS	NS=6;AF=0.500;locori=p	GT:DP:AD	./.:0:.,.	./.:0:.,.	1/1:11:0,11	./.:0:.,.	0/1:22:10,12	0/1:10:3,7	0/0:14:14,0	0/1:12:6,6	./.:0:.,.	./.:0:.,.	./.:0:.,.	./.:0:.,.	./.:0:.,.	./.:0:.,.	./.:0:.,.	./.:0:.,.	./.:0:.,.	./.:0:.,.	./.:0:.,.	./.:0:.,.	0/1:10:4,6	./.:0:.,.	./.:0:.,.	./.:0:.,.
2342	33	2342_33	G	A	.	PASS	NS=7;AF=0.357;locori=p	GT:DP:AD	./.:0:.,.	./.:0:.,.	0/0:16:16,0	./.:0:.,.	0/0:10:10,0	0/1:22:11,11	0/0:12:12,0	./.:0:.,.	./.:0:.,.	./.:0:.,.	./.:0:.,.	./.:0:.,.	0/1:11:7,4	./.:0:.,.	./.:0:.,.	./.:0:.,.	./.:0:.,.	./.:0:.,.	1/1:12:0,12	./.:0:.,.	0/1:11:5,6	./.:0:.,.	./.:0:.,.	./.:0:.,.
2342	80	2342_80	G	C	.	PASS	NS=7;AF=0.357;locori=p	GT:DP:AD	./.:0:.,.	./.:0:.,.	0/0:16:16,0	./.:0:.,.	0/0:10:10,0	0/1:22:11,11	0/0:12:12,0	./.:0:.,.	./.:0:.,.	./.:0:.,.	./.:0:.,.	./.:0:.,.	0/1:11:7,4	./.:0:.,.	./.:0:.,.	./.:0:.,.	./.:0:.,.	./.:0:.,.	1/1:12:0,12	./.:0:.,.	0/1:11:5,6	./.:0:.,.	./.:0:.,.	./.:0:.,.
2360	17	2360_17	G	T	.	PASS	NS=3;AF=0.333;locori=p	GT:DP:AD	./.:0:.,.	./.:0:.,.	0/0:10:10,0	./.:0:.,.	0/0:18:18,0	./.:0:.,.	1/1:15:0,15	./.:0:.,.	./.:0:.,.	./.:0:.,.	./.:0:.,.	./.:0:.,.	./.:0:.,.	./.:0:.,.	./.:0:.,.	./.:0:.,.	./.:0:.,.	./.:0:.,.	./.:0:.,.	./.:0:.,.	./.:0:.,.	./.:0:.,.	./.:0:.,.	./.:0:.,.
2393	24	2393_24	A	G	.	PASS	NS=19;AF=0.500;locori=p	GT:DP:AD	0/1:15:7,8	0/1:13:9,4	0/1:42:20,22	0/1:17:12,5	0/1:46:22,24	0/1:36:21,15	0/1:56:25,31	0/1:36:19,17	0/1:12:3,9	./.:0:.,.	0/1:10:4,6	./.:0:.,.	0/1:20:11,9	0/1:13:5,8	0/1:19:7,12	0/1:18:13,5	./.:12:.,.	0/1:15:9,6	./.:0:.,.	./.:0:.,.	0/1:25:12,13	0/1:19:10,9	0/1:16:11,5	0/1:15:8,7
2515	23	2515_23	A	G	.	PASS	NS=5;AF=0.200;locori=p	GT:DP:AD	./.:0:.,.	./.:0:.,.	0/0:16:16,0	./.:0:.,.	0/1:13:4,9	0/0:11:11,0	0/1:17:11,6	0/0:12:12,0	./.:0:.,.	./.:0:.,.	./.:0:.,.	./.:0:.,.	./.:0:.,.	./.:0:.,.	./.:0:.,.	./.:0:.,.	./.:0:.,.	./.:0:.,.	./.:0:.,.	./.:0:.,.	./.:0:.,.	./.:0:.,.	./.:0:.,.	./.:0:.,.
2535	42	2535_42	C	A	.	PASS	NS=16;AF=0.375;locori=p	GT:DP:AD	./.:0:.,.	0/0:17:17,0	0/1:33:16,17	0/0:17:17,0	0/0:27:27,0	0/1:28:11,17	0/1:17:7,10	0/0:21:21,0	0/0:13:13,0	./.:0:.,.	./.:0:.,.	0/1:11:5,6	1/1:15:0,15	./.:0:.,.	1/1:10:0,10	0/0:12:12,0	./.:0:.,.	./.:0:.,.	0/0:13:13,0	./.:0:.,.	1/1:25:0,25	0/0:28:28,0	./.:0:.,.	1/1:16:0,16
2565	79	2565_79	G	A	.	PASS	NS=7;AF=0.286;locori=p	GT:DP:AD	./.:0:.,.	./.:0:.,.	0/0:13:13,0	./.:0:.,.	0/1:12:7,5	0/0:11:11,0	0/1:21:13,8	0/1:14:6,8	./.:0:.,.	./.:0:.,.	./.:0:.,.	./.:0:.,.	./.:0:.,.	./.:0:.,.	./.:0:.,.	0/0:10:10,0	./.:0:.,.	./.:0:.,.	./.:0:.,.	./.:0:.,.	./.:0:.,.	0/1:14:5,9	./.:15:.,.	./.:0:.,.
2576	22	2576_22	C	T	.	PASS	NS=17;AF=0.471;locori=p	GT:DP:AD	0/1:20:11,9	./.:12:.,.	0/1:12:5,7	./.:15:.,.	0/1:24:14,10	0/1:23:6,17	0/1:17:6,11	0/1:27:11,16	./.:15:.,.	./.:0:.,.	./.:0:.,.	0/1:12:4,8	0/1:11:6,5	0/0:14:14,0	0/1:10:7,3	./.:0:.,.	0/1:22:17,5	0/1:18:10,8	0/1:22:10,12	0/1:14:7,7	0/1:24:17,7	0/1:20:10,10	0/1:13:8,5	./.:0:.,.
2576	76	2576_76	T	C	.	PASS	NS=17;AF=0.471;locori=p	GT:DP:AD	0/1:20:11,9	./.:12:.,.	0/1:12:5,7	./.:15:.,.	0/1:24:14,10	0/1:23:6,17	0/1:17:6,11	0/1:27:11,16	./.:15:.,.	./.:0:.,.	./.:0:.,.	0/1:12:4,8	0/1:11:6,5	0/0:14:14,0	0/1:10:7,3	./.:0:.,.	0/1:22:17,5	0/1:18:10,8	0/1:22:10,12	0/1:14:7,7	0/1:24:17,7	0/1:20:10,10	0/1:13:8,5	./.:0:.,.
2698	50	2698_50	T	C	.	PASS	NS=18;AF=0.472;locori=p	GT:DP:AD	0/0:13:13,0	0/1:13:7,6	0/0:19:19,0	./.:0:.,.	0/1:15:4,11	0/0:18:18,0	0/0:15:15,0	0/1:18:8,10	./.:0:.,.	./.:0:.,.	0/0:14:14,0	./.:0:.,.	1/1:11:0,11	1/1:10:0,10	1/1:19:0,19	0/0:12:12,0	./.:0:.,.	0/1:10:6,4	./.:0:.,.	0/1:11:5,6	1/1:14:0,14	1/1:16:0,16	0/0:10:10,0	1/1:12:0,12
2700	18	2700_18	C	T	.	PASS	NS=6;AF=0.250;locori=p	GT:DP:AD	./.:0:.,.	./.:0:.,.	./.:0:.,.	./.:0:.,.	./.:0:.,.	0/1:11:7,4	./.:0:.,.	./.:0:.,.	./.:0:.,.	./.:0:.,.	./.:0:.,.	./.:0:.,.	./.:0:.,.	./.:0:.,.	./.:0:.,.	0/0:10:10,0	1/1:10:0,10	0/0:11:11,0	./.:0:.,.	./.:0:.,.	./.:0:.,.	0/0:17:17,0	0/0:11:11,0	./.:0:.,.
2707	41	2707_41	C	T	.	PASS	NS=18;AF=0.500;locori=p	GT:DP:AD	./.:0:.,.	0/1:20:8,12	0/1:32:24,8	0/1:13:6,7	0/1:20:9,11	0/1:27:17,10	0/1:25:9,16	0/1:22:12,10	0/1:17:11,6	./.:0:.,.	0/1:15:8,7	./.:0:.,.	0/1:26:16,10	0/1:19:10,9	0/1:14:5,9	0/1:17:10,7	./.:0:.,.	0/1:21:12,9	./.:0:.,.	./.:0:.,.	0/1:20:7,13	0/1:13:6,7	0/1:22:14,8	0/1:11:6,5
2731	69	2731_69	G	A	.	PASS	NS=7;AF=0.214;locori=p	GT:DP:AD	./.:0:.,.	./.:0:.,.	0/0:16:16,0	./.:0:.,.	0/0:17:17,0	0/0:22:22,0	0/0:10:10,0	./.:0:.,.	./.:0:.,.	./.:0:.,.	./.:0:.,.	./.:0:.,.	./.:0:.,.	./.:0:.,.	./.:0:.,.	./.:0:.,.	./.:0:.,.	0/1:11:7,4	./.:0:.,.	0/1:10:7,3	./.:0:.,.	0/1:13:9,4	./.:0:.,.	./.:0:.,.
2776	70	2776_70	G	C	.	PASS	NS=17;AF=0.382;locori=p	GT:DP:AD	./.:0:.,.	./.:10:.,.	0/1:27:11,16	0/1:14:7,7	0/1:25:12,13	0/0:39:39,0	0/0:23:23,0	0/0:20:20,0	0/0:10:10,0	./.:0:.,.	./.:0:.,.	0/1:12:4,8	./.:0:.,.	0/1:10:4,6	1/1:12:0,12	0/0:15:15,0	0/1:10:7,3	0/1:10:4,6	0/0:11:11,0	0/1:11:5,6	./.:15:.,.	0/1:19:11,8	./.:0:.,.	1/1:11:0,11
2813	12	2813_12	T	G	.	PASS	NS=5;AF=0.300;locori=p	GT:DP:AD	./.:0:.,.	./.:0:.,.	0/1:14:8,6	./.:0:.,.	./.:0:.,.	0/0:14:14,0	1/1:11:0,11	0/0:11:11,0	./.:0:.,.	./.:0:.,.	./.:0:.,.	./.:0:.,.	./.:0:.,.	./.:0:.,.	./.:0:.,.	./.:0:.,.	./.:0:.,.	./.:0:.,.	./.:0:.,.	./.:0:.,.	./.:0:.,.	0/0:15:15,0	./.:0:.,.	./.:0:.,.
2837	18	2837_18	C	T	.	PASS	NS=1;AF=0.500;locori=p	GT:DP:AD	./.:0:.,.	./.:0:.,.	./.:0:.,.	./.:0:.,.	0/1:10:6,4	./.:0:.,.	./.:0:.,.	./.:0:.,.	./.:0:.,.	./.:0:.,.	./.:0:.,.	./.:0:.,.	./.:0:.,.	./.:0:.,.	./.:0:.,.	./.:0:.,.	./.:0:.,.	./.:0:.,.	./.:0:.,.	./.:0:.,.	./.:0:.,.	./.:0:.,.	./.:0:.,.	./.:0:.,.
2837	87	2837_87	G	T	.	PASS	NS=1;AF=0.500;locori=p	GT:DP:AD	./.:0:.,.	./.:0:.,.	./.:0:.,.	./.:0:.,.	0/1:10:4,6	./.:0:.,.	./.:0:.,.	./.:0:.,.	./.:0:.,.	./.:0:.,.	./.:0:.,.	./.:0:.,.	./.:0:.,.	./.:0:.,.	./.:0:.,.	./.:0:.,.	./.:0:.,.	./.:0:.,.	./.:0:.,.	./.:0:.,.	./.:0:.,.	./.:0:.,.	./.:0:.,.	./.:0:.,.
2885	60	2885_60	A	G	.	PASS	NS=9;AF=0.111;locori=p	GT:DP:AD	./.:0:.,.	0/0:11:11,0	0/0:13:13,0	0/0:12:12,0	0/0:12:12,0	0/0:17:17,0	0/0:16:16,0	0/0:13:13,0	./.:0:.,.	./.:0:.,.	./.:0:.,.	./.:0:.,.	./.:0:.,.	./.:0:.,.	./.:0:.,.	./.:0:.,.	0/0:10:10,0	./.:0:.,.	./.:0:.,.	./.:10:.,.	1/1:12:0,12	./.:0:.,.	./.:0:.,.	./.:0:.,.
2905	18	2905_18	C	T	.	PASS	NS=7;AF=0.429;locori=p	GT:DP:AD	./.:0:.,.	./.:0:.,.	0/0:11:11,0	./.:0:.,.	0/0:11:11,0	0/0:13:13,0	1/1:12:0,12	./.:0:.,.	./.:0:.,.	./.:0:.,.	./.:0:.,.	./.:0:.,.	./.:0:.,.	./.:0:.,.	./.:0:.,.	./.:0:.,.	0/0:15:15,0	./.:0:.,.	./.:0:.,.	1/1:12:0,12	./.:0:.,.	./.:0:.,.	./.:0:.,.	1/1:12:0,12
2936	20	2936_20	A	G	.	PASS	NS=2;AF=0.500;locori=p	GT:DP:AD	./.:0:.,.	./.:0:.,.	./.:0:.,.	./.:0:.,.	./.:0:.,.	./.:0:.,.	./.:0:.,.	0/1:10:5,5	./.:0:.,.	./.:0:.,.	./.:0:.,.	./.:0:.,.	0/1:11:3,8	./.:0:.,.	./.:0:.,.	./.:0:.,.	./.:0:.,.	./.:0:.,.	./.:0:.,.	./.:0:.,.	./.:0:.,.	./.:0:.,.	./.:0:.,.	./.:0:.,.
2992	79	2992_79	G	A	.	PASS	NS=20;AF=0.475;locori=p	GT:DP:AD	0/0:10:10,0	0/0:12:12,0	0/0:21:21,0	0/0:20:20,0	0/0:24:24,0	0/0:28:28,0	0/1:23:12,11	0/0:23:23,0	./.:0:.,.	./.:0:.,.	0/1:13:5,8	./.:0:.,.	1/1:13:0,13	1/1:12:0,12	1/1:10:0,10	0/1:18:9,9	./.:0:.,.	1/1:19:0,19	0/0:15:15,0	1/1:13:0,13	1/1:11:0,11	0/1:15:6,9	0/1:10:3,7	1/1:16:0,16
3014	63	3014_63	A	C	.	PASS	NS=19;AF=0.263;locori=p	GT:DP:AD	./.:0:.,.	0/0:22:22,0	0/0:28:28,0	0/0:16:16,0	0/0:17:17,0	0/0:18:18,0	0/0:22:22,0	0/0:20:20,0	0/0:11:11,0	./.:0:.,.	./.:0:.,.	./.:0:.,.	1/1:17:0,17	1/1:10:0,10	1/1:11:0,11	0/0:15:15,0	0/0:11:11,0	0/1:20:10,10	0/0:12:12,0	0/1:15:5,10	1/1:20:0,20	0/0:11:11,0	0/0:12:12,0	./.:0:.,.
3031	47	3031_47	T	C	.	PASS	NS=20;AF=0.325;locori=p	GT:DP:AD	1/1:12:0,12	0/1:10:5,5	0/1:14:10,4	0/0:23:23,0	0/0:17:17,0	0/1:25:12,13	1/1:20:0,20	0/0:22:22,0	1/1:15:0,15	./.:0:.,.	./.:0:.,.	0/0:11:11,0	0/0:10:10,0	0/0:12:12,0	0/0:14:14,0	0/0:14:14,0	./.:0:.,.	0/0:19:19,0	1/1:14:0,14	./.:0:.,.	0/0:18:18,0	0/1:23:13,10	0/1:12:6,6	0/0:19:19,0
3035	87	3035_87	A	G	.	PASS	NS=4;AF=0.250;locori=p	GT:DP:AD	./.:0:.,.	./.:0:.,.	0/0:10:10,0	./.:0:.,.	0/0:11:11,0	./.:0:.,.	0/0:14:14,0	./.:0:.,.	./.:0:.,.	./.:0:.,.	./.:0:.,.	./.:0:.,.	1/1:11:0,11	./.:0:.,.	./.:0:.,.	./.:0:.,.	./.:0:.,.	./.:0:.,.	./.:0:.,.	./.:0:.,.	./.:0:.,.	./.:0:.,.	./.:0:.,.	./.:0:.,.
3051	11	3051_11	T	G	.	PASS	NS=16;AF=0.281;locori=p	GT:DP:AD	./.:0:.,.	./.:0:.,.	0/0:16:16,0	0/0:10:10,0	0/0:14:14,0	0/0:20:20,0	0/0:21:21,0	0/0:13:13,0	./.:0:.,.	./.:0:.,.	./.:0:.,.	0/0:15:15,0	1/1:11:0,11	1/1:17:0,17	./.:0:.,.	0/0:12:12,0	./.:0:.,.	0/1:15:7,8	0/0:21:21,0	./.:0:.,.	1/1:13:0,13	0/0:20:20,0	0/0:12:12,0	1/1:10:0,10
3140	58	3140_58	G	A	.	PASS	NS=6;AF=0.250;locori=p	GT:DP:AD	./.:0:.,.	./.:0:.,.	0/0:13:13,0	./.:0:.,.	./.:0:.,.	0/0:21:21,0	0/1:10:5,5	0/0:11:11,0	./.:0:.,.	./.:0:.,.	./.:0:.,.	./.:0:.,.	./.:0:.,.	./.:0:.,.	./.:0:.,.	./.:0:.,.	./.:0:.,.	./.:0:.,.	./.:0:.,.	./.:0:.,.	0/1:10:7,3	0/1:10:7,3	./.:0:.,.	./.:0:.,.
3141	5	3141_5	C	A	.	PASS	NS=11;AF=0.091;locori=p	GT:DP:AD	0/1:13:8,5	0/0:16:16,0	0/0:24:24,0	./.:0:.,.	./.:0:.,.	0/0:19:19,0	./.:0:.,.	0/1:18:11,7	./.:0:.,.	./.:0:.,.	./.:13:.,.	./.:0:.,.	./.:0:.,.	0/0:16:16,0	./.:12:.,.	./.:0:.,.	./.:0:.,.	0/0:11:11,0	./.:0:.,.	0/0:22:22,0	0/0:12:12,0	0/0:18:18,0	./.:0:.,.	0/0:17:17,0
3141	69	3141_69	C	T	.	PASS	NS=10;AF=0.100;locori=p	GT:DP:AD	0/1:13:8,5	0/0:16:16,0	0/0:24:24,0	./.:0:.,.	./.:0:.,.	0/0:19:19,0	./.:0:.,.	0/1:18:11,7	./.:0:.,.	./.:0:.,.	./.:13:.,.	./.:0:.,.	./.:0:.,.	0/0:16:16,0	./.:12:.,.	./.:0:.,.	./.:0:.,.	0/0:11:11,0	./.:0:.,.	./.:22:.,.	0/0:12:12,0	0/0:18:18,0	./.:0:.,.	0/0:17:17,0
3190	9	3190_9	C	T	.	PASS	NS=2;AF=0.250;locori=p	GT:DP:AD	0/0:10:10,0	./.:0:.,.	./.:0:.,.	./.:0:.,.	0/1:10:4,6	./.:0:.,.	./.:0:.,.	./.:0:.,.	./.:0:.,.	./.:0:.,.	./.:0:.,.	./.:0:.,.	./.:0:.,.	./.:0:.,.	./.:0:.,.	./.:0:.,.	./.:0:.,.	./.:0:.,.	./.:0:.,.	./.:0:.,.	./.:0:.,.	./.:0:.,.	./.:0:.,.	./.:0:.,.
3235	30	3235_30	G	A	.	PASS	NS=6;AF=0.333;locori=p	GT:DP:AD	./.:0:.,.	./.:0:.,.	1/1:13:0,13	./.:0:.,.	0/0:10:10,0	0/0:15:15,0	0/1:16:9,7	0/1:17:12,5	./.:0:.,.	./.:0:.,.	./.:0:.,.	./.:0:.,.	./.:0:.,.	./.:0:.,.	./.:0:.,.	./.:0:.,.	./.:0:.,.	./.:0:.,.	./.:0:.,.	./.:0:.,.	./.:0:.,.	0/0:13:13,0	./.:0:.,.	./.:0:.,.
3367	58	3367_58	T	C	.	PASS	NS=19;AF=0.079;locori=p	GT:DP:AD	0/0:13:13,0	0/0:19:19,0	0/0:31:31,0	./.:0:.,.	0/0:28:28,0	0/0:25:25,0	0/0:26:26,0	0/0:18:18,0	./.:0:.,.	./.:0:.,.	0/1:19:11,8	0/0:12:12,0	0/0:16:16,0	./.:0:.,.	0/0:14:14,0	0/1:23:16,7	0/0:13:13,0	0/1:24:9,15	0/0:11:11,0	./.:0:.,.	0/0:17:17,0	0/0:27:27,0	0/0:12:12,0	0/0:11:11,0
3373	6	3373_6	A	G	.	PASS	NS=23;AF=0.261;locori=p	GT:DP:AD	0/1:13:8,5	0/0:12:12,0	1/1:17:0,17	0/1:19:7,12	0/1:32:18,14	1/1:46:0,46	0/0:28:28,0	0/1:31:18,13	0/0:10:10,0	./.:0:.,.	0/0:13:13,0	0/0:17:17,0	0/0:26:26,0	0/0:21:21,0	0/0:15:15,0	0/1:25:12,13	0/1:16:5,11	0/1:24:11,13	0/0:10:10,0	0/0:13:13,0	0/0:25:25,0	0/1:25:11,14	0/0:11:11,0	0/0:24:24,0
3455	69	3455_69	G	C	.	PASS	NS=10;AF=0.450;locori=p	GT:DP:AD	0/1:11:8,3	0/1:10:4,6	0/1:21:13,8	./.:0:.,.	0/1:16:8,8	./.:0:.,.	0/0:11:11,0	0/1:26:13,13	./.:13:.,.	./.:0:.,.	0/1:12:6,6	./.:0:.,.	./.:0:.,.	./.:0:.,.	./.:0:.,.	./.:0:.,.	0/1:10:6,4	./.:0:.,.	0/1:13:5,8	./.:0:.,.	./.:0:.,.	0/1:25:15,10	./.:0:.,.	./.:0:.,.
3455	79	3455_79	A	T	.	PASS	NS=9;AF=0.500;locori=p	GT:DP:AD	0/1:11:3,8	0/1:10:6,4	0/1:21:8,13	./.:0:.,.	0/1:16:8,8	./.:0:.,.	./.:11:.,.	0/1:26:13,13	./.:13:.,.	./.:0:.,.	0/1:12:6,6	./.:0:.,.	./.:0:.,.	./.:0:.,.	./.:0:.,.	./.:0:.,.	0/1:10:4,6	./.:0:.,.	0/1:13:8,5	./.:0:.,.	./.:0:.,.	0/1:25:10,15	./.:0:.,.	./.:0:.,.
3465	4	3465_4	A	G	.	PASS	NS=19;AF=0.158;locori=p	GT:DP:AD	./.:17:.,.	1/1:15:0,15	1/1:26:0,26	./.:14:.,.	0/0:46:46,0	0/0:22:22,0	0/0:31:31,0	0/1:28:13,15	0/0:10:10,0	./.:0:.,.	0/1:13:7,6	0/0:15:15,0	0/0:20:20,0	0/0:15:15,0	0/0:11:11,0	0/0:19:19,0	./.:16:.,.	0/0:19:19,0	./.:0:.,.	0/0:15:15,0	0/0:32:32,0	0/0:27:27,0	0/0:19:19,0	0/0:17:17,0
3466	51	3466_51	C	A	.	PASS	NS=7;AF=0.143;locori=p	GT:DP:AD	./.:0:.,.	./.:0:.,.	0/0:20:20,0	0/0:12:12,0	./.:0:.,.	./.:0:.,.	0/0:12:12,0	0/0:12:12,0	./.:0:.,.	./.:0:.,.	./.:0:.,.	./.:0:.,.	./.:0:.,.	./.:0:.,.	./.:0:.,.	./.:0:.,.	./.:0:.,.	./.:0:.,.	1/1:11:0,11	./.:0:.,.	0/0:11:11,0	0/0:11:11,0	./.:0:.,.	./.:0:.,.
3473	51	3473_51	A	G	.	PASS	NS=10;AF=0.100;locori=p	GT:DP:AD	0/0:19:19,0	./.:0:.,.	0/0:18:18,0	0/0:10:10,0	0/0:15:15,0	0/0:20:20,0	0/0:10:10,0	0/0:17:17,0	./.:0:.,.	./.:0:.,.	./.:0:.,.	./.:0:.,.	./.:0:.,.	./.:0:.,.	./.:0:.,.	./.:0:.,.	./.:0:.,.	0/0:12:12,0	./.:0:.,.	./.:0:.,.	1/1:12:0,12	0/0:17:17,0	./.:10:.,.	./.:0:.,.
3477	11	3477_11	C	T	.	PASS	NS=9;AF=0.444;locori=p	GT:DP:AD	./.:0:.,.	./.:0:.,.	0/0:10:10,0	./.:0:.,.	0/1:14:8,6	0/1:11:6,5	0/1:14:7,7	0/1:18:11,7	0/1:13:9,4	./.:0:.,.	./.:0:.,.	./.:0:.,.	0/1:15:10,5	./.:0:.,.	./.:0:.,.	./.:0:.,.	./.:0:.,.	./.:0:.,.	0/1:13:4,9	./.:0:.,.	./.:0:.,.	./.:0:.,.	0/1:12:7,5	./.:0:.,.
3477	12	3477_12	T	C	.	PASS	NS=9;AF=0.444;locori=p	GT:DP:AD	./.:0:.,.	./.:0:.,.	0/0:10:10,0	./.:0:.,.	0/1:14:8,6	0/1:11:6,5	0/1:14:7,7	0/1:18:11,7	0/1:13:9,4	./.:0:.,.	./.:0:.,.	./.:0:.,.	0/1:15:10,5	./.:0:.,.	./.:0:.,.	./.:0:.,.	./.:0:.,.	./.:0:.,.	0/1:13:4,9	./.:0:.,.	./.:0:.,.	./.:0:.,.	0/1:12:7,5	./.:0:.,.
3500	32	3500_32	A	G	.	PASS	NS=2;AF=0.500;locori=p	GT:DP:AD	./.:0:.,.	./.:0:.,.	./.:0:.,.	./.:0:.,.	./.:0:.,.	./.:0:.,.	./.:0:.,.	./.:0:.,.	./.:0:.,.	./.:0:.,.	./.:0:.,.	./.:0:.,.	./.:0:.,.	./.:0:.,.	./.:0:.,.	./.:0:.,.	./.:0:.,.	./.:0:.,.	0/1:10:7,3	./.:0:.,.	./.:0:.,.	0/1:12:6,6	./.:0:.,.	./.:0:.,.
3500	69	3500_69	A	G	.	PASS	NS=2;AF=0.500;locori=p	GT:DP:AD	./.:0:.,.	./.:0:.,.	./.:0:.,.	./.:0:.,.	./.:0:.,.	./.:0:.,.	./.:0:.,.	./.:0:.,.	./.:0:.,.	./.:0:.,.	./.:0:.,.	./.:0:.,.	./.:0:.,.	./.:0:.,.	./.:0:.,.	./.:0:.,.	./.:0:.,.	./.:0:.,.	0/1:10:7,3	./.:0:.,.	./.:0:.,.	0/1:12:6,6	./.:0:.,.	./.:0:.,.
3515	52	3515_52	G	T	.	PASS	NS=4;AF=0.375;locori=p	GT:DP:AD	0/1:10:3,7	./.:0:.,.	./.:0:.,.	./.:0:.,.	./.:10:.,.	0/1:12:8,4	0/0:18:18,0	0/1:11:7,4	./.:0:.,.	./.:0:.,.	./.:0:.,.	./.:0:.,.	./.:0:.,.	./.:0:.,.	./.:0:.,.	./.:0:.,.	./.:0:.,.	./.:0:.,.	./.:0:.,.	./.:0:.,.	./.:0:.,.	./.:0:.,.	./.:0:.,.	./.:0:.,.
3542	75	3542_75	T	C	.	PASS	NS=13;AF=0.423;locori=p	GT:DP:AD	./.:0:.,.	./.:0:.,.	0/1:15:8,7	0/1:13:9,4	1/1:18:0,18	0/1:15:7,8	0/1:17:10,7	0/1:19:13,6	./.:0:.,.	./.:0:.,.	0/0:11:11,0	./.:0:.,.	./.:0:.,.	./.:0:.,.	./.:0:.,.	0/0:12:12,0	./.:0:.,.	0/0:13:13,0	./.:0:.,.	./.:0:.,.	0/1:12:8,4	0/1:18:13,5	0/1:13:8,5	0/1:10:5,5
3555	31	3555_31	A	C	.	PASS	NS=15;AF=0.500;locori=p	GT:DP:AD	0/1:20:12,8	./.:0:.,.	0/1:20:12,8	0/1:19:9,10	0/1:30:9,21	0/1:30:18,12	./.:23:.,.	0/1:26:14,12	0/1:15:9,6	./.:0:.,.	./.:0:.,.	./.:13:.,.	0/1:16:12,4	./.:0:.,.	./.:0:.,.	0/1:19:12,7	0/1:16:9,7	0/1:17:7,10	0/1:15:9,6	0/1:11:6,5	0/1:22:12,10	0/1:34:15,19	./.:0:.,.	./.:11:.,.
3555	49	3555_49	A	C	.	PASS	NS=15;AF=0.500;locori=p	GT:DP:AD	0/1:20:12,8	./.:0:.,.	0/1:20:12,8	0/1:19:9,10	0/1:30:9,21	0/1:30:18,12	./.:23:.,.	0/1:26:14,12	0/1:15:9,6	./.:0:.,.	./.:0:.,.	./.:13:.,.	0/1:16:12,4	./.:0:.,.	./.:0:.,.	0/1:19:12,7	0/1:16:9,7	0/1:17:7,10	0/1:15:9,6	0/1:11:6,5	0/1:22:12,10	0/1:34:15,19	./.:0:.,.	./.:11:.,.
3569	14	3569_14	C	T	.	PASS	NS=15;AF=0.500;locori=p	GT:DP:AD	./.:0:.,.	./.:0:.,.	0/1:30:15,15	./.:19:.,.	0/1:28:11,17	0/1:18:11,7	0/1:22:7,15	0/1:33:16,17	./.:0:.,.	./.:0:.,.	0/1:19:13,6	./.:0:.,.	0/1:18:9,9	0/1:11:6,5	./.:0:.,.	0/1:12:8,4	./.:0:.,.	0/1:27:13,14	./.:0:.,.	0/1:10:5,5	0/1:13:7,6	0/1:14:3,11	0/1:10:7,3	0/1:14:8,6
3569	60	3569_60	C	T	.	PASS	NS=13;AF=0.385;locori=p	GT:DP:AD	./.:0:.,.	./.:0:.,.	0/1:30:20,10	0/1:19:13,6	0/1:28:21,7	0/1:18:13,5	0/0:22:22,0	0/0:33:33,0	./.:0:.,.	./.:0:.,.	0/1:19:12,7	./.:0:.,.	./.:18:.,.	0/1:11:8,3	./.:0:.,.	0/1:12:8,4	./.:0:.,.	0/1:27:19,8	./.:0:.,.	./.:10:.,.	0/1:13:9,4	./.:14:.,.	0/1:10:6,4	0/0:14:14,0
3622	32	3622_32	T	C	.	PASS	NS=5;AF=0.200;locori=p	GT:DP:AD	./.:0:.,.	./.:0:.,.	./.:0:.,.	./.:0:.,.	./.:0:.,.	0/0:12:12,0	0/0:20:20,0	0/0:10:10,0	./.:0:.,.	./.:0:.,.	./.:0:.,.	./.:0:.,.	./.:0:.,.	./.:0:.,.	./.:0:.,.	./.:0:.,.	./.:0:.,.	./.:0:.,.	./.:0:.,.	./.:0:.,.	1/1:12:0,12	0/0:13:13,0	./.:0:.,.	./.:0:.,.
3645	44	3645_44	C	T	.	PASS	NS=3;AF=0.333;locori=p	GT:DP:AD	./.:0:.,.	./.:0:.,.	./.:0:.,.	./.:0:.,.	./.:0:.,.	./.:0:.,.	./.:0:.,.	0/0:16:16,0	./.:0:.,.	./.:0:.,.	./.:0:.,.	0/1:12:6,6	0/1:13:6,7	./.:0:.,.	./.:0:.,.	./.:0:.,.	./.:0:.,.	./.:0:.,.	./.:0:.,.	./.:0:.,.	./.:0:.,.	./.:0:.,.	./.:0:.,.	./.:0:.,.
3700	78	3700_78	T	C	.	PASS	NS=10;AF=0.300;locori=p	GT:DP:AD	./.:0:.,.	0/0:14:14,0	0/0:11:11,0	0/0:12:12,0	1/1:11:0,11	0/1:16:9,7	./.:0:.,.	0/0:30:30,0	./.:0:.,.	./.:0:.,.	./.:0:.,.	0/0:12:12,0	./.:0:.,.	./.:0:.,.	./.:0:.,.	0/0:17:17,0	./.:0:.,.	./.:17:.,.	./.:0:.,.	./.:0:.,.	1/1:10:0,10	0/1:16:10,6	./.:0:.,.	./.:0:.,.
3700	79	3700_79	G	A	.	PASS	NS=10;AF=0.300;locori=p	GT:DP:AD	./.:0:.,.	0/0:14:14,0	0/0:11:11,0	0/0:12:12,0	1/1:11:0,11	0/1:16:9,7	./.:0:.,.	0/0:30:30,0	./.:0:.,.	./.:0:.,.	./.:0:.,.	0/0:12:12,0	./.:0:.,.	./.:0:.,.	./.:0:.,.	0/0:17:17,0	./.:0:.,.	./.:17:.,.	./.:0:.,.	./.:0:.,.	1/1:10:0,10	0/1:16:10,6	./.:0:.,.	./.:0:.,.
3724	46	3724_46	G	A	.	PASS	NS=17;AF=0.441;locori=p	GT:DP:AD	0/0:12:12,0	1/1:12:0,12	0/0:18:18,0	0/0:19:19,0	0/1:25:13,12	./.:14:.,.	1/1:11:0,11	0/1:19:9,10	./.:0:.,.	0/0:10:10,0	./.:0:.,.	./.:0:.,.	0/1:11:4,7	0/1:15:6,9	0/1:13:7,6	0/0:15:15,0	./.:10:.,.	./.:0:.,.	0/1:18:11,7	./.:0:.,.	0/1:12:7,5	0/1:15:8,7	1/1:18:0,18	0/1:13:6,7
3757	81	3757_81	G	C	.	PASS	NS=21;AF=0.143;locori=p	GT:DP:AD	0/0:18:18,0	0/0:19:19,0	0/0:59:59,0	0/0:26:26,0	0/0:54:54,0	0/0:42:42,0	0/0:45:45,0	0/1:34:26,8	0/0:27:27,0	./.:13:.,.	./.:13:.,.	0/0:27:27,0	0/1:32:22,10	0/1:20:16,4	0/0:26:26,0	0/1:42:30,12	0/0:15:15,0	0/1:24:18,6	0/0:26:26,0	./.:29:.,.	0/1:31:24,7	0/0:35:35,0	0/0:28:28,0	0/0:21:21,0
3758	41	3758_41	G	A	.	PASS	NS=9;AF=0.444;locori=p	GT:DP:AD	1/1:12:0,12	0/1:14:10,4	0/0:11:11,0	./.:0:.,.	0/1:15:7,8	0/1:12:8,4	./.:0:.,.	0/0:11:11,0	0/0:15:15,0	./.:0:.,.	./.:0:.,.	./.:0:.,.	./.:0:.,.	./.:0:.,.	./.:0:.,.	0/1:11:5,6	./.:0:.,.	./.:0:.,.	./.:0:.,.	./.:0:.,.	./.:0:.,.	1/1:14:0,14	./.:0:.,.	./.:0:.,.
3778	27	3778_27	T	C	.	PASS	NS=3;AF=0.167;locori=p	GT:DP:AD	./.:0:.,.	./.:0:.,.	0/0:17:17,0	./.:0:.,.	0/1:15:9,6	0/0:12:12,0	./.:0:.,.	./.:0:.,.	./.:0:.,.	./.:0:.,.	./.:0:.,.	./.:0:.,.	./.:0:.,.	./.:0:.,.	./.:0:.,.	./.:0:.,.	./.:0:.,.	./.:0:.,.	./.:0:.,.	./.:0:.,.	./.:0:.,.	./.:0:.,.	./.:0:.,.	./.:0:.,.
3784	68	3784_68	A	G	.	PASS	NS=3;AF=0.500;locori=p	GT:DP:AD	./.:0:.,.	./.:0:.,.	./.:0:.,.	./.:0:.,.	0/1:12:6,6	0/1:11:7,4	./.:0:.,.	./.:0:.,.	./.:0:.,.	./.:0:.,.	0/1:10:6,4	./.:0:.,.	./.:0:.,.	./.:0:.,.	./.:0:.,.	./.:0:.,.	./.:0:.,.	./.:0:.,.	./.:0:.,.	./.:0:.,.	./.:0:.,.	./.:0:.,.	./.:0:.,.	./.:0:.,.
3784	84	3784_84	C	T	.	PASS	NS=3;AF=0.500;locori=p	GT:DP:AD	./.:0:.,.	./.:0:.,.	./.:0:.,.	./.:0:.,.	0/1:12:6,6	0/1:11:4,7	./.:0:.,.	./.:0:.,.	./.:0:.,.	./.:0:.,.	0/1:10:4,6	./.:0:.,.	./.:0:.,.	./.:0:.,.	./.:0:.,.	./.:0:.,.	./.:0:.,.	./.:0:.,.	./.:0:.,.	./.:0:.,.	./.:0:.,.	./.:0:.,.	./.:0:.,.	./.:0:.,.
3803	45	3803_45	C	G	.	PASS	NS=6;AF=0.500;locori=p	GT:DP:AD	0/1:11:6,5	./.:0:.,.	./.:12:.,.	./.:0:.,.	0/1:16:9,7	0/1:10:4,6	0/1:14:5,9	0/1:11:8,3	./.:0:.,.	./.:0:.,.	./.:0:.,.	./.:0:.,.	./.:0:.,.	./.:0:.,.	./.:0:.,.	./.:0:.,.	./.:0:.,.	./.:0:.,.	./.:12:.,.	./.:0:.,.	./.:0:.,.	0/1:14:7,7	./.:0:.,.	./.:13:.,.
3805	47	3805_47	C	T	.	PASS	NS=1;AF=0.500;locori=p	GT:DP:AD	./.:0:.,.	./.:0:.,.	./.:0:.,.	./.:0:.,.	0/1:13:8,5	./.:0:.,.	./.:0:.,.	./.:0:.,.	./.:0:.,.	./.:0:.,.	./.:0:.,.	./.:0:.,.	./.:0:.,.	./.:0:.,.	./.:0:.,.	./.:0:.,.	./.:0:.,.	./.:0:.,.	./.:0:.,.	./.:0:.,.	./.:0:.,.	./.:0:.,.	./.:0:.,.	./.:0:.,.
3807	69	3807_69	G	A	.	PASS	NS=20;AF=0.375;locori=p	GT:DP:AD	./.:0:.,.	1/1:22:0,22	0/1:25:17,8	1/1:22:0,22	1/1:19:0,19	0/1:36:12,24	1/1:33:0,33	0/1:30:19,11	0/0:16:16,0	./.:0:.,.	0/0:16:16,0	./.:0:.,.	0/0:13:13,0	0/0:16:16,0	0/0:15:15,0	0/0:21:21,0	./.:12:.,.	0/0:18:18,0	0/1:14:8,6	0/0:16:16,0	0/0:19:19,0	1/1:34:0,34	0/1:18:9,9	0/0:14:14,0
3852	13	3852_13	A	G	.	PASS	NS=7;AF=0.429;locori=p	GT:DP:AD	./.:0:.,.	1/1:11:0,11	0/0:17:17,0	./.:13:.,.	0/0:14:14,0	0/1:10:6,4	0/0:13:13,0	1/1:13:0,13	./.:0:.,.	./.:0:.,.	./.:0:.,.	./.:0:.,.	./.:0:.,.	./.:0:.,.	./.:0:.,.	./.:0:.,.	./.:0:.,.	./.:0:.,.	./.:0:.,.	./.:0:.,.	./.:0:.,.	0/1:15:9,6	./.:0:.,.	./.:0:.,.
3905	22	3905_22	G	A	.	PASS	NS=8;AF=0.312;locori=p	GT:DP:AD	./.:0:.,.	./.:0:.,.	./.:0:.,.	./.:0:.,.	./.:0:.,.	0/1:15:8,7	0/0:12:12,0	1/1:16:0,16	./.:0:.,.	./.:0:.,.	./.:0:.,.	./.:0:.,.	0/0:15:15,0	0/0:10:10,0	./.:0:.,.	./.:0:.,.	./.:0:.,.	./.:0:.,.	./.:0:.,.	./.:0:.,.	0/0:15:15,0	1/1:13:0,13	./.:0:.,.	0/0:10:10,0
3953	67	3953_67	G	T	.	PASS	NS=10;AF=0.500;locori=p	GT:DP:AD	./.:0:.,.	./.:0:.,.	0/1:20:8,12	./.:0:.,.	0/1:20:10,10	1/1:15:0,15	0/0:11:11,0	1/1:14:0,14	./.:0:.,.	./.:0:.,.	./.:0:.,.	./.:0:.,.	0/0:10:10,0	./.:0:.,.	./.:0:.,.	1/1:11:0,11	./.:0:.,.	./.:0:.,.	0/1:14:9,5	./.:0:.,.	0/1:11:7,4	./.:0:.,.	./.:0:.,.	0/0:15:15,0
3957	34	3957_34	A	G	.	PASS	NS=6;AF=0.500;locori=p	GT:DP:AD	./.:0:.,.	./.:0:.,.	0/1:20:8,12	./.:0:.,.	0/1:15:8,7	./.:0:.,.	0/1:29:17,12	0/1:27:9,18	./.:0:.,.	./.:0:.,.	./.:0:.,.	./.:0:.,.	./.:0:.,.	./.:0:.,.	./.:0:.,.	./.:0:.,.	./.:0:.,.	0/1:12:5,7	./.:0:.,.	./.:0:.,.	./.:0:.,.	0/1:10:6,4	./.:0:.,.	./.:0:.,.
3960	88	3960_88	C	T	.	PASS	NS=17;AF=0.382;locori=p	GT:DP:AD	0/0:10:10,0	./.:0:.,.	0/1:20:10,10	1/1:18:0,18	1/1:20:0,20	0/1:18:9,9	1/1:20:0,20	0/1:25:15,10	./.:0:.,.	./.:0:.,.	0/0:16:16,0	0/0:15:15,0	0/0:10:10,0	./.:0:.,.	0/0:13:13,0	0/0:19:19,0	0/1:10:5,5	0/0:16:16,0	0/1:18:13,5	./.:0:.,.	0/0:11:11,0	1/1:31:0,31	./.:0:.,.	./.:0:.,.
3967	26	3967_26	G	C	.	PASS	NS=17;AF=0.294;locori=p	GT:DP:AD	0/0:13:13,0	0/1:20:10,10	0/0:23:23,0	0/0:13:13,0	0/0:29:29,0	0/0:22:22,0	0/0:19:19,0	0/1:20:5,15	./.:12:.,.	./.:0:.,.	./.:0:.,.	./.:0:.,.	1/1:11:0,11	./.:0:.,.	./.:0:.,.	0/0:15:15,0	0/1:11:4,7	0/1:11:5,6	0/0:11:11,0	./.:0:.,.	1/1:19:0,19	0/0:13:13,0	0/0:10:10,0	1/1:14:0,14
3967	32	3967_32	G	A	.	PASS	NS=17;AF=0.294;locori=p	GT:DP:AD	0/0:13:13,0	0/1:20:10,10	0/0:23:23,0	0/0:13:13,0	0/0:29:29,0	0/0:22:22,0	0/0:19:19,0	0/1:20:5,15	./.:12:.,.	./.:0:.,.	./.:0:.,.	./.:0:.,.	1/1:11:0,11	./.:0:.,.	./.:0:.,.	0/0:15:15,0	0/1:11:4,7	0/1:11:5,6	0/0:11:11,0	./.:0:.,.	1/1:19:0,19	0/0:13:13,0	0/0:10:10,0	1/1:14:0,14
4037	28	4037_28	A	T	.	PASS	NS=3;AF=0.333;locori=p	GT:DP:AD	./.:0:.,.	./.:0:.,.	./.:0:.,.	0/1:11:6,5	0/0:13:13,0	./.:0:.,.	./.:0:.,.	./.:0:.,.	./.:0:.,.	./.:0:.,.	./.:0:.,.	./.:0:.,.	./.:0:.,.	./.:0:.,.	./.:0:.,.	./.:0:.,.	./.:0:.,.	./.:0:.,.	0/1:10:6,4	./.:0:.,.	./.:0:.,.	./.:0:.,.	./.:0:.,.	./.:0:.,.
4037	60	4037_60	T	C	.	PASS	NS=3;AF=0.333;locori=p	GT:DP:AD	./.:0:.,.	./.:0:.,.	./.:0:.,.	0/1:11:6,5	0/0:13:13,0	./.:0:.,.	./.:0:.,.	./.:0:.,.	./.:0:.,.	./.:0:.,.	./.:0:.,.	./.:0:.,.	./.:0:.,.	./.:0:.,.	./.:0:.,.	./.:0:.,.	./.:0:.,.	./.:0:.,.	0/1:10:6,4	./.:0:.,.	./.:0:.,.	./.:0:.,.	./.:0:.,.	./.:0:.,.
4040	42	4040_42	G	A	.	PASS	NS=6;AF=0.250;locori=p	GT:DP:AD	./.:0:.,.	./.:0:.,.	0/0:11:11,0	./.:0:.,.	./.:0:.,.	./.:0:.,.	./.:0:.,.	0/0:10:10,0	./.:0:.,.	./.:0:.,.	./.:0:.,.	./.:0:.,.	0/1:15:8,7	./.:0:.,.	./.:0:.,.	0/0:11:11,0	./.:0:.,.	./.:0:.,.	0/0:10:10,0	./.:0:.,.	./.:0:.,.	./.:0:.,.	./.:0:.,.	1/1:10:0,10
4086	74	4086_74	T	C	.	PASS	NS=20;AF=0.150;locori=p	GT:DP:AD	0/0:13:13,0	0/1:25:13,12	0/1:26:16,10	0/0:12:12,0	0/0:28:28,0	0/0:33:33,0	0/1:14:7,7	0/1:28:13,15	0/0:20:20,0	./.:0:.,.	./.:0:.,.	0/0:12:12,0	0/0:28:28,0	0/0:11:11,0	./.:0:.,.	0/0:19:19,0	0/0:17:17,0	0/0:22:22,0	0/1:11:4,7	0/0:14:14,0	0/0:13:13,0	0/0:16:16,0	0/1:15:6,9	./.:0:.,.
4086	81	4086_81	G	A	.	PASS	NS=20;AF=0.150;locori=p	GT:DP:AD	0/0:13:13,0	0/1:25:13,12	0/1:26:16,10	0/0:12:12,0	0/0:28:28,0	0/0:33:33,0	0/1:14:7,7	0/1:28:13,15	0/0:20:20,0	./.:0:.,.	./.:0:.,.	0/0:12:12,0	0/0:28:28,0	0/0:11:11,0	./.:0:.,.	0/0:19:19,0	0/0:17:17,0	0/0:22:22,0	0/1:11:4,7	0/0:14:14,0	0/0:13:13,0	0/0:16:16,0	0/1:15:6,9	./.:0:.,.
4120	42	4120_42	T	C	.	PASS	NS=8;AF=0.250;locori=p	GT:DP:AD	./.:0:.,.	./.:0:.,.	0/0:15:15,0	./.:0:.,.	0/0:20:20,0	0/1:16:10,6	0/0:12:12,0	0/0:11:11,0	./.:0:.,.	./.:0:.,.	./.:0:.,.	0/1:11:6,5	./.:0:.,.	./.:0:.,.	./.:0:.,.	./.:0:.,.	./.:0:.,.	./.:0:.,.	./.:0:.,.	./.:0:.,.	1/1:11:0,11	0/0:21:21,0	./.:0:.,.	./.:0:.,.
4210	68	4210_68	T	G	.	PASS	NS=15;AF=0.433;locori=p	GT:DP:AD	./.:0:.,.	0/1:23:9,14	0/1:32:20,12	0/1:16:9,7	0/1:38:18,20	0/1:43:24,19	0/1:34:18,16	0/1:38:17,21	0/1:21:12,9	./.:0:.,.	0/1:13:4,9	0/0:13:13,0	./.:0:.,.	./.:0:.,.	./.:0:.,.	0/1:19:8,11	./.:0:.,.	./.:0:.,.	0/1:10:5,5	./.:0:.,.	0/0:14:14,0	0/1:19:9,10	0/1:20:13,7	./.:0:.,.
4210	74	4210_74	T	C	.	PASS	NS=15;AF=0.433;locori=p	GT:DP:AD	./.:0:.,.	0/1:23:9,14	0/1:32:20,12	0/1:16:9,7	0/1:38:18,20	0/1:43:24,19	0/1:34:18,16	0/1:38:17,21	0/1:21:12,9	./.:0:.,.	0/1:13:4,9	0/0:13:13,0	./.:0:.,.	./.:0:.,.	./.:0:.,.	0/1:19:8,11	./.:0:.,.	./.:0:.,.	0/1:10:5,5	./.:0:.,.	0/0:14:14,0	0/1:19:9,10	0/1:20:13,7	./.:0:.,.
4215	52	4215_52	T	G	.	PASS	NS=15;AF=0.133;locori=p	GT:DP:AD	0/0:13:13,0	0/1:10:5,5	0/0:24:24,0	./.:0:.,.	0/0:14:14,0	0/0:19:19,0	0/0:17:17,0	0/1:16:7,9	0/0:10:10,0	./.:0:.,.	./.:0:.,.	0/0:14:14,0	./.:0:.,.	./.:0:.,.	./.:0:.,.	0/0:20:20,0	./.:0:.,.	0/0:15:15,0	0/1:17:11,6	0/0:12:12,0	./.:0:.,.	0/1:19:12,7	./.:0:.,.	0/0:11:11,0
4229	14	4229_14	G	C	.	PASS	NS=8;AF=0.312;locori=p	GT:DP:AD	./.:0:.,.	./.:0:.,.	0/1:11:5,6	./.:0:.,.	1/1:20:0,20	0/1:12:7,5	0/1:10:5,5	0/0:16:16,0	./.:0:.,.	./.:0:.,.	./.:0:.,.	./.:0:.,.	0/0:10:10,0	0/0:13:13,0	./.:0:.,.	./.:0:.,.	./.:0:.,.	./.:0:.,.	./.:0:.,.	./.:0:.,.	./.:0:.,.	0/0:14:14,0	./.:0:.,.	./.:0:.,.
4242	13	4242_13	G	A	.	PASS	NS=14;AF=0.321;locori=p	GT:DP:AD	./.:0:.,.	0/0:10:10,0	1/1:16:0,16	./.:0:.,.	0/0:13:13,0	0/0:10:10,0	0/1:24:16,8	0/0:15:15,0	./.:0:.,.	./.:0:.,.	./.:0:.,.	1/1:15:0,15	0/0:10:10,0	./.:0:.,.	./.:0:.,.	0/1:12:6,6	./.:0:.,.	0/1:11:8,3	0/1:15:9,6	./.:0:.,.	0/0:12:12,0	0/1:13:7,6	0/0:13:13,0	./.:0:.,.
4432	33	4432_33	T	C	.	PASS	NS=6;AF=0.417;locori=p	GT:DP:AD	./.:0:.,.	./.:0:.,.	./.:0:.,.	./.:0:.,.	0/1:16:10,6	./.:11:.,.	0/0:10:10,0	0/1:14:7,7	./.:0:.,.	./.:0:.,.	./.:0:.,.	./.:0:.,.	./.:0:.,.	./.:0:.,.	./.:0:.,.	./.:0:.,.	./.:0:.,.	0/1:17:7,10	./.:0:.,.	./.:0:.,.	1/1:10:0,10	0/0:14:14,0	./.:0:.,.	./.:0:.,.
4458	30	4458_30	G	C	.	PASS	NS=9;AF=0.222;locori=p	GT:DP:AD	1/1:14:0,14	./.:12:.,.	0/0:22:22,0	0/1:12:4,8	0/0:10:10,0	./.:0:.,.	0/1:20:9,11	0/0:19:19,0	./.:0:.,.	./.:0:.,.	./.:0:.,.	./.:0:.,.	./.:0:.,.	./.:0:.,.	./.:0:.,.	./.:0:.,.	./.:0:.,.	0/0:13:13,0	./.:0:.,.	./.:0:.,.	./.:0:.,.	0/0:15:15,0	./.:0:.,.	0/0:13:13,0
4464	42	4464_42	A	G	.	PASS	NS=1;AF=0.500;locori=p	GT:DP:AD	./.:0:.,.	./.:0:.,.	./.:0:.,.	./.:0:.,.	0/1:10:5,5	./.:0:.,.	./.:0:.,.	./.:0:.,.	./.:0:.,.	./.:0:.,.	./.:0:.,.	./.:0:.,.	./.:0:.,.	./.:0:.,.	./.:0:.,.	./.:0:.,.	./.:0:.,.	./.:0:.,.	./.:0:.,.	./.:0:.,.	./.:0:.,.	./.:0:.,.	./.:0:.,.	./.:0:.,.
4473	67	4473_67	C	T	.	PASS	NS=6;AF=0.333;locori=p	GT:DP:AD	./.:0:.,.	./.:14:.,.	./.:0:.,.	0/0:12:12,0	0/1:20:10,10	./.:0:.,.	0/1:10:7,3	0/1:13:5,8	./.:0:.,.	./.:0:.,.	./.:0:.,.	./.:0:.,.	./.:0:.,.	./.:0:.,.	./.:0:.,.	0/1:10:4,6	./.:0:.,.	./.:0:.,.	./.:0:.,.	./.:0:.,.	0/0:11:11,0	./.:0:.,.	./.:0:.,.	./.:0:.,.
4473	68	4473_68	A	G	.	PASS	NS=6;AF=0.333;locori=p	GT:DP:AD	./.:0:.,.	./.:14:.,.	./.:0:.,.	0/0:12:12,0	0/1:20:10,10	./.:0:.,.	0/1:10:7,3	0/1:13:5,8	./.:0:.,.	./.:0:.,.	./.:0:.,.	./.:0:.,.	./.:0:.,.	./.:0:.,.	./.:0:.,.	0/1:10:4,6	./.:0:.,.	./.:0:.,.	./.:0:.,.	./.:0:.,.	0/0:11:11,0	./.:0:.,.	./.:0:.,.	./.:0:.,.
4530	79	4530_79	G	C	.	PASS	NS=13;AF=0.269;locori=p	GT:DP:AD	0/0:10:10,0	0/0:12:12,0	0/0:14:14,0	./.:0:.,.	0/1:14:5,9	0/0:20:20,0	0/1:22:11,11	0/0:12:12,0	./.:0:.,.	./.:0:.,.	./.:0:.,.	./.:0:.,.	0/1:11:7,4	./.:0:.,.	./.:0:.,.	0/0:10:10,0	0/1:14:4,10	0/1:15:6,9	./.:0:.,.	./.:0:.,.	./.:0:.,.	0/1:14:6,8	./.:0:.,.	0/1:13:9,4
4582	52	4582_52	G	A	.	PASS	NS=8;AF=0.375;locori=p	GT:DP:AD	0/0:12:12,0	./.:0:.,.	1/1:15:0,15	./.:0:.,.	0/0:18:18,0	./.:12:.,.	0/0:18:18,0	./.:0:.,.	./.:0:.,.	./.:0:.,.	./.:0:.,.	./.:0:.,.	0/1:12:6,6	./.:0:.,.	./.:10:.,.	0/1:11:6,5	./.:0:.,.	./.:0:.,.	./.:0:.,.	1/1:11:0,11	./.:0:.,.	0/0:10:10,0	./.:0:.,.	./.:0:.,.
4656	65	4656_65	A	G	.	PASS	NS=12;AF=0.292;locori=p	GT:DP:AD	0/0:11:11,0	./.:0:.,.	0/1:14:4,10	0/0:23:23,0	0/0:20:20,0	0/1:21:10,11	0/1:15:6,9	0/1:23:7,16	1/1:12:0,12	./.:0:.,.	./.:0:.,.	./.:0:.,.	./.:0:.,.	./.:0:.,.	0/0:10:10,0	./.:13:.,.	./.:0:.,.	0/1:13:8,5	0/0:12:12,0	./.:0:.,.	./.:0:.,.	0/0:20:20,0	./.:0:.,.	./.:0:.,.
4672	7	4672_7	G	T	.	PASS	NS=13;AF=0.154;locori=p	GT:DP:AD	./.:0:.,.	./.:0:.,.	0/0:25:25,0	0/0:18:18,0	0/0:27:27,0	0/0:28:28,0	0/0:23:23,0	0/0:15:15,0	./.:0:.,.	./.:0:.,.	./.:0:.,.	./.:0:.,.	0/1:15:10,5	./.:12:.,.	./.:0:.,.	0/0:12:12,0	./.:0:.,.	0/1:16:5,11	0/0:14:14,0	0/1:12:8,4	./.:0:.,.	0/0:27:27,0	./.:0:.,.	0/1:16:9,7
4672	36	4672_36	T	G	.	PASS	NS=13;AF=0.154;locori=p	GT:DP:AD	./.:0:.,.	./.:0:.,.	0/0:25:25,0	0/0:18:18,0	0/0:27:27,0	0/0:28:28,0	0/0:23:23,0	0/0:15:15,0	./.:0:.,.	./.:0:.,.	./.:0:.,.	./.:0:.,.	0/1:15:10,5	./.:12:.,.	./.:0:.,.	0/0:12:12,0	./.:0:.,.	0/1:16:5,11	0/0:14:14,0	0/1:12:8,4	./.:0:.,.	0/0:27:27,0	./.:0:.,.	0/1:16:9,7
4713	20	4713_20	C	T	.	PASS	NS=10;AF=0.150;locori=p	GT:DP:AD	0/1:16:8,8	./.:0:.,.	0/0:18:18,0	0/0:14:14,0	0/0:13:13,0	0/0:13:13,0	0/0:12:12,0	0/0:17:17,0	./.:0:.,.	./.:0:.,.	./.:0:.,.	./.:0:.,.	./.:0:.,.	./.:0:.,.	./.:0:.,.	0/0:12:12,0	./.:0:.,.	./.:0:.,.	./.:0:.,.	./.:0:.,.	1/1:11:0,11	0/0:16:16,0	./.:0:.,.	./.:0:.,.
4718	43	4718_43	A	G	.	PASS	NS=11;AF=0.409;locori=p	GT:DP:AD	./.:0:.,.	./.:0:.,.	1/1:22:0,22	./.:0:.,.	0/0:21:21,0	0/1:14:7,7	./.:0:.,.	0/0:17:17,0	1/1:10:0,10	./.:0:.,.	1/1:13:0,13	./.:0:.,.	./.:0:.,.	./.:0:.,.	./.:0:.,.	0/1:11:6,5	./.:0:.,.	0/0:12:12,0	./.:0:.,.	./.:0:.,.	0/0:10:10,0	0/1:14:6,8	./.:0:.,.	0/0:16:16,0
4753	87	4753_87	A	G	.	PASS	NS=2;AF=0.250;locori=p	GT:DP:AD	./.:0:.,.	./.:0:.,.	./.:0:.,.	./.:0:.,.	0/0:15:15,0	0/1:11:4,7	./.:0:.,.	./.:0:.,.	./.:0:.,.	./.:0:.,.	./.:0:.,.	./.:0:.,.	./.:0:.,.	./.:0:.,.	./.:0:.,.	./.:0:.,.	./.:0:.,.	./.:0:.,.	./.:0:.,.	./.:0:.,.	./.:0:.,.	./.:0:.,.	./.:0:.,.	./.:0:.,.
4789	12	4789_12	G	C	.	PASS	NS=4;AF=0.125;locori=p	GT:DP:AD	0/1:10:7,3	./.:0:.,.	0/0:12:12,0	./.:0:.,.	./.:0:.,.	./.:0:.,.	./.:0:.,.	./.:0:.,.	./.:0:.,.	./.:0:.,.	./.:0:.,.	./.:0:.,.	./.:0:.,.	./.:0:.,.	./.:0:.,.	./.:0:.,.	./.:0:.,.	./.:0:.,.	./.:0:.,.	./.:0:.,.	0/0:11:11,0	0/0:12:12,0	./.:0:.,.	./.:0:.,.
4789	66	4789_66	A	G	.	PASS	NS=1;AF=0.500;locori=p	GT:DP:AD	0/1:10:4,6	./.:0:.,.	./.:12:.,.	./.:0:.,.	./.:0:.,.	./.:0:.,.	./.:0:.,.	./.:0:.,.	./.:0:.,.	./.:0:.,.	./.:0:.,.	./.:0:.,.	./.:0:.,.	./.:0:.,.	./.:0:.,.	./.:0:.,.	./.:0:.,.	./.:0:.,.	./.:0:.,.	./.:0:.,.	./.:11:.,.	./.:12:.,.	./.:0:.,.	./.:0:.,.
4790	9	4790_9	C	G	.	PASS	NS=3;AF=0.500;locori=p	GT:DP:AD	./.:0:.,.	0/1:17:13,4	./.:0:.,.	./.:0:.,.	./.:0:.,.	./.:0:.,.	./.:0:.,.	./.:0:.,.	./.:0:.,.	./.:0:.,.	0/1:12:6,6	./.:0:.,.	./.:0:.,.	./.:0:.,.	./.:0:.,.	./.:0:.,.	./.:0:.,.	./.:0:.,.	./.:0:.,.	./.:0:.,.	0/1:13:7,6	./.:0:.,.	./.:0:.,.	./.:0:.,.
4797	55	4797_55	G	A	.	PASS	NS=15;AF=0.233;locori=p	GT:DP:AD	./.:12:.,.	./.:0:.,.	0/0:14:14,0	./.:0:.,.	0/1:22:11,11	0/1:15:7,8	0/1:21:7,14	1/1:21:0,21	./.:0:.,.	./.:0:.,.	./.:0:.,.	0/0:11:11,0	0/0:14:14,0	0/0:13:13,0	0/0:14:14,0	./.:0:.,.	./.:0:.,.	0/0:17:17,0	0/1:13:4,9	./.:0:.,.	0/0:26:26,0	0/0:26:26,0	0/1:13:6,7	0/0:14:14,0
4862	17	4862_17	A	T	.	PASS	NS=11;AF=0.455;locori=p	GT:DP:AD	./.:0:.,.	./.:0:.,.	0/1:14:6,8	./.:10:.,.	0/1:22:9,13	0/1:10:3,7	0/1:17:7,10	0/1:15:10,5	0/0:10:10,0	./.:0:.,.	./.:0:.,.	0/1:10:6,4	./.:0:.,.	0/1:12:8,4	./.:0:.,.	./.:0:.,.	./.:0:.,.	0/1:10:6,4	0/1:15:7,8	./.:0:.,.	./.:0:.,.	0/1:21:8,13	./.:0:.,.	./.:0:.,.
4864	62	4864_62	A	C	.	PASS	NS=7;AF=0.286;locori=p	GT:DP:AD	./.:0:.,.	./.:0:.,.	./.:0:.,.	./.:0:.,.	0/0:12:12,0	0/0:11:11,0	./.:0:.,.	0/1:16:10,6	./.:0:.,.	./.:0:.,.	./.:0:.,.	./.:0:.,.	./.:0:.,.	./.:0:.,.	1/1:12:0,12	0/0:10:10,0	./.:0:.,.	./.:0:.,.	0/1:11:4,7	./.:0:.,.	./.:0:.,.	0/0:11:11,0	./.:0:.,.	./.:0:.,.
4963	20	4963_20	A	G	.	PASS	NS=17;AF=0.353;locori=p	GT:DP:AD	0/1:10:5,5	./.:0:.,.	0/1:16:10,6	1/1:11:0,11	0/1:17:9,8	0/0:24:24,0	0/1:16:11,5	0/1:22:16,6	./.:0:.,.	./.:0:.,.	./.:0:.,.	./.:0:.,.	./.:0:.,.	./.:0:.,.	0/0:11:11,0	0/1:10:4,6	0/1:11:6,5	0/1:15:7,8	0/1:16:10,6	0/0:16:16,0	0/0:12:12,0	0/0:19:19,0	0/1:10:4,6	0/0:13:13,0
4986	28	4986_28	T	C	.	PASS	NS=12;AF=0.333;locori=p	GT:DP:AD	./.:0:.,.	./.:13:.,.	0/1:20:15,5	1/1:14:0,14	0/1:35:18,17	./.:11:.,.	0/1:21:11,10	1/1:15:0,15	./.:0:.,.	./.:0:.,.	./.:0:.,.	./.:0:.,.	./.:0:.,.	0/0:10:10,0	./.:0:.,.	0/0:20:20,0	./.:0:.,.	0/0:13:13,0	0/1:23:12,11	./.:0:.,.	0/0:11:11,0	0/0:17:17,0	./.:0:.,.	0/0:11:11,0
5022	64	5022_64	A	G	.	PASS	NS=10;AF=0.100;locori=p	GT:DP:AD	0/1:11:6,5	0/0:14:14,0	0/0:18:18,0	0/0:10:10,0	0/0:19:19,0	0/0:20:20,0	0/0:17:17,0	0/1:12:8,4	./.:0:.,.	./.:0:.,.	./.:0:.,.	./.:0:.,.	./.:0:.,.	./.:0:.,.	./.:0:.,.	./.:0:.,.	./.:0:.,.	./.:0:.,.	./.:0:.,.	./.:0:.,.	0/0:11:11,0	0/0:21:21,0	./.:0:.,.	./.:0:.,.
5154	29	5154_29	T	G	.	PASS	NS=8;AF=0.125;locori=p	GT:DP:AD	./.:0:.,.	0/1:10:4,6	0/1:16:8,8	./.:0:.,.	0/0:12:12,0	./.:0:.,.	0/0:25:25,0	0/0:27:27,0	./.:0:.,.	./.:0:.,.	./.:0:.,.	0/0:10:10,0	./.:0:.,.	./.:0:.,.	./.:0:.,.	./.:0:.,.	./.:0:.,.	./.:0:.,.	./.:0:.,.	./.:0:.,.	0/0:11:11,0	0/0:20:20,0	./.:0:.,.	./.:0:.,.
5222	10	5222_10	A	G	.	PASS	NS=6;AF=0.500;locori=p	GT:DP:AD	./.:0:.,.	0/0:14:14,0	0/1:20:12,8	./.:0:.,.	1/1:12:0,12	1/1:13:0,13	0/1:12:5,7	0/0:18:18,0	./.:0:.,.	./.:0:.,.	./.:0:.,.	./.:0:.,.	./.:0:.,.	./.:0:.,.	./.:0:.,.	./.:0:.,.	./.:0:.,.	./.:0:.,.	./.:0:.,.	./.:0:.,.	./.:0:.,.	./.:0:.,.	./.:0:.,.	./.:0:.,.
5250	25	5250_25	A	T	.	PASS	NS=13;AF=0.192;locori=p	GT:DP:AD	./.:0:.,.	0/1:13:9,4	0/0:16:16,0	0/0:12:12,0	0/0:17:17,0	0/0:21:21,0	0/0:17:17,0	0/0:15:15,0	0/0:11:11,0	./.:0:.,.	./.:0:.,.	./.:0:.,.	./.:0:.,.	./.:0:.,.	0/0:10:10,0	1/1:14:0,14	./.:0:.,.	./.:0:.,.	0/1:12:4,8	./.:0:.,.	0/1:16:10,6	./.:0:.,.	0/0:11:11,0	./.:0:.,.
5265	41	5265_41	C	T	.	PASS	NS=3;AF=0.500;locori=p	GT:DP:AD	./.:0:.,.	./.:0:.,.	./.:0:.,.	./.:0:.,.	./.:0:.,.	./.:0:.,.	./.:0:.,.	./.:0:.,.	./.:0:.,.	./.:0:.,.	1/1:10:0,10	./.:0:.,.	./.:0:.,.	./.:0:.,.	./.:0:.,.	0/1:13:6,7	./.:0:.,.	./.:0:.,.	./.:0:.,.	./.:0:.,.	./.:0:.,.	0/0:16:16,0	./.:0:.,.	./.:0:.,.
5267	20	5267_20	G	T	.	PASS	NS=20;AF=0.150;locori=p	GT:DP:AD	1/1:18:0,18	0/1:11:4,7	0/1:32:13,19	0/0:24:24,0	0/0:31:31,0	0/1:27:17,10	0/0:19:19,0	0/0:16:16,0	0/0:12:12,0	./.:0:.,.	./.:0:.,.	0/0:15:15,0	0/0:16:16,0	0/0:24:24,0	0/0:20:20,0	0/0:10:10,0	0/1:15:6,9	0/0:13:13,0	./.:0:.,.	0/0:19:19,0	0/0:16:16,0	0/0:25:25,0	./.:0:.,.	0/0:26:26,0
5294	44	5294_44	C	T	.	PASS	NS=18;AF=0.500;locori=p	GT:DP:AD	./.:0:.,.	./.:0:.,.	0/1:21:15,6	0/1:14:4,10	0/1:17:12,5	0/1:24:10,14	0/1:27:16,11	0/1:20:8,12	0/1:11:6,5	./.:0:.,.	0/1:11:7,4	./.:18:.,.	0/1:12:6,6	./.:0:.,.	0/1:10:7,3	0/1:16:9,7	0/1:13:8,5	0/1:17:11,6	./.:15:.,.	0/1:12:5,7	0/1:18:9,9	0/1:23:14,9	0/1:13:5,8	0/1:19:11,8
5301	43	5301_43	C	T	.	PASS	NS=18;AF=0.306;locori=p	GT:DP:AD	./.:0:.,.	0/0:18:18,0	0/0:41:41,0	0/0:16:16,0	1/1:32:0,32	0/1:24:9,15	0/1:19:9,10	0/1:31:17,14	0/0:13:13,0	./.:0:.,.	0/0:11:11,0	0/0:19:19,0	0/0:19:19,0	0/0:12:12,0	./.:0:.,.	1/1:10:0,10	./.:12:.,.	./.:13:.,.	./.:13:.,.	0/1:13:5,8	0/0:20:20,0	0/1:25:10,15	1/1:16:0,16	0/0:11:11,0
5303	12	5303_12	A	G	.	PASS	NS=23;AF=0.370;locori=p	GT:DP:AD	0/0:22:22,0	0/1:16:8,8	1/1:33:0,33	0/1:19:10,9	1/1:33:0,33	0/1:41:18,23	0/0:44:44,0	0/1:23:8,15	0/1:14:7,7	1/1:15:0,15	0/1:14:9,5	1/1:11:0,11	0/0:18:18,0	0/0:14:14,0	0/0:14:14,0	0/0:27:27,0	./.:0:.,.	0/0:29:29,0	0/1:21:15,6	0/0:24:24,0	0/0:29:29,0	1/1:28:0,28	0/0:10:10,0	0/0:19:19,0
5306	12	5306_12	C	G	.	PASS	NS=7;AF=0.357;locori=p	GT:DP:AD	./.:0:.,.	./.:0:.,.	0/0:18:18,0	./.:0:.,.	./.:0:.,.	0/1:13:6,7	./.:0:.,.	0/1:17:8,9	./.:0:.,.	./.:0:.,.	./.:0:.,.	./.:0:.,.	./.:0:.,.	./.:0:.,.	./.:0:.,.	./.:0:.,.	./.:0:.,.	./.:0:.,.	./.:0:.,.	0/1:10:4,6	0/0:10:10,0	1/1:21:0,21	./.:0:.,.	0/0:15:15,0
5499	65	5499_65	C	T	.	PASS	NS=13;AF=0.308;locori=p	GT:DP:AD	./.:0:.,.	./.:0:.,.	0/0:17:17,0	0/0:12:12,0	0/0:16:16,0	0/1:17:11,6	./.:0:.,.	0/0:29:29,0	./.:0:.,.	./.:0:.,.	./.:0:.,.	0/0:11:11,0	1/1:13:0,13	./.:0:.,.	1/1:13:0,13	./.:0:.,.	0/0:11:11,0	0/1:10:6,4	0/0:14:14,0	./.:0:.,.	1/1:15:0,15	0/0:14:14,0	./.:0:.,.	./.:0:.,.
5501	37	5501_37	A	T	.	PASS	NS=18;AF=0.500;locori=p	GT:DP:AD	0/1:13:5,8	0/1:15:8,7	0/1:20:7,13	./.:0:.,.	0/1:44:27,17	0/1:31:19,12	0/1:20:13,7	0/1:28:7,21	./.:0:.,.	./.:0:.,.	0/1:19:7,12	./.:0:.,.	0/1:22:10,12	0/1:10:3,7	./.:0:.,.	0/1:24:12,12	0/1:13:4,9	0/1:29:14,15	0/1:24:9,15	./.:0:.,.	0/1:19:9,10	0/1:30:16,14	0/1:15:5,10	0/1:17:9,8
5506	23	5506_23	G	A	.	PASS	NS=10;AF=0.450;locori=p	GT:DP:AD	0/1:11:4,7	./.:0:.,.	1/1:17:0,17	0/1:11:4,7	./.:14:.,.	0/1:14:7,7	1/1:20:0,20	0/0:14:14,0	./.:0:.,.	./.:0:.,.	./.:0:.,.	./.:0:.,.	./.:0:.,.	./.:0:.,.	0/0:13:13,0	0/0:14:14,0	./.:0:.,.	./.:0:.,.	./.:0:.,.	0/0:10:10,0	./.:0:.,.	1/1:11:0,11	./.:0:.,.	./.:0:.,.
5513	59	5513_59	T	C	.	PASS	NS=19;AF=0.474;locori=p	GT:DP:AD	./.:0:.,.	./.:0:.,.	1/1:26:0,26	0/1:23:16,7	1/1:34:0,34	1/1:18:0,18	0/1:26:9,17	0/1:31:19,12	0/1:19:6,13	./.:0:.,.	0/1:13:8,5	0/1:16:7,9	./.:0:.,.	1/1:14:0,14	0/0:19:19,0	0/1:26:11,15	0/0:16:16,0	0/0:21:21,0	0/0:19:19,0	0/1:12:7,5	0/1:16:5,11	0/0:25:25,0	./.:0:.,.	0/1:13:7,6
5530	41	5530_41	C	T	.	PASS	NS=3;AF=0.333;locori=p	GT:DP:AD	./.:0:.,.	./.:0:.,.	0/1:15:8,7	./.:0:.,.	./.:0:.,.	./.:0:.,.	0/1:10:4,6	./.:0:.,.	./.:0:.,.	./.:0:.,.	./.:0:.,.	./.:0:.,.	./.:0:.,.	./.:0:.,.	./.:0:.,.	0/0:10:10,0	./.:0:.,.	./.:0:.,.	./.:0:.,.	./.:0:.,.	./.:0:.,.	./.:0:.,.	./.:0:.,.	./.:0:.,.
5575	80	5575_80	T	C	.	PASS	NS=12;AF=0.333;locori=p	GT:DP:AD	./.:0:.,.	1/1:11:0,11	./.:0:.,.	./.:0:.,.	0/0:28:28,0	0/0:12:12,0	0/1:10:7,3	1/1:15:0,15	0/0:11:11,0	./.:0:.,.	./.:0:.,.	0/0:10:10,0	0/0:11:11,0	./.:0:.,.	./.:0:.,.	0/1:13:4,9	0/1:10:7,3	./.:0:.,.	./.:0:.,.	./.:0:.,.	./.:0:.,.	0/1:16:6,10	./.:0:.,.	0/0:10:10,0
5608	16	5608_16	T	G	.	PASS	NS=10;AF=0.450;locori=p	GT:DP:AD	./.:0:.,.	./.:0:.,.	0/1:16:8,8	0/0:16:16,0	./.:0:.,.	0/0:24:24,0	0/1:19:13,6	0/0:19:19,0	./.:0:.,.	./.:0:.,.	./.:0:.,.	./.:0:.,.	1/1:11:0,11	./.:0:.,.	1/1:18:0,18	./.:0:.,.	./.:0:.,.	0/1:29:11,18	./.:0:.,.	./.:0:.,.	./.:0:.,.	0/0:13:13,0	./.:0:.,.	1/1:12:0,12
5705	81	5705_81	C	T	.	PASS	NS=6;AF=0.417;locori=p	GT:DP:AD	./.:0:.,.	./.:0:.,.	./.:0:.,.	./.:0:.,.	0/1:11:7,4	./.:0:.,.	0/0:14:14,0	0/0:14:14,0	./.:0:.,.	./.:0:.,.	./.:0:.,.	./.:0:.,.	1/1:11:0,11	./.:0:.,.	./.:0:.,.	./.:0:.,.	./.:0:.,.	./.:0:.,.	0/0:10:10,0	./.:0:.,.	./.:0:.,.	1/1:13:0,13	./.:0:.,.	./.:0:.,.
5867	11	5867_11	A	G	.	PASS	NS=22;AF=0.318;locori=p	GT:DP:AD	0/1:12:8,4	0/0:13:13,0	1/1:24:0,24	0/1:18:11,7	0/1:30:20,10	1/1:28:0,28	0/0:21:21,0	0/1:28:12,16	./.:0:.,.	0/1:10:4,6	./.:0:.,.	0/0:16:16,0	0/0:12:12,0	0/0:13:13,0	0/0:19:19,0	0/1:19:10,9	1/1:10:0,10	0/1:14:6,8	0/0:10:10,0	0/0:12:12,0	0/0:28:28,0	0/1:23:11,12	0/0:16:16,0	0/0:18:18,0
5867	72	5867_72	A	G	.	PASS	NS=22;AF=0.318;locori=p	GT:DP:AD	0/1:12:8,4	0/0:13:13,0	1/1:24:0,24	0/1:18:11,7	0/1:30:20,10	1/1:28:0,28	0/0:21:21,0	0/1:28:12,16	./.:0:.,.	0/1:10:4,6	./.:0:.,.	0/0:16:16,0	0/0:12:12,0	0/0:13:13,0	0/0:19:19,0	0/1:19:10,9	1/1:10:0,10	0/1:14:6,8	0/0:10:10,0	0/0:12:12,0	0/0:28:28,0	0/1:23:11,12	0/0:16:16,0	0/0:18:18,0
5871	21	5871_21	C	T	.	PASS	NS=8;AF=0.312;locori=p	GT:DP:AD	./.:0:.,.	./.:0:.,.	0/0:17:17,0	0/1:16:4,12	0/0:15:15,0	0/1:17:7,10	./.:0:.,.	0/0:12:12,0	./.:0:.,.	./.:0:.,.	./.:0:.,.	./.:0:.,.	./.:0:.,.	./.:0:.,.	./.:0:.,.	./.:0:.,.	0/1:12:7,5	./.:0:.,.	0/1:10:6,4	./.:0:.,.	./.:12:.,.	0/1:10:7,3	./.:0:.,.	./.:12:.,.
5874	8	5874_8	A	T	.	PASS	NS=14;AF=0.214;locori=p	GT:DP:AD	0/0:13:13,0	./.:0:.,.	0/0:17:17,0	0/0:11:11,0	0/0:19:19,0	0/0:19:19,0	0/0:24:24,0	0/1:13:6,7	./.:0:.,.	./.:0:.,.	./.:0:.,.	0/0:11:11,0	./.:0:.,.	./.:0:.,.	1/1:10:0,10	0/0:12:12,0	0/1:13:7,6	./.:0:.,.	0/0:20:20,0	./.:0:.,.	1/1:13:0,13	0/0:10:10,0	./.:0:.,.	./.:0:.,.
5895	5	5895_5	C	T	.	PASS	NS=12;AF=0.042;locori=p	GT:DP:AD	./.:0:.,.	./.:0:.,.	0/0:24:24,0	./.:0:.,.	0/0:22:22,0	0/0:10:10,0	0/0:13:13,0	0/0:15:15,0	./.:0:.,.	./.:0:.,.	./.:0:.,.	./.:0:.,.	0/1:10:7,3	./.:0:.,.	0/0:14:14,0	0/0:18:18,0	./.:0:.,.	0/0:15:15,0	./.:0:.,.	./.:0:.,.	0/0:11:11,0	0/0:12:12,0	./.:0:.,.	0/0:14:14,0
5987	7	5987_7	C	T	.	PASS	NS=9;AF=0.111;locori=p	GT:DP:AD	./.:0:.,.	0/1:10:6,4	0/1:22:14,8	0/0:16:16,0	0/0:12:12,0	./.:0:.,.	0/0:26:26,0	0/0:20:20,0	0/0:12:12,0	./.:0:.,.	./.:0:.,.	./.:0:.,.	./.:0:.,.	./.:0:.,.	./.:0:.,.	./.:0:.,.	./.:0:.,.	./.:0:.,.	./.:0:.,.	./.:0:.,.	0/0:16:16,0	./.:0:.,.	./.:0:.,.	0/0:11:11,0
5988	81	5988_81	C	T	.	PASS	NS=12;AF=0.167;locori=p	GT:DP:AD	./.:0:.,.	./.:0:.,.	./.:16:.,.	./.:0:.,.	0/1:15:12,3	0/0:22:22,0	0/0:11:11,0	0/0:20:20,0	./.:0:.,.	./.:0:.,.	./.:11:.,.	0/0:10:10,0	0/1:10:7,3	0/1:10:7,3	0/1:11:7,4	0/0:30:30,0	./.:10:.,.	0/0:10:10,0	./.:13:.,.	./.:0:.,.	./.:0:.,.	./.:22:.,.	0/0:18:18,0	0/0:15:15,0
5988	82	5988_82	T	C	.	PASS	NS=11;AF=0.182;locori=p	GT:DP:AD	./.:0:.,.	./.:0:.,.	./.:16:.,.	./.:0:.,.	0/1:15:12,3	0/0:22:22,0	./.:11:.,.	0/0:20:20,0	./.:0:.,.	./.:0:.,.	./.:11:.,.	0/0:10:10,0	0/1:10:7,3	0/1:10:7,3	0/1:11:7,4	0/0:30:30,0	./.:10:.,.	0/0:10:10,0	./.:13:.,.	./.:0:.,.	./.:0:.,.	./.:22:.,.	0/0:18:18,0	0/0:15:15,0
5989	15	5989_15	T	C	.	PASS	NS=6;AF=0.167;locori=p	GT:DP:AD	./.:0:.,.	./.:0:.,.	0/0:12:12,0	./.:0:.,.	0/0:22:22,0	./.:0:.,.	./.:0:.,.	0/0:12:12,0	./.:0:.,.	./.:0:.,.	./.:0:.,.	./.:0:.,.	./.:0:.,.	./.:0:.,.	./.:0:.,.	./.:0:.,.	./.:0:.,.	0/1:13:4,9	./.:0:.,.	./.:0:.,.	0/1:10:7,3	0/0:17:17,0	./.:0:.,.	./.:0:.,.
6009	55	6009_55	G	T	.	PASS	NS=22;AF=0.273;locori=p	GT:DP:AD	0/0:13:13,0	0/0:15:15,0	0/0:32:32,0	0/0:22:22,0	0/0:47:47,0	0/0:22:22,0	0/0:28:28,0	0/0:39:39,0	0/0:24:24,0	./.:0:.,.	0/0:13:13,0	0/0:13:13,0	1/1:11:0,11	1/1:25:0,25	1/1:14:0,14	0/0:23:23,0	./.:0:.,.	0/1:33:16,17	0/0:23:23,0	0/1:21:12,9	1/1:32:0,32	0/0:27:27,0	0/0:19:19,0	1/1:16:0,16
6148	39	6148_39	C	T	.	PASS	NS=19;AF=0.053;locori=p	GT:DP:AD	./.:0:.,.	0/1:18:12,6	0/0:19:19,0	0/0:17:17,0	0/0:30:30,0	0/0:14:14,0	0/0:25:25,0	0/0:13:13,0	0/0:13:13,0	./.:0:.,.	./.:0:.,.	0/0:16:16,0	0/0:17:17,0	0/0:14:14,0	0/0:13:13,0	0/0:22:22,0	0/1:12:7,5	0/0:18:18,0	./.:13:.,.	./.:0:.,.	0/0:14:14,0	0/0:16:16,0	0/0:15:15,0	0/0:15:15,0
6162	75	6162_75	A	G	.	PASS	NS=14;AF=0.179;locori=p	GT:DP:AD	./.:0:.,.	./.:0:.,.	0/0:19:19,0	./.:0:.,.	0/0:25:25,0	1/1:28:0,28	0/1:19:8,11	0/0:21:21,0	0/0:13:13,0	./.:0:.,.	./.:0:.,.	0/1:14:7,7	0/0:18:18,0	./.:0:.,.	./.:0:.,.	0/1:16:11,5	0/0:10:10,0	0/0:16:16,0	0/0:15:15,0	./.:0:.,.	0/0:17:17,0	0/0:12:12,0	./.:0:.,.	./.:0:.,.
6208	65	6208_65	A	G	.	PASS	NS=2;AF=0.250;locori=p	GT:DP:AD	./.:0:.,.	./.:0:.,.	./.:0:.,.	./.:0:.,.	./.:0:.,.	0/0:12:12,0	0/1:11:7,4	./.:0:.,.	./.:0:.,.	./.:0:.,.	./.:0:.,.	./.:0:.,.	./.:0:.,.	./.:0:.,.	./.:0:.,.	./.:0:.,.	./.:0:.,.	./.:0:.,.	./.:0:.,.	./.:0:.,.	./.:0:.,.	./.:0:.,.	./.:0:.,.	./.:0:.,.
6209	44	6209_44	T	C	.	PASS	NS=13;AF=0.192;locori=p	GT:DP:AD	0/0:12:12,0	0/0:12:12,0	./.:27:.,.	0/0:17:17,0	0/0:32:32,0	./.:23:.,.	./.:27:.,.	0/0:32:32,0	0/1:16:12,4	./.:0:.,.	0/1:15:11,4	0/0:13:13,0	0/0:22:22,0	0/0:18:18,0	./.:0:.,.	./.:0:.,.	0/1:13:8,5	0/1:14:9,5	./.:0:.,.	./.:0:.,.	0/1:12:9,3	./.:20:.,.	./.:0:.,.	./.:0:.,.
6306	19	6306_19	G	A	.	PASS	NS=22;AF=0.068;locori=p	GT:DP:AD	0/0:23:23,0	0/0:17:17,0	0/0:69:69,0	0/0:22:22,0	0/0:71:71,0	0/0:56:56,0	0/0:47:47,0	0/0:57:57,0	0/0:31:31,0	0/0:12:12,0	0/0:14:14,0	0/1:26:16,10	0/0:23:23,0	./.:30:.,.	0/0:23:23,0	./.:50:.,.	0/0:18:18,0	0/1:20:13,7	0/0:36:36,0	0/0:17:17,0	0/0:42:42,0	0/1:47:36,11	0/0:13:13,0	0/0:29:29,0
6325	50	6325_50	A	G	.	PASS	NS=3;AF=0.333;locori=p	GT:DP:AD	./.:0:.,.	./.:0:.,.	0/1:20:10,10	./.:0:.,.	./.:0:.,.	./.:0:.,.	0/0:16:16,0	./.:0:.,.	./.:0:.,.	./.:0:.,.	./.:0:.,.	0/1:10:4,6	./.:0:.,.	./.:0:.,.	./.:0:.,.	./.:0:.,.	./.:0:.,.	./.:0:.,.	./.:0:.,.	./.:0:.,.	./.:0:.,.	./.:0:.,.	./.:0:.,.	./.:0:.,.
6426	52	6426_52	C	T	.	PASS	NS=1;AF=0.500;locori=p	GT:DP:AD	./.:0:.,.	./.:0:.,.	0/1:10:4,6	./.:0:.,.	./.:0:.,.	./.:0:.,.	./.:0:.,.	./.:0:.,.	./.:0:.,.	./.:0:.,.	./.:0:.,.	./.:0:.,.	./.:0:.,.	./.:0:.,.	./.:0:.,.	./.:0:.,.	./.:0:.,.	./.:0:.,.	./.:0:.,.	./.:0:.,.	./.:0:.,.	./.:0:.,.	./.:0:.,.	./.:0:.,.
6459	23	6459_23	C	T	.	PASS	NS=22;AF=0.227;locori=p	GT:DP:AD	0/0:12:12,0	0/0:17:17,0	0/0:32:32,0	0/0:28:28,0	0/0:31:31,0	0/0:30:30,0	0/0:28:28,0	0/0:25:25,0	0/0:18:18,0	./.:0:.,.	./.:0:.,.	0/0:15:15,0	0/1:27:11,16	1/1:14:0,14	1/1:11:0,11	0/0:13:13,0	0/0:16:16,0	0/1:21:11,10	0/0:20:20,0	0/1:16:5,11	0/1:24:7,17	0/0:38:38,0	0/0:11:11,0	1/1:15:0,15
6466	60	6466_60	G	A	.	PASS	NS=17;AF=0.235;locori=p	GT:DP:AD	./.:0:.,.	0/0:13:13,0	0/1:16:6,10	0/0:10:10,0	0/0:26:26,0	0/0:18:18,0	0/0:19:19,0	0/0:27:27,0	0/0:10:10,0	./.:0:.,.	./.:0:.,.	./.:0:.,.	./.:0:.,.	./.:0:.,.	./.:0:.,.	0/0:19:19,0	0/0:15:15,0	0/1:19:13,6	0/0:11:11,0	1/1:11:0,11	1/1:19:0,19	0/0:14:14,0	0/0:20:20,0	1/1:23:0,23
6501	73	6501_73	G	A	.	PASS	NS=13;AF=0.038;locori=p	GT:DP:AD	./.:0:.,.	./.:0:.,.	0/0:19:19,0	0/0:12:12,0	0/0:21:21,0	0/0:14:14,0	0/0:25:25,0	0/0:18:18,0	0/0:10:10,0	./.:0:.,.	./.:0:.,.	./.:0:.,.	./.:0:.,.	0/0:11:11,0	0/0:14:14,0	./.:12:.,.	./.:0:.,.	0/1:20:11,9	./.:0:.,.	./.:0:.,.	0/0:14:14,0	0/0:14:14,0	0/0:10:10,0	./.:0:.,.
6608	20	6608_20	A	G	.	PASS	NS=6;AF=0.167;locori=p	GT:DP:AD	./.:0:.,.	./.:0:.,.	0/1:15:7,8	0/0:16:16,0	0/0:13:13,0	0/0:14:14,0	./.:0:.,.	0/1:15:8,7	./.:0:.,.	./.:0:.,.	./.:0:.,.	./.:0:.,.	./.:0:.,.	0/0:10:10,0	./.:0:.,.	./.:0:.,.	./.:0:.,.	./.:0:.,.	./.:0:.,.	./.:0:.,.	./.:0:.,.	./.:0:.,.	./.:0:.,.	./.:0:.,.
6634	24	6634_24	G	T	.	PASS	NS=14;AF=0.321;locori=p	GT:DP:AD	0/0:11:11,0	./.:0:.,.	1/1:14:0,14	0/0:15:15,0	0/1:13:5,8	0/0:16:16,0	0/1:17:6,11	0/1:20:8,12	./.:0:.,.	./.:0:.,.	0/1:10:6,4	./.:0:.,.	0/0:14:14,0	./.:0:.,.	0/0:15:15,0	0/1:16:7,9	./.:0:.,.	0/1:11:5,6	./.:0:.,.	0/1:10:5,5	0/0:14:14,0	./.:0:.,.	./.:11:.,.	./.:0:.,.
6642	71	6642_71	C	A	.	PASS	NS=2;AF=0.250;locori=p	GT:DP:AD	./.:13:.,.	./.:0:.,.	./.:0:.,.	./.:0:.,.	./.:0:.,.	./.:0:.,.	./.:14:.,.	0/0:17:17,0	./.:0:.,.	./.:0:.,.	./.:0:.,.	./.:0:.,.	./.:0:.,.	./.:0:.,.	./.:0:.,.	./.:0:.,.	./.:0:.,.	./.:0:.,.	./.:0:.,.	0/1:10:4,6	./.:0:.,.	./.:0:.,.	./.:0:.,.	./.:0:.,.
6658	15	6658_15	T	C	.	PASS	NS=15;AF=0.333;locori=p	GT:DP:AD	0/1:12:8,4	0/1:14:10,4	0/0:23:23,0	0/1:25:18,7	0/1:37:26,11	0/0:26:26,0	0/1:21:13,8	0/1:42:28,14	0/1:16:12,4	./.:0:.,.	./.:0:.,.	./.:0:.,.	./.:14:.,.	./.:0:.,.	./.:0:.,.	0/0:17:17,0	./.:13:.,.	0/0:11:11,0	./.:13:.,.	0/1:18:9,9	0/1:18:11,7	0/0:22:22,0	./.:0:.,.	0/1:24:18,6
6658	20	6658_20	A	C	.	PASS	NS=15;AF=0.333;locori=p	GT:DP:AD	0/1:12:8,4	0/1:14:10,4	0/0:23:23,0	0/1:25:18,7	0/1:37:26,11	0/0:26:26,0	0/1:21:13,8	0/1:42:28,14	0/1:16:12,4	./.:0:.,.	./.:0:.,.	./.:0:.,.	./.:14:.,.	./.:0:.,.	./.:0:.,.	0/0:17:17,0	./.:13:.,.	0/0:11:11,0	./.:13:.,.	0/1:18:9,9	0/1:18:11,7	0/0:22:22,0	./.:0:.,.	0/1:24:18,6
6658	22	6658_22	A	T	.	PASS	NS=13;AF=0.154;locori=p	GT:DP:AD	0/0:12:12,0	0/1:14:9,5	0/1:23:16,7	0/1:25:18,7	0/0:37:37,0	0/1:26:19,7	0/0:21:21,0	0/0:42:42,0	./.:16:.,.	./.:0:.,.	./.:0:.,.	./.:0:.,.	0/0:14:14,0	./.:0:.,.	./.:0:.,.	0/0:17:17,0	./.:13:.,.	./.:11:.,.	./.:13:.,.	./.:18:.,.	0/0:18:18,0	0/0:22:22,0	./.:0:.,.	0/0:24:24,0
6658	27	6658_27	G	A	.	PASS	NS=13;AF=0.154;locori=p	GT:DP:AD	0/0:12:12,0	0/1:14:9,5	0/1:23:16,7	0/1:25:18,7	0/0:37:37,0	0/1:26:19,7	0/0:21:21,0	0/0:42:42,0	./.:16:.,.	./.:0:.,.	./.:0:.,.	./.:0:.,.	0/0:14:14,0	./.:0:.,.	./.:0:.,.	0/0:17:17,0	./.:13:.,.	./.:11:.,.	./.:13:.,.	./.:18:.,.	0/0:18:18,0	0/0:22:22,0	./.:0:.,.	0/0:24:24,0
6692	77	6692_77	G	C	.	PASS	NS=6;AF=0.250;locori=p	GT:DP:AD	./.:0:.,.	./.:0:.,.	./.:0:.,.	./.:0:.,.	0/0:15:15,0	./.:0:.,.	0/0:10:10,0	0/1:12:6,6	./.:0:.,.	./.:0:.,.	./.:0:.,.	./.:0:.,.	./.:0:.,.	./.:0:.,.	./.:0:.,.	0/0:15:15,0	./.:0:.,.	./.:0:.,.	./.:0:.,.	./.:0:.,.	1/1:12:0,12	0/0:12:12,0	./.:0:.,.	./.:0:.,.
6787	6	6787_6	T	G	.	PASS	NS=7;AF=0.429;locori=p	GT:DP:AD	./.:0:.,.	0/1:12:4,8	./.:0:.,.	./.:0:.,.	0/0:19:19,0	./.:14:.,.	0/1:21:14,7	0/0:11:11,0	./.:0:.,.	./.:0:.,.	./.:0:.,.	./.:0:.,.	./.:0:.,.	./.:0:.,.	./.:0:.,.	1/1:14:0,14	0/0:13:13,0	1/1:10:0,10	./.:0:.,.	./.:0:.,.	./.:0:.,.	./.:0:.,.	./.:0:.,.	./.:0:.,.
6788	41	6788_41	C	T	.	PASS	NS=15;AF=0.067;locori=p	GT:DP:AD	0/0:14:14,0	0/1:13:8,5	0/0:23:23,0	0/0:10:10,0	0/0:25:25,0	0/0:19:19,0	0/0:20:20,0	0/0:24:24,0	./.:0:.,.	./.:0:.,.	./.:0:.,.	0/0:11:11,0	./.:0:.,.	0/0:11:11,0	./.:0:.,.	0/0:10:10,0	0/0:11:11,0	./.:0:.,.	0/1:13:9,4	./.:0:.,.	./.:0:.,.	0/0:14:14,0	./.:0:.,.	0/0:13:13,0
6830	83	6830_83	T	G	.	PASS	NS=8;AF=0.438;locori=p	GT:DP:AD	./.:0:.,.	./.:0:.,.	0/0:13:13,0	./.:0:.,.	0/0:12:12,0	0/1:16:11,5	./.:0:.,.	0/0:14:14,0	./.:0:.,.	./.:0:.,.	1/1:10:0,10	./.:0:.,.	0/1:10:5,5	./.:0:.,.	./.:0:.,.	1/1:11:0,11	./.:0:.,.	./.:0:.,.	./.:0:.,.	./.:0:.,.	0/1:12:7,5	./.:0:.,.	./.:0:.,.	./.:0:.,.
7018	84	7018_84	T	C	.	PASS	NS=5;AF=0.100;locori=p	GT:DP:AD	./.:0:.,.	./.:0:.,.	./.:0:.,.	./.:0:.,.	0/1:13:8,5	0/0:10:10,0	0/0:13:13,0	./.:0:.,.	./.:0:.,.	./.:0:.,.	./.:0:.,.	./.:0:.,.	./.:0:.,.	./.:0:.,.	./.:0:.,.	./.:0:.,.	./.:0:.,.	./.:0:.,.	0/0:13:13,0	./.:0:.,.	./.:0:.,.	0/0:11:11,0	./.:0:.,.	./.:0:.,.
7027	63	7027_63	C	A	.	PASS	NS=9;AF=0.278;locori=p	GT:DP:AD	./.:0:.,.	./.:0:.,.	0/0:22:22,0	./.:0:.,.	0/0:25:25,0	0/0:11:11,0	./.:0:.,.	./.:0:.,.	0/0:10:10,0	./.:0:.,.	./.:0:.,.	./.:0:.,.	./.:0:.,.	1/1:10:0,10	./.:0:.,.	0/0:14:14,0	./.:0:.,.	0/1:14:8,6	./.:0:.,.	./.:0:.,.	1/1:13:0,13	0/0:18:18,0	./.:0:.,.	./.:0:.,.
7036	53	7036_53	A	C	.	PASS	NS=10;AF=0.250;locori=p	GT:DP:AD	./.:0:.,.	0/0:11:11,0	0/0:23:23,0	0/1:10:4,6	0/1:13:5,8	0/0:17:17,0	0/1:16:7,9	0/0:14:14,0	0/0:13:13,0	./.:0:.,.	./.:0:.,.	./.:0:.,.	./.:0:.,.	./.:0:.,.	./.:0:.,.	./.:0:.,.	./.:0:.,.	./.:0:.,.	./.:12:.,.	0/0:12:12,0	1/1:13:0,13	./.:0:.,.	./.:0:.,.	./.:0:.,.
7058	80	7058_80	A	G	.	PASS	NS=6;AF=0.500;locori=p	GT:DP:AD	./.:0:.,.	./.:0:.,.	0/1:13:5,8	./.:0:.,.	1/1:10:0,10	0/0:18:18,0	./.:0:.,.	0/1:20:10,10	./.:0:.,.	./.:0:.,.	./.:0:.,.	./.:0:.,.	./.:0:.,.	./.:0:.,.	./.:0:.,.	./.:0:.,.	0/1:10:6,4	./.:0:.,.	./.:0:.,.	./.:0:.,.	./.:0:.,.	0/1:16:4,12	./.:0:.,.	./.:0:.,.
7100	42	7100_42	C	T	.	PASS	NS=3;AF=0.500;locori=p	GT:DP:AD	./.:0:.,.	./.:0:.,.	./.:11:.,.	1/1:11:0,11	./.:0:.,.	./.:0:.,.	./.:0:.,.	0/1:18:8,10	./.:0:.,.	./.:0:.,.	./.:0:.,.	./.:0:.,.	./.:0:.,.	./.:0:.,.	./.:0:.,.	./.:0:.,.	./.:0:.,.	./.:0:.,.	./.:0:.,.	./.:0:.,.	0/0:10:10,0	./.:0:.,.	./.:0:.,.	./.:0:.,.
7213	8	7213_8	C	T	.	PASS	NS=3;AF=0.167;locori=p	GT:DP:AD	./.:0:.,.	0/1:10:4,6	./.:14:.,.	./.:0:.,.	0/0:17:17,0	./.:0:.,.	./.:0:.,.	./.:0:.,.	0/0:15:15,0	./.:0:.,.	./.:0:.,.	./.:0:.,.	./.:0:.,.	./.:0:.,.	./.:0:.,.	./.:0:.,.	./.:0:.,.	./.:0:.,.	./.:0:.,.	./.:0:.,.	./.:0:.,.	./.:0:.,.	./.:0:.,.	./.:0:.,.
7339	5	7339_5	A	C	.	PASS	NS=3;AF=0.333;locori=p	GT:DP:AD	./.:14:.,.	./.:0:.,.	./.:0:.,.	./.:17:.,.	./.:14:.,.	./.:0:.,.	./.:0:.,.	./.:0:.,.	./.:0:.,.	./.:0:.,.	./.:0:.,.	./.:0:.,.	./.:0:.,.	./.:0:.,.	./.:0:.,.	0/0:11:11,0	./.:0:.,.	0/1:11:6,5	./.:13:.,.	./.:0:.,.	./.:11:.,.	0/1:13:9,4	./.:0:.,.	./.:0:.,.
7342	48	7342_48	G	T	.	PASS	NS=14;AF=0.107;locori=p	GT:DP:AD	./.:0:.,.	0/1:11:5,6	0/0:20:20,0	0/0:13:13,0	0/0:19:19,0	0/0:14:14,0	0/0:24:24,0	0/0:18:18,0	0/0:12:12,0	./.:0:.,.	./.:0:.,.	0/0:11:11,0	./.:0:.,.	./.:0:.,.	./.:0:.,.	0/1:15:8,7	./.:0:.,.	0/1:14:8,6	./.:0:.,.	./.:0:.,.	0/0:17:17,0	0/0:19:19,0	./.:0:.,.	0/0:13:13,0
7343	86	7343_86	G	T	.	PASS	NS=1;AF=0.500;locori=p	GT:DP:AD	./.:10:.,.	./.:0:.,.	./.:0:.,.	./.:0:.,.	./.:0:.,.	./.:0:.,.	./.:0:.,.	./.:0:.,.	./.:0:.,.	./.:0:.,.	./.:0:.,.	./.:0:.,.	./.:0:.,.	./.:0:.,.	./.:0:.,.	./.:0:.,.	./.:0:.,.	./.:0:.,.	./.:0:.,.	0/1:13:6,7	./.:0:.,.	./.:0:.,.	./.:0:.,.	./.:0:.,.
7343	88	7343_88	A	T	.	PASS	NS=1;AF=0.500;locori=p	GT:DP:AD	./.:10:.,.	./.:0:.,.	./.:0:.,.	./.:0:.,.	./.:0:.,.	./.:0:.,.	./.:0:.,.	./.:0:.,.	./.:0:.,.	./.:0:.,.	./.:0:.,.	./.:0:.,.	./.:0:.,.	./.:0:.,.	./.:0:.,.	./.:0:.,.	./.:0:.,.	./.:0:.,.	./.:0:.,.	0/1:13:7,6	./.:0:.,.	./.:0:.,.	./.:0:.,.	./.:0:.,.
7407	82	7407_82	C	T	.	PASS	NS=23;AF=0.457;locori=p	GT:DP:AD	1/1:18:0,18	0/1:10:5,5	0/1:21:11,10	0/0:21:21,0	0/1:19:9,10	0/1:23:15,8	0/1:29:17,12	0/0:31:31,0	1/1:19:0,19	./.:0:.,.	1/1:10:0,10	1/1:12:0,12	0/0:25:25,0	0/0:17:17,0	0/0:21:21,0	1/1:15:0,15	1/1:18:0,18	0/1:14:7,7	0/1:23:12,11	0/1:19:8,11	0/0:18:18,0	0/0:34:34,0	0/1:12:7,5	0/0:14:14,0
7428	4	7428_4	A	G	.	PASS	NS=9;AF=0.222;locori=p	GT:DP:AD	./.:0:.,.	./.:0:.,.	./.:0:.,.	0/0:10:10,0	0/1:12:7,5	0/0:14:14,0	./.:0:.,.	0/0:28:28,0	./.:0:.,.	./.:0:.,.	./.:0:.,.	./.:0:.,.	./.:0:.,.	./.:0:.,.	0/1:12:5,7	0/0:19:19,0	./.:0:.,.	./.:0:.,.	0/0:11:11,0	./.:0:.,.	0/1:13:4,9	0/1:14:7,7	./.:0:.,.	./.:0:.,.
7435	72	7435_72	A	T	.	PASS	NS=14;AF=0.500;locori=p	GT:DP:AD	0/1:19:9,10	./.:10:.,.	./.:37:.,.	0/1:18:12,6	0/1:35:20,15	0/1:20:11,9	0/1:30:23,7	0/1:21:12,9	./.:14:.,.	./.:0:.,.	0/1:15:4,11	./.:0:.,.	0/1:23:12,11	0/1:11:8,3	0/1:15:10,5	./.:0:.,.	0/1:22:13,9	./.:0:.,.	./.:0:.,.	./.:0:.,.	0/1:19:7,12	0/1:14:4,10	0/1:19:5,14	./.:0:.,.
7445	84	7445_84	A	G	.	PASS	NS=1;AF=0.500;locori=p	GT:DP:AD	./.:0:.,.	./.:0:.,.	0/1:10:5,5	./.:0:.,.	./.:0:.,.	./.:0:.,.	./.:0:.,.	./.:0:.,.	./.:0:.,.	./.:0:.,.	./.:0:.,.	./.:0:.,.	./.:0:.,.	./.:0:.,.	./.:0:.,.	./.:0:.,.	./.:0:.,.	./.:0:.,.	./.:0:.,.	./.:0:.,.	./.:0:.,.	./.:0:.,.	./.:0:.,.	./.:0:.,.
7611	9	7611_9	A	G	.	PASS	NS=6;AF=0.250;locori=p	GT:DP:AD	./.:0:.,.	./.:0:.,.	./.:0:.,.	./.:0:.,.	0/0:16:16,0	0/0:15:15,0	./.:0:.,.	./.:0:.,.	./.:0:.,.	./.:0:.,.	./.:0:.,.	./.:0:.,.	0/1:11:6,5	./.:0:.,.	./.:0:.,.	0/1:14:5,9	./.:0:.,.	./.:0:.,.	./.:0:.,.	./.:0:.,.	./.:0:.,.	0/0:11:11,0	./.:0:.,.	0/1:12:8,4
7694	29	7694_29	T	A	.	PASS	NS=6;AF=0.250;locori=p	GT:DP:AD	./.:0:.,.	./.:0:.,.	./.:0:.,.	./.:0:.,.	0/0:11:11,0	0/0:14:14,0	0/0:13:13,0	0/0:13:13,0	./.:0:.,.	./.:0:.,.	./.:0:.,.	./.:0:.,.	./.:0:.,.	./.:0:.,.	./.:0:.,.	0/1:12:5,7	./.:0:.,.	./.:0:.,.	./.:0:.,.	./.:0:.,.	1/1:11:0,11	./.:0:.,.	./.:0:.,.	./.:0:.,.
7697	51	7697_51	G	A	.	PASS	NS=14;AF=0.214;locori=p	GT:DP:AD	./.:0:.,.	0/0:17:17,0	0/0:18:18,0	0/0:17:17,0	0/0:17:17,0	0/0:18:18,0	0/0:15:15,0	0/0:16:16,0	0/0:14:14,0	./.:0:.,.	./.:0:.,.	./.:0:.,.	1/1:12:0,12	./.:0:.,.	1/1:17:0,17	0/0:19:19,0	./.:0:.,.	0/0:12:12,0	./.:0:.,.	./.:0:.,.	1/1:10:0,10	0/0:22:22,0	./.:0:.,.	./.:0:.,.
7701	36	7701_36	A	T	.	PASS	NS=17;AF=0.294;locori=p	GT:DP:AD	./.:0:.,.	./.:0:.,.	0/0:30:30,0	./.:0:.,.	0/0:30:30,0	0/0:16:16,0	0/0:18:18,0	0/0:19:19,0	./.:0:.,.	./.:0:.,.	0/0:10:10,0	./.:0:.,.	1/1:22:0,22	1/1:16:0,16	1/1:12:0,12	0/0:20:20,0	0/0:14:14,0	0/1:15:7,8	0/0:11:11,0	0/1:10:7,3	1/1:23:0,23	0/0:19:19,0	0/0:10:10,0	./.:0:.,.
7766	48	7766_48	G	T	.	PASS	NS=3;AF=0.167;locori=p	GT:DP:AD	./.:0:.,.	./.:0:.,.	0/1:15:9,6	./.:0:.,.	0/0:11:11,0	./.:0:.,.	0/0:10:10,0	./.:0:.,.	./.:0:.,.	./.:0:.,.	./.:0:.,.	./.:0:.,.	./.:0:.,.	./.:0:.,.	./.:0:.,.	./.:0:.,.	./.:0:.,.	./.:0:.,.	./.:0:.,.	./.:0:.,.	./.:0:.,.	./.:0:.,.	./.:0:.,.	./.:0:.,.
7916	80	7916_80	C	T	.	PASS	NS=1;AF=0.500;locori=p	GT:DP:AD	./.:0:.,.	./.:0:.,.	./.:0:.,.	./.:0:.,.	./.:0:.,.	./.:0:.,.	0/1:10:6,4	./.:0:.,.	./.:0:.,.	./.:0:.,.	./.:0:.,.	./.:0:.,.	./.:0:.,.	./.:0:.,.	./.:0:.,.	./.:0:.,.	./.:0:.,.	./.:0:.,.	./.:0:.,.	./.:0:.,.	./.:0:.,.	./.:0:.,.	./.:0:.,.	./.:0:.,.
7966	24	7966_24	T	G	.	PASS	NS=16;AF=0.281;locori=p	GT:DP:AD	0/1:20:11,9	./.:18:.,.	0/0:56:56,0	0/0:34:34,0	0/1:63:46,17	0/0:47:47,0	./.:36:.,.	./.:50:.,.	0/1:34:25,9	./.:12:.,.	./.:0:.,.	0/0:21:21,0	0/1:18:13,5	0/0:15:15,0	./.:0:.,.	0/1:27:18,9	0/1:26:19,7	0/0:31:31,0	0/1:33:24,9	0/1:23:17,6	./.:48:.,.	0/0:60:60,0	./.:17:.,.	0/1:32:24,8
7992	5	7992_5	T	A	.	PASS	NS=6;AF=0.083;locori=p	GT:DP:AD	./.:0:.,.	./.:0:.,.	0/1:13:6,7	./.:0:.,.	0/0:22:22,0	0/0:15:15,0	0/0:15:15,0	./.:15:.,.	./.:0:.,.	./.:0:.,.	0/0:10:10,0	./.:0:.,.	./.:0:.,.	./.:0:.,.	./.:0:.,.	./.:0:.,.	./.:0:.,.	./.:0:.,.	0/0:15:15,0	./.:0:.,.	./.:0:.,.	./.:0:.,.	./.:0:.,.	./.:0:.,.
8004	7	8004_7	C	T	.	PASS	NS=20;AF=0.025;locori=p	GT:DP:AD	0/0:11:11,0	0/1:16:9,7	0/0:23:23,0	0/0:23:23,0	0/0:46:46,0	0/0:26:26,0	0/0:39:39,0	0/0:46:46,0	0/0:23:23,0	./.:0:.,.	0/0:26:26,0	0/0:10:10,0	0/0:36:36,0	0/0:22:22,0	0/0:11:11,0	0/0:23:23,0	./.:0:.,.	0/0:22:22,0	./.:0:.,.	./.:0:.,.	0/0:17:17,0	0/0:40:40,0	0/0:24:24,0	0/0:23:23,0
8030	54	8030_54	C	T	.	PASS	NS=5;AF=0.400;locori=p	GT:DP:AD	./.:0:.,.	./.:0:.,.	0/1:11:7,4	./.:0:.,.	0/0:12:12,0	0/1:14:7,7	./.:0:.,.	0/1:12:7,5	./.:0:.,.	./.:0:.,.	./.:0:.,.	./.:0:.,.	./.:0:.,.	./.:0:.,.	./.:0:.,.	./.:0:.,.	./.:0:.,.	0/1:13:9,4	./.:0:.,.	./.:0:.,.	./.:0:.,.	./.:0:.,.	./.:0:.,.	./.:0:.,.
8030	56	8030_56	T	C	.	PASS	NS=5;AF=0.400;locori=p	GT:DP:AD	./.:0:.,.	./.:0:.,.	0/1:11:7,4	./.:0:.,.	0/0:12:12,0	0/1:14:7,7	./.:0:.,.	0/1:12:7,5	./.:0:.,.	./.:0:.,.	./.:0:.,.	./.:0:.,.	./.:0:.,.	./.:0:.,.	./.:0:.,.	./.:0:.,.	./.:0:.,.	0/1:13:9,4	./.:0:.,.	./.:0:.,.	./.:0:.,.	./.:0:.,.	./.:0:.,.	./.:0:.,.
8079	9	8079_9	G	C	.	PASS	NS=12;AF=0.458;locori=p	GT:DP:AD	1/1:14:0,14	./.:0:.,.	0/1:13:7,6	0/1:12:6,6	0/1:12:6,6	0/0:23:23,0	./.:18:.,.	0/1:12:6,6	./.:0:.,.	./.:0:.,.	./.:0:.,.	./.:0:.,.	./.:0:.,.	0/0:11:11,0	./.:0:.,.	1/1:12:0,12	./.:0:.,.	0/1:10:6,4	./.:0:.,.	./.:0:.,.	0/0:13:13,0	1/1:20:0,20	./.:0:.,.	0/0:10:10,0
8101	38	8101_38	A	T	.	PASS	NS=1;AF=0.500;locori=p	GT:DP:AD	./.:0:.,.	./.:0:.,.	./.:10:.,.	./.:0:.,.	./.:0:.,.	0/1:18:7,11	./.:0:.,.	./.:0:.,.	./.:0:.,.	./.:0:.,.	./.:0:.,.	./.:0:.,.	./.:0:.,.	./.:0:.,.	./.:0:.,.	./.:0:.,.	./.:0:.,.	./.:0:.,.	./.:0:.,.	./.:0:.,.	./.:0:.,.	./.:12:.,.	./.:0:.,.	./.:0:.,.
8108	64	8108_64	C	T	.	PASS	NS=7;AF=0.143;locori=p	GT:DP:AD	0/0:11:11,0	./.:0:.,.	0/0:10:10,0	./.:0:.,.	0/0:10:10,0	0/1:17:6,11	./.:0:.,.	0/1:18:9,9	./.:0:.,.	./.:0:.,.	./.:0:.,.	./.:0:.,.	./.:0:.,.	./.:0:.,.	./.:0:.,.	./.:0:.,.	./.:0:.,.	./.:0:.,.	./.:0:.,.	./.:0:.,.	0/0:11:11,0	0/0:15:15,0	./.:0:.,.	./.:0:.,.
8143	75	8143_75	C	G	.	PASS	NS=6;AF=0.500;locori=p	GT:DP:AD	./.:0:.,.	./.:0:.,.	0/1:10:4,6	./.:0:.,.	0/1:28:17,11	0/1:11:5,6	./.:0:.,.	./.:0:.,.	./.:0:.,.	./.:0:.,.	./.:0:.,.	./.:0:.,.	./.:0:.,.	./.:0:.,.	./.:0:.,.	./.:0:.,.	0/1:10:4,6	./.:0:.,.	./.:0:.,.	./.:0:.,.	./.:0:.,.	0/1:11:5,6	0/1:12:4,8	./.:11:.,.
8143	85	8143_85	A	T	.	PASS	NS=6;AF=0.500;locori=p	GT:DP:AD	./.:0:.,.	./.:0:.,.	0/1:10:6,4	./.:0:.,.	0/1:28:11,17	0/1:11:6,5	./.:0:.,.	./.:0:.,.	./.:0:.,.	./.:0:.,.	./.:0:.,.	./.:0:.,.	./.:0:.,.	./.:0:.,.	./.:0:.,.	./.:0:.,.	0/1:10:6,4	./.:0:.,.	./.:0:.,.	./.:0:.,.	./.:0:.,.	0/1:11:6,5	0/1:12:8,4	./.:11:.,.
8165	36	8165_36	A	C	.	PASS	NS=22;AF=0.182;locori=p	GT:DP:AD	0/0:15:15,0	0/0:12:12,0	0/1:24:14,10	0/0:20:20,0	0/1:33:10,23	0/1:26:13,13	0/1:24:7,17	0/1:29:11,18	0/0:15:15,0	./.:0:.,.	0/1:20:8,12	./.:0:.,.	0/0:21:21,0	0/0:23:23,0	0/0:16:16,0	0/1:15:7,8	0/0:14:14,0	0/0:18:18,0	0/0:11:11,0	0/0:16:16,0	0/0:15:15,0	0/1:25:11,14	0/0:18:18,0	0/0:22:22,0
8172	25	8172_25	G	A	.	PASS	NS=21;AF=0.381;locori=p	GT:DP:AD	0/1:26:16,10	./.:29:.,.	0/1:32:17,15	0/1:45:26,19	0/1:35:12,23	0/1:36:17,19	0/1:28:18,10	0/1:43:24,19	0/1:30:19,11	0/1:11:4,7	0/1:11:6,5	0/1:20:11,9	0/0:23:23,0	0/0:21:21,0	0/0:26:26,0	0/1:29:14,15	0/1:12:6,6	./.:31:.,.	0/1:24:18,6	./.:24:.,.	0/0:21:21,0	0/1:46:19,27	0/1:13:9,4	0/0:17:17,0
8219	11	8219_11	G	A	.	PASS	NS=13;AF=0.269;locori=p	GT:DP:AD	./.:0:.,.	./.:0:.,.	0/0:18:18,0	0/1:13:5,8	0/1:27:13,14	0/1:10:4,6	0/1:14:6,8	0/1:26:14,12	./.:0:.,.	./.:0:.,.	./.:0:.,.	./.:0:.,.	0/0:12:12,0	./.:0:.,.	./.:0:.,.	0/0:10:10,0	./.:12:.,.	0/0:12:12,0	0/1:11:3,8	0/0:10:10,0	0/0:14:14,0	0/1:10:6,4	./.:0:.,.	./.:0:.,.
8234	4	8234_4	A	G	.	PASS	NS=14;AF=0.357;locori=p	GT:DP:AD	./.:0:.,.	0/0:15:15,0	0/1:20:9,11	./.:0:.,.	0/0:24:24,0	0/0:20:20,0	0/0:12:12,0	0/1:20:9,11	0/1:11:7,4	./.:0:.,.	1/1:12:0,12	./.:14:.,.	./.:0:.,.	1/1:15:0,15	1/1:10:0,10	0/0:11:11,0	./.:0:.,.	./.:15:.,.	0/0:15:15,0	0/1:11:4,7	./.:0:.,.	0/0:12:12,0	./.:0:.,.	./.:0:.,.
8234	40	8234_40	T	G	.	PASS	NS=14;AF=0.357;locori=p	GT:DP:AD	./.:0:.,.	0/0:15:15,0	0/1:20:9,11	./.:0:.,.	0/0:24:24,0	0/0:20:20,0	0/0:12:12,0	0/1:20:9,11	0/1:11:7,4	./.:0:.,.	1/1:12:0,12	./.:14:.,.	./.:0:.,.	1/1:15:0,15	1/1:10:0,10	0/0:11:11,0	./.:0:.,.	./.:15:.,.	0/0:15:15,0	0/1:11:4,7	./.:0:.,.	0/0:12:12,0	./.:0:.,.	./.:0:.,.
8271	29	8271_29	G	A	.	PASS	NS=20;AF=0.425;locori=p	GT:DP:AD	0/0:12:12,0	./.:0:.,.	0/0:27:27,0	0/0:19:19,0	0/0:21:21,0	0/1:26:14,12	0/1:18:12,6	0/1:34:12,22	0/1:16:8,8	./.:0:.,.	0/1:16:10,6	./.:0:.,.	1/1:20:0,20	./.:0:.,.	1/1:16:0,16	0/0:18:18,0	0/1:15:11,4	0/1:16:5,11	0/1:13:5,8	0/1:12:8,4	1/1:14:0,14	0/0:18:18,0	0/0:12:12,0	1/1:12:0,12
8293	30	8293_30	A	G	.	PASS	NS=18;AF=0.417;locori=p	GT:DP:AD	0/0:12:12,0	0/0:12:12,0	0/1:36:16,20	1/1:22:0,22	0/1:30:15,15	0/1:11:5,6	0/0:23:23,0	0/1:15:11,4	./.:0:.,.	./.:0:.,.	./.:0:.,.	./.:0:.,.	./.:0:.,.	./.:0:.,.	1/1:11:0,11	0/0:15:15,0	0/0:10:10,0	0/1:14:6,8	0/0:10:10,0	0/1:14:5,9	1/1:17:0,17	0/0:28:28,0	0/1:11:6,5	1/1:10:0,10
8337	36	8337_36	T	C	.	PASS	NS=5;AF=0.100;locori=p	GT:DP:AD	./.:0:.,.	./.:0:.,.	0/1:14:5,9	./.:0:.,.	0/0:12:12,0	./.:0:.,.	0/0:13:13,0	0/0:14:14,0	./.:0:.,.	./.:0:.,.	./.:0:.,.	./.:0:.,.	./.:0:.,.	./.:0:.,.	./.:0:.,.	./.:0:.,.	./.:0:.,.	./.:0:.,.	./.:0:.,.	./.:0:.,.	./.:0:.,.	0/0:13:13,0	./.:0:.,.	./.:0:.,.
8358	20	8358_20	T	A	.	PASS	NS=8;AF=0.125;locori=p	GT:DP:AD	./.:0:.,.	./.:0:.,.	./.:0:.,.	./.:0:.,.	0/0:10:10,0	0/0:12:12,0	./.:0:.,.	./.:0:.,.	./.:0:.,.	./.:0:.,.	./.:0:.,.	./.:0:.,.	./.:0:.,.	./.:0:.,.	./.:0:.,.	./.:0:.,.	./.:0:.,.	0/1:15:10,5	0/0:16:16,0	0/1:13:8,5	0/0:11:11,0	0/0:17:17,0	./.:0:.,.	0/0:19:19,0
8358	21	8358_21	C	A	.	PASS	NS=8;AF=0.125;locori=p	GT:DP:AD	./.:0:.,.	./.:0:.,.	./.:0:.,.	./.:0:.,.	0/0:10:10,0	0/0:12:12,0	./.:0:.,.	./.:0:.,.	./.:0:.,.	./.:0:.,.	./.:0:.,.	./.:0:.,.	./.:0:.,.	./.:0:.,.	./.:0:.,.	./.:0:.,.	./.:0:.,.	0/1:15:10,5	0/0:16:16,0	0/1:13:8,5	0/0:11:11,0	0/0:17:17,0	./.:0:.,.	0/0:19:19,0
8359	69	8359_69	A	C	.	PASS	NS=17;AF=0.500;locori=p	GT:DP:AD	1/1:15:0,15	./.:0:.,.	0/0:16:16,0	0/1:13:6,7	0/0:28:28,0	0/1:15:6,9	0/1:13:5,8	0/1:18:6,12	1/1:16:0,16	./.:0:.,.	./.:0:.,.	0/0:20:20,0	0/1:10:5,5	0/1:14:8,6	./.:0:.,.	1/1:18:0,18	./.:0:.,.	./.:0:.,.	1/1:14:0,14	0/1:10:6,4	0/1:13:4,9	0/0:17:17,0	./.:0:.,.	0/1:16:11,5
8423	68	8423_68	C	T	.	PASS	NS=10;AF=0.150;locori=p	GT:DP:AD	./.:14:.,.	./.:14:.,.	./.:30:.,.	0/0:24:24,0	0/1:26:19,7	./.:18:.,.	0/0:20:20,0	0/0:16:16,0	./.:0:.,.	./.:0:.,.	0/0:17:17,0	0/1:11:7,4	./.:11:.,.	0/0:10:10,0	./.:13:.,.	./.:19:.,.	./.:12:.,.	./.:14:.,.	./.:11:.,.	./.:0:.,.	0/1:11:7,4	0/0:14:14,0	0/0:20:20,0	./.:0:.,.
8432	80	8432_80	A	G	.	PASS	NS=1;AF=0.500;locori=p	GT:DP:AD	./.:0:.,.	./.:0:.,.	./.:0:.,.	./.:0:.,.	./.:0:.,.	./.:0:.,.	./.:11:.,.	0/1:11:5,6	./.:0:.,.	./.:0:.,.	./.:0:.,.	./.:0:.,.	./.:0:.,.	./.:0:.,.	./.:0:.,.	./.:0:.,.	./.:0:.,.	./.:0:.,.	./.:0:.,.	./.:0:.,.	./.:0:.,.	./.:0:.,.	./.:0:.,.	./.:0:.,.
8475	72	8475_72	C	T	.	PASS	NS=15;AF=0.133;locori=p	GT:DP:AD	0/1:14:8,6	1/1:15:0,15	0/0:16:16,0	0/0:25:25,0	0/0:26:26,0	0/1:14:9,5	0/0:23:23,0	0/0:20:20,0	./.:0:.,.	./.:0:.,.	./.:0:.,.	./.:0:.,.	0/0:12:12,0	./.:0:.,.	0/0:17:17,0	./.:0:.,.	./.:0:.,.	0/0:14:14,0	./.:0:.,.	0/0:11:11,0	0/0:12:12,0	0/0:10:10,0	./.:0:.,.	0/0:10:10,0
8476	8	8476_8	A	G	.	PASS	NS=20;AF=0.250;locori=p	GT:DP:AD	0/0:15:15,0	0/0:17:17,0	0/0:29:29,0	0/0:35:35,0	0/0:27:27,0	0/0:27:27,0	0/0:34:34,0	0/0:17:17,0	0/0:19:19,0	./.:0:.,.	./.:0:.,.	0/0:16:16,0	./.:0:.,.	1/1:19:0,19	1/1:14:0,14	0/0:19:19,0	0/0:10:10,0	0/1:13:6,7	0/0:13:13,0	0/1:10:4,6	1/1:31:0,31	0/0:31:31,0	./.:0:.,.	1/1:23:0,23
8496	18	8496_18	G	C	.	PASS	NS=6;AF=0.083;locori=p	GT:DP:AD	./.:0:.,.	./.:0:.,.	0/0:17:17,0	0/0:16:16,0	0/1:28:17,11	0/0:10:10,0	0/0:10:10,0	./.:0:.,.	./.:0:.,.	./.:0:.,.	./.:0:.,.	./.:0:.,.	./.:0:.,.	./.:0:.,.	./.:0:.,.	./.:0:.,.	./.:0:.,.	./.:0:.,.	./.:0:.,.	./.:0:.,.	./.:0:.,.	0/0:11:11,0	./.:0:.,.	./.:0:.,.
8498	46	8498_46	A	G	.	PASS	NS=7;AF=0.357;locori=p	GT:DP:AD	./.:0:.,.	./.:0:.,.	0/1:13:6,7	0/0:13:13,0	0/1:13:6,7	0/1:13:8,5	./.:0:.,.	0/1:18:6,12	./.:0:.,.	./.:0:.,.	./.:0:.,.	./.:0:.,.	0/0:15:15,0	./.:0:.,.	./.:0:.,.	./.:0:.,.	./.:0:.,.	./.:12:.,.	./.:0:.,.	./.:0:.,.	./.:0:.,.	0/1:13:6,7	./.:0:.,.	./.:0:.,.
8515	49	8515_49	C	T	.	PASS	NS=22;AF=0.273;locori=p	GT:DP:AD	0/0:13:13,0	0/0:18:18,0	0/0:35:35,0	0/0:26:26,0	0/0:52:52,0	0/0:40:40,0	0/0:46:46,0	0/0:44:44,0	0/0:20:20,0	./.:0:.,.	0/1:15:10,5	0/1:13:9,4	1/1:10:0,10	1/1:11:0,11	1/1:13:0,13	0/0:16:16,0	0/0:18:18,0	0/1:24:16,8	0/0:15:15,0	0/1:15:9,6	1/1:12:0,12	0/0:28:28,0	0/0:23:23,0	./.:0:.,.
8556	33	8556_33	T	C	.	PASS	NS=10;AF=0.400;locori=p	GT:DP:AD	./.:0:.,.	0/0:14:14,0	0/1:14:7,7	./.:0:.,.	0/1:29:17,12	0/0:23:23,0	./.:0:.,.	0/1:25:11,14	0/0:15:15,0	./.:0:.,.	./.:0:.,.	./.:0:.,.	./.:0:.,.	./.:0:.,.	./.:0:.,.	0/1:10:5,5	./.:0:.,.	0/1:19:10,9	./.:0:.,.	./.:0:.,.	1/1:12:0,12	0/1:12:6,6	./.:0:.,.	./.:0:.,.
8675	29	8675_29	C	T	.	PASS	NS=1;AF=0.500;locori=p	GT:DP:AD	./.:0:.,.	./.:0:.,.	./.:12:.,.	./.:0:.,.	0/1:11:7,4	./.:0:.,.	./.:0:.,.	./.:0:.,.	./.:0:.,.	./.:0:.,.	./.:0:.,.	./.:0:.,.	./.:0:.,.	./.:0:.,.	./.:0:.,.	./.:0:.,.	./.:13:.,.	./.:0:.,.	./.:0:.,.	./.:0:.,.	./.:0:.,.	./.:0:.,.	./.:0:.,.	./.:0:.,.
8725	70	8725_70	G	A	.	PASS	NS=3;AF=0.333;locori=p	GT:DP:AD	./.:0:.,.	./.:0:.,.	0/1:15:11,4	./.:0:.,.	./.:17:.,.	./.:0:.,.	./.:10:.,.	0/1:12:8,4	./.:0:.,.	./.:0:.,.	./.:0:.,.	./.:0:.,.	./.:0:.,.	./.:0:.,.	0/0:10:10,0	./.:0:.,.	./.:0:.,.	./.:0:.,.	./.:0:.,.	./.:0:.,.	./.:0:.,.	./.:0:.,.	./.:0:.,.	./.:0:.,.
8734	11	8734_11	T	C	.	PASS	NS=5;AF=0.400;locori=p	GT:DP:AD	./.:0:.,.	./.:0:.,.	./.:0:.,.	./.:0:.,.	./.:0:.,.	1/1:19:0,19	0/1:12:7,5	0/1:12:4,8	./.:0:.,.	./.:0:.,.	./.:0:.,.	./.:0:.,.	./.:0:.,.	./.:0:.,.	./.:0:.,.	0/0:11:11,0	./.:0:.,.	./.:0:.,.	./.:0:.,.	./.:0:.,.	./.:0:.,.	0/0:14:14,0	./.:0:.,.	./.:0:.,.
8756	87	8756_87	A	G	.	PASS	NS=8;AF=0.125;locori=p	GT:DP:AD	./.:0:.,.	./.:0:.,.	0/0:11:11,0	0/0:11:11,0	0/0:16:16,0	0/0:12:12,0	0/0:16:16,0	./.:0:.,.	./.:0:.,.	./.:0:.,.	./.:0:.,.	./.:0:.,.	./.:0:.,.	./.:0:.,.	./.:0:.,.	0/0:12:12,0	0/0:11:11,0	./.:0:.,.	./.:0:.,.	./.:0:.,.	1/1:12:0,12	./.:0:.,.	./.:0:.,.	./.:0:.,.
8811	23	8811_23	C	T	.	PASS	NS=20;AF=0.425;locori=p	GT:DP:AD	1/1:19:0,19	0/1:14:7,7	0/1:50:22,28	0/1:12:8,4	0/0:24:24,0	1/1:29:0,29	0/1:24:11,13	0/1:26:14,12	./.:0:.,.	./.:0:.,.	0/1:16:8,8	1/1:14:0,14	0/0:12:12,0	0/0:11:11,0	0/0:18:18,0	0/0:18:18,0	1/1:16:0,16	0/0:13:13,0	0/1:17:6,11	./.:0:.,.	0/0:19:19,0	1/1:21:0,21	./.:0:.,.	0/0:18:18,0
8817	45	8817_45	T	C	.	PASS	NS=17;AF=0.324;locori=p	GT:DP:AD	0/1:17:10,7	./.:0:.,.	1/1:22:0,22	0/1:14:6,8	0/0:26:26,0	0/1:26:10,16	0/0:29:29,0	0/0:24:24,0	1/1:12:0,12	./.:0:.,.	1/1:12:0,12	./.:0:.,.	./.:0:.,.	./.:0:.,.	0/0:12:12,0	0/1:14:7,7	./.:0:.,.	0/0:17:17,0	0/0:10:10,0	./.:0:.,.	0/0:17:17,0	0/1:22:8,14	0/0:11:11,0	0/0:10:10,0
8892	13	8892_13	T	C	.	PASS	NS=7;AF=0.143;locori=p	GT:DP:AD	./.:0:.,.	./.:0:.,.	0/1:12:6,6	0/0:12:12,0	0/0:13:13,0	0/0:19:19,0	0/0:23:23,0	0/1:15:7,8	./.:0:.,.	./.:0:.,.	./.:0:.,.	./.:0:.,.	./.:0:.,.	./.:0:.,.	./.:0:.,.	./.:0:.,.	./.:0:.,.	./.:0:.,.	./.:0:.,.	./.:0:.,.	./.:0:.,.	0/0:10:10,0	./.:0:.,.	./.:0:.,.
8927	57	8927_57	C	T	.	PASS	NS=7;AF=0.214;locori=p	GT:DP:AD	./.:0:.,.	./.:0:.,.	0/0:11:11,0	0/0:10:10,0	0/1:13:5,8	0/0:10:10,0	0/0:10:10,0	./.:0:.,.	./.:0:.,.	./.:0:.,.	./.:0:.,.	./.:0:.,.	./.:0:.,.	./.:0:.,.	./.:0:.,.	./.:0:.,.	./.:0:.,.	./.:0:.,.	./.:0:.,.	./.:0:.,.	1/1:11:0,11	0/0:19:19,0	./.:0:.,.	./.:0:.,.
8943	28	8943_28	C	T	.	PASS	NS=1;AF=0.500;locori=p	GT:DP:AD	./.:0:.,.	./.:0:.,.	./.:0:.,.	./.:0:.,.	0/1:13:7,6	./.:0:.,.	./.:0:.,.	./.:0:.,.	./.:0:.,.	./.:0:.,.	./.:0:.,.	./.:0:.,.	./.:0:.,.	./.:0:.,.	./.:0:.,.	./.:0:.,.	./.:0:.,.	./.:0:.,.	./.:0:.,.	./.:0:.,.	./.:0:.,.	./.:0:.,.	./.:0:.,.	./.:0:.,.
8970	68	8970_68	T	C	.	PASS	NS=7;AF=0.214;locori=p	GT:DP:AD	./.:0:.,.	0/0:12:12,0	./.:15:.,.	./.:0:.,.	0/1:21:13,8	0/0:16:16,0	./.:17:.,.	0/1:11:7,4	0/1:10:5,5	./.:0:.,.	./.:0:.,.	./.:0:.,.	./.:0:.,.	./.:0:.,.	./.:0:.,.	0/0:15:15,0	./.:0:.,.	./.:0:.,.	./.:13:.,.	./.:0:.,.	./.:12:.,.	0/0:16:16,0	./.:0:.,.	./.:0:.,.
8971	64	8971_64	G	C	.	PASS	NS=16;AF=0.469;locori=p	GT:DP:AD	0/1:13:8,5	0/1:17:10,7	0/1:19:7,12	0/1:14:6,8	1/1:23:0,23	0/1:18:7,11	0/1:15:9,6	1/1:27:0,27	0/1:10:7,3	./.:0:.,.	./.:0:.,.	./.:0:.,.	0/1:10:6,4	./.:0:.,.	./.:0:.,.	./.:0:.,.	./.:0:.,.	0/0:11:11,0	0/1:14:9,5	0/0:10:10,0	0/1:16:7,9	0/1:16:5,11	./.:0:.,.	0/0:12:12,0
9038	6	9038_6	G	A	.	PASS	NS=21;AF=0.381;locori=p	GT:DP:AD	0/0:10:10,0	0/1:11:3,8	0/1:25:13,12	0/0:26:26,0	0/0:38:38,0	0/0:34:34,0	1/1:27:0,27	0/0:23:23,0	0/0:14:14,0	./.:0:.,.	./.:0:.,.	0/0:10:10,0	1/1:12:0,12	1/1:16:0,16	1/1:27:0,27	0/0:16:16,0	0/0:19:19,0	0/1:20:14,6	0/1:15:8,7	./.:0:.,.	1/1:15:0,15	0/0:27:27,0	0/0:16:16,0	1/1:17:0,17
9078	10	9078_10	A	T	.	PASS	NS=11;AF=0.182;locori=p	GT:DP:AD	./.:0:.,.	0/0:10:10,0	0/0:14:14,0	0/0:13:13,0	0/0:29:29,0	0/0:15:15,0	./.:0:.,.	0/0:21:21,0	./.:0:.,.	./.:0:.,.	./.:0:.,.	./.:0:.,.	./.:0:.,.	./.:0:.,.	./.:14:.,.	./.:0:.,.	0/0:10:10,0	./.:0:.,.	./.:0:.,.	./.:0:.,.	1/1:14:0,14	0/0:16:16,0	0/0:11:11,0	1/1:11:0,11
9114	4	9114_4	T	C	.	PASS	NS=17;AF=0.412;locori=p	GT:DP:AD	0/1:10:6,4	1/1:13:0,13	0/1:16:6,10	0/1:14:7,7	0/0:25:25,0	0/1:20:8,12	0/1:10:6,4	0/1:26:12,14	1/1:12:0,12	./.:0:.,.	./.:0:.,.	0/1:12:4,8	0/0:12:12,0	./.:0:.,.	0/0:11:11,0	1/1:17:0,17	./.:17:.,.	0/1:10:5,5	./.:0:.,.	./.:0:.,.	0/0:23:23,0	0/0:17:17,0	./.:0:.,.	0/0:21:21,0
9152	84	9152_84	C	A	.	PASS	NS=21;AF=0.429;locori=p	GT:DP:AD	0/1:18:8,10	0/1:15:7,8	0/1:23:12,11	0/1:17:7,10	0/1:26:12,14	0/0:27:27,0	0/1:20:8,12	0/1:18:10,8	0/1:19:9,10	./.:0:.,.	./.:0:.,.	0/0:10:10,0	0/1:16:8,8	0/1:11:6,5	0/1:16:6,10	0/0:25:25,0	./.:0:.,.	0/1:19:8,11	0/1:14:5,9	0/1:12:6,6	0/1:15:11,4	0/1:21:11,10	0/1:12:5,7	0/1:10:5,5
9187	30	9187_30	C	T	.	PASS	NS=8;AF=0.375;locori=p	GT:DP:AD	./.:0:.,.	./.:0:.,.	0/1:15:7,8	./.:0:.,.	0/1:15:5,10	0/0:15:15,0	0/1:14:7,7	0/1:17:9,8	./.:0:.,.	./.:0:.,.	./.:0:.,.	./.:0:.,.	./.:0:.,.	./.:0:.,.	./.:0:.,.	./.:0:.,.	./.:12:.,.	./.:0:.,.	./.:0:.,.	./.:0:.,.	0/0:13:13,0	1/1:18:0,18	./.:0:.,.	0/0:11:11,0
9278	69	9278_69	C	T	.	PASS	NS=6;AF=0.250;locori=p	GT:DP:AD	./.:0:.,.	./.:0:.,.	./.:0:.,.	./.:0:.,.	0/0:17:17,0	0/0:13:13,0	0/0:13:13,0	./.:0:.,.	./.:0:.,.	./.:0:.,.	./.:0:.,.	./.:0:.,.	./.:0:.,.	./.:0:.,.	./.:0:.,.	./.:0:.,.	./.:0:.,.	./.:0:.,.	./.:0:.,.	0/1:12:4,8	1/1:11:0,11	0/0:10:10,0	./.:0:.,.	./.:0:.,.
9304	28	9304_28	A	G	.	PASS	NS=15;AF=0.433;locori=p	GT:DP:AD	./.:0:.,.	./.:0:.,.	1/1:26:0,26	0/1:16:9,7	0/1:18:14,4	0/1:19:9,10	0/1:27:12,15	0/0:22:22,0	1/1:16:0,16	./.:0:.,.	./.:0:.,.	1/1:17:0,17	./.:0:.,.	0/0:10:10,0	0/0:10:10,0	0/1:14:8,6	./.:0:.,.	0/0:14:14,0	./.:0:.,.	./.:0:.,.	0/0:15:15,0	1/1:22:0,22	./.:0:.,.	0/0:15:15,0
9307	68	9307_68	A	C	.	PASS	NS=16;AF=0.500;locori=p	GT:DP:AD	./.:13:.,.	./.:0:.,.	0/1:24:14,10	0/1:17:13,4	0/1:38:22,16	0/1:30:17,13	0/1:11:6,5	0/1:19:8,11	0/1:26:9,17	./.:0:.,.	0/1:13:5,8	0/1:10:3,7	0/1:15:10,5	./.:0:.,.	./.:0:.,.	0/1:23:14,9	0/1:13:8,5	0/1:12:7,5	./.:0:.,.	0/1:13:7,6	./.:0:.,.	0/1:24:10,14	0/1:12:4,8	./.:0:.,.
9307	78	9307_78	C	G	.	PASS	NS=16;AF=0.500;locori=p	GT:DP:AD	./.:13:.,.	./.:0:.,.	0/1:24:10,14	0/1:17:4,13	0/1:38:16,22	0/1:30:13,17	0/1:11:5,6	0/1:19:11,8	0/1:26:17,9	./.:0:.,.	0/1:13:8,5	0/1:10:7,3	0/1:15:5,10	./.:0:.,.	./.:0:.,.	0/1:23:9,14	0/1:13:5,8	0/1:12:5,7	./.:0:.,.	0/1:13:6,7	./.:0:.,.	0/1:24:14,10	0/1:12:8,4	./.:0:.,.
9373	59	9373_59	A	C	.	PASS	NS=14;AF=0.143;locori=p	GT:DP:AD	0/0:11:11,0	./.:0:.,.	0/1:17:9,8	0/0:16:16,0	0/0:12:12,0	0/0:13:13,0	0/0:21:21,0	0/0:12:12,0	./.:0:.,.	./.:0:.,.	./.:0:.,.	./.:0:.,.	1/1:14:0,14	./.:0:.,.	./.:0:.,.	0/0:21:21,0	./.:0:.,.	0/0:13:13,0	0/0:12:12,0	0/1:14:9,5	./.:0:.,.	0/0:11:11,0	0/0:12:12,0	./.:0:.,.
9393	60	9393_60	C	T	.	PASS	NS=10;AF=0.150;locori=p	GT:DP:AD	./.:0:.,.	0/1:15:9,6	0/1:39:22,17	./.:0:.,.	0/0:13:13,0	0/1:27:17,10	0/0:16:16,0	0/0:22:22,0	./.:0:.,.	./.:0:.,.	./.:0:.,.	0/0:11:11,0	0/0:10:10,0	0/0:11:11,0	./.:0:.,.	./.:0:.,.	./.:0:.,.	./.:0:.,.	./.:0:.,.	./.:0:.,.	0/0:16:16,0	./.:0:.,.	./.:0:.,.	./.:0:.,.
9406	14	9406_14	T	C	.	PASS	NS=8;AF=0.250;locori=p	GT:DP:AD	./.:0:.,.	./.:0:.,.	0/1:19:9,10	./.:0:.,.	0/1:23:10,13	1/1:17:0,17	0/0:17:17,0	./.:0:.,.	./.:0:.,.	./.:0:.,.	./.:0:.,.	./.:0:.,.	0/0:12:12,0	0/0:19:19,0	0/0:10:10,0	./.:0:.,.	./.:0:.,.	0/0:10:10,0	./.:0:.,.	./.:0:.,.	./.:0:.,.	./.:0:.,.	./.:0:.,.	./.:0:.,.
9459	71	9459_71	C	T	.	PASS	NS=7;AF=0.286;locori=p	GT:DP:AD	./.:0:.,.	./.:0:.,.	./.:0:.,.	./.:0:.,.	0/0:16:16,0	./.:0:.,.	0/0:11:11,0	0/0:12:12,0	0/0:13:13,0	./.:0:.,.	./.:0:.,.	./.:0:.,.	./.:0:.,.	./.:0:.,.	./.:0:.,.	./.:0:.,.	./.:0:.,.	./.:0:.,.	./.:0:.,.	./.:0:.,.	1/1:12:0,12	0/0:17:17,0	./.:0:.,.	1/1:13:0,13
9552	6	9552_6	G	T	.	PASS	NS=2;AF=0.500;locori=p	GT:DP:AD	./.:0:.,.	./.:0:.,.	./.:0:.,.	./.:0:.,.	./.:0:.,.	./.:0:.,.	./.:0:.,.	./.:0:.,.	1/1:10:0,10	./.:0:.,.	./.:0:.,.	./.:0:.,.	./.:0:.,.	./.:0:.,.	./.:0:.,.	./.:0:.,.	./.:0:.,.	./.:0:.,.	./.:0:.,.	./.:0:.,.	./.:0:.,.	0/0:11:11,0	./.:0:.,.	./.:0:.,.
9555	46	9555_46	A	G	.	PASS	NS=14;AF=0.464;locori=p	GT:DP:AD	0/0:13:13,0	./.:0:.,.	0/1:22:16,6	0/0:11:11,0	0/0:18:18,0	0/0:18:18,0	1/1:11:0,11	0/0:13:13,0	./.:0:.,.	./.:0:.,.	./.:0:.,.	./.:0:.,.	1/1:12:0,12	1/1:15:0,15	1/1:11:0,11	./.:0:.,.	./.:0:.,.	0/1:17:12,5	0/1:11:5,6	./.:0:.,.	1/1:11:0,11	0/0:19:19,0	./.:0:.,.	./.:0:.,.
9611	15	9611_15	C	G	.	PASS	NS=2;AF=0.500;locori=p	GT:DP:AD	./.:0:.,.	./.:0:.,.	0/1:22:10,12	./.:0:.,.	./.:0:.,.	./.:0:.,.	0/1:23:15,8	./.:0:.,.	./.:0:.,.	./.:0:.,.	./.:0:.,.	./.:0:.,.	./.:0:.,.	./.:0:.,.	./.:0:.,.	./.:0:.,.	./.:0:.,.	./.:0:.,.	./.:0:.,.	./.:0:.,.	./.:0:.,.	./.:0:.,.	./.:0:.,.	./.:0:.,.
9676	75	9676_75	C	T	.	PASS	NS=13;AF=0.038;locori=p	GT:DP:AD	0/0:10:10,0	0/1:20:10,10	0/0:27:27,0	./.:0:.,.	0/0:35:35,0	0/0:11:11,0	0/0:25:25,0	0/0:30:30,0	./.:0:.,.	./.:0:.,.	./.:0:.,.	./.:0:.,.	0/0:12:12,0	0/0:14:14,0	0/0:17:17,0	0/0:13:13,0	./.:0:.,.	0/0:24:24,0	./.:0:.,.	./.:0:.,.	./.:0:.,.	0/0:10:10,0	./.:0:.,.	./.:0:.,.
9691	42	9691_42	C	T	.	PASS	NS=1;AF=0.500;locori=p	GT:DP:AD	./.:0:.,.	./.:0:.,.	./.:0:.,.	./.:0:.,.	0/1:12:4,8	./.:0:.,.	./.:0:.,.	./.:0:.,.	./.:0:.,.	./.:0:.,.	./.:0:.,.	./.:0:.,.	./.:0:.,.	./.:0:.,.	./.:0:.,.	./.:0:.,.	./.:0:.,.	./.:0:.,.	./.:0:.,.	./.:0:.,.	./.:0:.,.	./.:0:.,.	./.:0:.,.	./.:0:.,.
9762	21	9762_21	A	G	.	PASS	NS=12;AF=0.375;locori=p	GT:DP:AD	./.:0:.,.	./.:0:.,.	0/0:19:19,0	./.:0:.,.	0/0:18:18,0	0/0:20:20,0	0/0:20:20,0	1/1:20:0,20	0/0:11:11,0	./.:0:.,.	./.:0:.,.	./.:0:.,.	./.:0:.,.	1/1:13:0,13	./.:0:.,.	0/1:10:4,6	./.:0:.,.	./.:0:.,.	0/0:12:12,0	./.:0:.,.	1/1:10:0,10	0/0:17:17,0	./.:0:.,.	1/1:12:0,12
9770	10	9770_10	C	T	.	PASS	NS=18;AF=0.167;locori=p	GT:DP:AD	0/0:13:13,0	0/1:10:3,7	0/0:29:29,0	0/1:13:9,4	0/0:43:43,0	0/0:19:19,0	0/0:13:13,0	0/1:40:22,18	./.:0:.,.	./.:0:.,.	0/0:18:18,0	./.:0:.,.	0/0:14:14,0	./.:0:.,.	./.:0:.,.	0/0:15:15,0	0/1:13:7,6	0/0:24:24,0	0/1:10:7,3	0/0:12:12,0	0/0:19:19,0	0/1:19:13,6	./.:0:.,.	0/0:19:19,0
9774	36	9774_36	T	C	.	PASS	NS=21;AF=0.429;locori=p	GT:DP:AD	0/0:21:21,0	0/0:19:19,0	0/0:29:29,0	0/1:17:7,10	0/0:37:37,0	0/1:25:16,9	1/1:30:0,30	0/0:50:50,0	1/1:19:0,19	./.:0:.,.	./.:0:.,.	0/1:17:7,10	./.:13:.,.	0/1:18:8,10	0/1:15:8,7	0/1:22:10,12	0/0:21:21,0	1/1:16:0,16	0/0:15:15,0	1/1:11:0,11	0/1:31:17,14	0/0:41:41,0	1/1:15:0,15	0/1:29:11,18
9786	47	9786_47	A	G	.	PASS	NS=17;AF=0.441;locori=p	GT:DP:AD	./.:0:.,.	./.:0:.,.	0/1:23:14,9	0/1:14:6,8	1/1:28:0,28	1/1:34:0,34	1/1:15:0,15	0/1:32:21,11	./.:11:.,.	./.:0:.,.	./.:0:.,.	./.:11:.,.	0/0:11:11,0	0/0:13:13,0	0/0:18:18,0	1/1:19:0,19	0/1:21:12,9	./.:0:.,.	0/1:15:5,10	0/1:15:11,4	0/0:14:14,0	0/1:20:12,8	0/0:18:18,0	0/0:15:15,0
9788	4	9788_4	C	T	.	PASS	NS=1;AF=0.500;locori=p	GT:DP:AD	./.:12:.,.	./.:0:.,.	./.:0:.,.	./.:0:.,.	./.:0:.,.	./.:0:.,.	./.:0:.,.	./.:0:.,.	./.:0:.,.	./.:0:.,.	./.:0:.,.	./.:0:.,.	./.:0:.,.	./.:0:.,.	./.:0:.,.	./.:0:.,.	./.:0:.,.	0/1:10:5,5	./.:0:.,.	./.:0:.,.	./.:0:.,.	./.:0:.,.	./.:0:.,.	./.:0:.,.
9788	12	9788_12	C	T	.	PASS	NS=1;AF=0.500;locori=p	GT:DP:AD	./.:12:.,.	./.:0:.,.	./.:0:.,.	./.:0:.,.	./.:0:.,.	./.:0:.,.	./.:0:.,.	./.:0:.,.	./.:0:.,.	./.:0:.,.	./.:0:.,.	./.:0:.,.	./.:0:.,.	./.:0:.,.	./.:0:.,.	./.:0:.,.	./.:0:.,.	0/1:10:5,5	./.:0:.,.	./.:0:.,.	./.:0:.,.	./.:0:.,.	./.:0:.,.	./.:0:.,.
9814	63	9814_63	A	G	.	PASS	NS=12;AF=0.500;locori=p	GT:DP:AD	0/0:12:12,0	./.:0:.,.	0/1:23:9,14	0/1:13:8,5	0/1:19:8,11	1/1:10:0,10	1/1:14:0,14	0/1:21:8,13	1/1:14:0,14	./.:0:.,.	./.:0:.,.	./.:0:.,.	0/0:11:11,0	./.:0:.,.	./.:0:.,.	0/1:11:7,4	./.:0:.,.	./.:0:.,.	./.:0:.,.	./.:0:.,.	0/0:11:11,0	./.:0:.,.	0/1:12:5,7	./.:0:.,.
9832	57	9832_57	A	C	.	PASS	NS=7;AF=0.429;locori=p	GT:DP:AD	./.:0:.,.	./.:0:.,.	1/1:13:0,13	0/1:10:4,6	0/0:14:14,0	./.:0:.,.	./.:0:.,.	./.:18:.,.	0/0:12:12,0	./.:0:.,.	./.:0:.,.	./.:0:.,.	./.:0:.,.	./.:0:.,.	./.:0:.,.	./.:0:.,.	0/1:10:7,3	./.:0:.,.	./.:0:.,.	./.:0:.,.	./.:0:.,.	0/0:18:18,0	./.:0:.,.	1/1:17:0,17
9859	70	9859_70	G	T	.	PASS	NS=4;AF=0.500;locori=p	GT:DP:AD	./.:0:.,.	./.:0:.,.	0/1:18:10,8	./.:0:.,.	./.:0:.,.	./.:0:.,.	./.:0:.,.	./.:0:.,.	./.:0:.,.	./.:0:.,.	./.:0:.,.	./.:0:.,.	./.:0:.,.	./.:0:.,.	./.:0:.,.	./.:0:.,.	0/1:10:3,7	0/1:12:7,5	./.:0:.,.	./.:0:.,.	0/1:11:4,7	./.:0:.,.	./.:0:.,.	./.:0:.,.
10001	48	10001_48	C	T	.	PASS	NS=2;AF=0.500;locori=p	GT:DP:AD	./.:0:.,.	./.:0:.,.	1/1:10:0,10	./.:0:.,.	./.:0:.,.	./.:0:.,.	0/0:10:10,0	./.:0:.,.	./.:0:.,.	./.:0:.,.	./.:0:.,.	./.:0:.,.	./.:0:.,.	./.:0:.,.	./.:0:.,.	./.:0:.,.	./.:0:.,.	./.:0:.,.	./.:0:.,.	./.:0:.,.	./.:0:.,.	./.:0:.,.	./.:0:.,.	./.:0:.,.
10020	21	10020_21	C	G	.	PASS	NS=4;AF=0.375;locori=p	GT:DP:AD	./.:0:.,.	./.:0:.,.	./.:0:.,.	./.:0:.,.	./.:0:.,.	0/1:10:7,3	0/0:10:10,0	./.:0:.,.	./.:0:.,.	./.:0:.,.	./.:0:.,.	./.:0:.,.	./.:0:.,.	./.:0:.,.	./.:0:.,.	./.:0:.,.	./.:0:.,.	./.:0:.,.	./.:0:.,.	./.:0:.,.	1/1:10:0,10	0/0:24:24,0	./.:0:.,.	./.:0:.,.
10038	34	10038_34	T	C	.	PASS	NS=8;AF=0.312;locori=p	GT:DP:AD	./.:0:.,.	./.:0:.,.	1/1:18:0,18	./.:0:.,.	0/0:14:14,0	0/1:13:6,7	0/1:16:10,6	0/0:11:11,0	./.:0:.,.	./.:0:.,.	./.:0:.,.	./.:0:.,.	./.:0:.,.	./.:0:.,.	./.:0:.,.	0/0:12:12,0	./.:12:.,.	./.:0:.,.	./.:0:.,.	./.:0:.,.	0/0:13:13,0	0/1:21:8,13	./.:0:.,.	./.:0:.,.
10054	19	10054_19	G	A	.	PASS	NS=5;AF=0.400;locori=p	GT:DP:AD	./.:0:.,.	./.:0:.,.	./.:0:.,.	./.:0:.,.	0/1:14:9,5	0/0:10:10,0	./.:0:.,.	./.:0:.,.	./.:0:.,.	./.:0:.,.	./.:0:.,.	./.:0:.,.	./.:0:.,.	./.:0:.,.	./.:0:.,.	0/0:10:10,0	./.:0:.,.	./.:12:.,.	./.:0:.,.	./.:0:.,.	0/1:11:4,7	./.:0:.,.	./.:0:.,.	1/1:11:0,11
10182	42	10182_42	G	A	.	PASS	NS=7;AF=0.071;locori=p	GT:DP:AD	./.:0:.,.	./.:0:.,.	./.:0:.,.	./.:0:.,.	0/0:15:15,0	0/0:11:11,0	0/0:16:16,0	0/1:10:5,5	./.:0:.,.	./.:0:.,.	./.:0:.,.	./.:0:.,.	./.:0:.,.	./.:0:.,.	./.:0:.,.	0/0:10:10,0	0/0:12:12,0	./.:0:.,.	./.:0:.,.	./.:0:.,.	0/0:10:10,0	./.:0:.,.	./.:0:.,.	./.:0:.,.
10203	16	10203_16	C	G	.	PASS	NS=19;AF=0.263;locori=p	GT:DP:AD	0/0:19:19,0	./.:0:.,.	0/1:28:13,15	0/0:24:24,0	0/0:29:29,0	0/1:16:11,5	./.:0:.,.	0/1:37:16,21	1/1:22:0,22	./.:0:.,.	./.:0:.,.	0/1:10:7,3	0/0:15:15,0	0/0:10:10,0	0/0:16:16,0	0/1:17:8,9	0/1:11:7,4	0/1:22:13,9	0/0:19:19,0	0/1:14:8,6	0/0:15:15,0	0/0:13:13,0	./.:0:.,.	0/0:16:16,0
10218	34	10218_34	A	G	.	PASS	NS=9;AF=0.500;locori=p	GT:DP:AD	0/1:11:7,4	./.:0:.,.	0/1:11:5,6	0/1:17:6,11	./.:11:.,.	./.:19:.,.	./.:12:.,.	0/1:19:10,9	./.:11:.,.	./.:0:.,.	./.:0:.,.	./.:0:.,.	./.:0:.,.	./.:0:.,.	./.:0:.,.	0/1:13:9,4	0/1:12:8,4	./.:0:.,.	0/1:14:7,7	./.:0:.,.	0/1:16:5,11	0/1:20:6,14	./.:0:.,.	./.:0:.,.
10218	76	10218_76	C	T	.	PASS	NS=9;AF=0.500;locori=p	GT:DP:AD	0/1:11:7,4	./.:0:.,.	0/1:11:5,6	0/1:17:6,11	./.:11:.,.	./.:19:.,.	./.:12:.,.	0/1:19:10,9	./.:11:.,.	./.:0:.,.	./.:0:.,.	./.:0:.,.	./.:0:.,.	./.:0:.,.	./.:0:.,.	0/1:13:9,4	0/1:12:8,4	./.:0:.,.	0/1:14:7,7	./.:0:.,.	0/1:16:5,11	0/1:20:6,14	./.:0:.,.	./.:0:.,.
10226	40	10226_40	A	G	.	PASS	NS=14;AF=0.214;locori=p	GT:DP:AD	0/1:12:5,7	0/0:10:10,0	0/0:15:15,0	0/0:16:16,0	0/1:19:6,13	0/0:12:12,0	0/0:19:19,0	0/0:14:14,0	0/0:10:10,0	./.:0:.,.	./.:0:.,.	0/0:11:11,0	./.:0:.,.	./.:0:.,.	./.:0:.,.	0/0:10:10,0	./.:0:.,.	./.:0:.,.	./.:0:.,.	./.:0:.,.	1/1:14:0,14	0/0:16:16,0	./.:0:.,.	1/1:15:0,15
10226	41	10226_41	C	T	.	PASS	NS=14;AF=0.214;locori=p	GT:DP:AD	0/1:12:5,7	0/0:10:10,0	0/0:15:15,0	0/0:16:16,0	0/1:19:6,13	0/0:12:12,0	0/0:19:19,0	0/0:14:14,0	0/0:10:10,0	./.:0:.,.	./.:0:.,.	0/0:11:11,0	./.:0:.,.	./.:0:.,.	./.:0:.,.	0/0:10:10,0	./.:0:.,.	./.:0:.,.	./.:0:.,.	./.:0:.,.	1/1:14:0,14	0/0:16:16,0	./.:0:.,.	1/1:15:0,15
10307	73	10307_73	C	T	.	PASS	NS=5;AF=0.300;locori=p	GT:DP:AD	./.:0:.,.	./.:0:.,.	./.:0:.,.	0/0:10:10,0	./.:0:.,.	./.:0:.,.	0/0:14:14,0	0/0:10:10,0	./.:0:.,.	./.:0:.,.	./.:0:.,.	./.:0:.,.	./.:0:.,.	./.:0:.,.	./.:0:.,.	./.:0:.,.	./.:0:.,.	0/1:12:7,5	./.:0:.,.	./.:0:.,.	./.:0:.,.	./.:0:.,.	./.:0:.,.	1/1:10:0,10
10318	60	10318_60	G	A	.	PASS	NS=6;AF=0.417;locori=p	GT:DP:AD	./.:0:.,.	./.:0:.,.	0/1:16:9,7	./.:0:.,.	./.:0:.,.	0/0:10:10,0	0/1:14:6,8	./.:0:.,.	./.:0:.,.	./.:0:.,.	./.:0:.,.	./.:0:.,.	./.:0:.,.	./.:0:.,.	./.:0:.,.	./.:0:.,.	./.:0:.,.	./.:0:.,.	0/0:10:10,0	./.:0:.,.	0/1:11:5,6	1/1:11:0,11	./.:0:.,.	./.:0:.,.
10325	82	10325_82	C	T	.	PASS	NS=11;AF=0.364;locori=p	GT:DP:AD	./.:13:.,.	0/0:13:13,0	0/0:20:20,0	0/1:14:10,4	./.:20:.,.	0/1:21:11,10	0/1:20:13,7	./.:24:.,.	./.:0:.,.	./.:0:.,.	0/1:16:11,5	./.:0:.,.	0/1:26:15,11	0/1:17:4,13	./.:0:.,.	./.:17:.,.	./.:0:.,.	0/1:20:13,7	./.:0:.,.	0/0:16:16,0	./.:11:.,.	0/1:18:13,5	./.:0:.,.	./.:11:.,.
10335	18	10335_18	C	T	.	PASS	NS=13;AF=0.038;locori=p	GT:DP:AD	./.:0:.,.	0/1:11:6,5	0/0:22:22,0	./.:0:.,.	0/0:20:20,0	0/0:16:16,0	0/0:17:17,0	0/0:21:21,0	./.:0:.,.	./.:0:.,.	./.:0:.,.	./.:0:.,.	0/0:21:21,0	./.:0:.,.	0/0:18:18,0	0/0:21:21,0	./.:0:.,.	0/0:17:17,0	./.:0:.,.	./.:0:.,.	0/0:19:19,0	0/0:22:22,0	./.:0:.,.	0/0:18:18,0
10371	56	10371_56	A	G	.	PASS	NS=2;AF=0.500;locori=p	GT:DP:AD	./.:0:.,.	./.:0:.,.	./.:0:.,.	./.:0:.,.	./.:0:.,.	./.:0:.,.	0/1:13:6,7	./.:0:.,.	./.:0:.,.	./.:0:.,.	./.:0:.,.	./.:0:.,.	./.:0:.,.	./.:0:.,.	./.:0:.,.	./.:0:.,.	0/1:11:5,6	./.:0:.,.	./.:0:.,.	./.:0:.,.	./.:0:.,.	./.:0:.,.	./.:0:.,.	./.:0:.,.
10375	6	10375_6	G	A	.	PASS	NS=16;AF=0.281;locori=p	GT:DP:AD	1/1:11:0,11	0/0:13:13,0	1/1:13:0,13	0/0:13:13,0	0/0:24:24,0	0/0:15:15,0	0/1:13:7,6	0/0:21:21,0	0/0:16:16,0	./.:0:.,.	./.:0:.,.	./.:0:.,.	0/0:12:12,0	./.:0:.,.	./.:0:.,.	0/1:20:15,5	0/1:10:5,5	0/1:10:5,5	./.:13:.,.	0/0:11:11,0	0/0:10:10,0	0/1:11:5,6	./.:0:.,.	./.:0:.,.
10388	25	10388_25	C	T	.	PASS	NS=18;AF=0.028;locori=p	GT:DP:AD	./.:0:.,.	0/0:19:19,0	0/0:22:22,0	0/0:19:19,0	0/0:27:27,0	0/0:29:29,0	0/0:19:19,0	0/0:22:22,0	0/1:18:10,8	./.:0:.,.	./.:0:.,.	0/0:11:11,0	0/0:11:11,0	0/0:17:17,0	0/0:11:11,0	./.:0:.,.	0/0:12:12,0	0/0:13:13,0	0/0:14:14,0	0/0:11:11,0	0/0:12:12,0	0/0:15:15,0	./.:0:.,.	./.:0:.,.
10413	84	10413_84	A	G	.	PASS	NS=17;AF=0.382;locori=p	GT:DP:AD	1/1:12:0,12	0/1:14:6,8	0/1:16:12,4	0/0:11:11,0	0/0:26:26,0	1/1:28:0,28	0/1:19:6,13	0/0:26:26,0	./.:0:.,.	./.:0:.,.	./.:0:.,.	1/1:10:0,10	0/0:11:11,0	0/0:15:15,0	0/0:10:10,0	1/1:18:0,18	./.:0:.,.	./.:0:.,.	./.:0:.,.	./.:0:.,.	0/0:17:17,0	0/0:18:18,0	1/1:16:0,16	0/0:10:10,0
10458	72	10458_72	G	A	.	PASS	NS=19;AF=0.421;locori=p	GT:DP:AD	./.:0:.,.	0/1:13:6,7	0/1:21:14,7	0/0:19:19,0	0/0:20:20,0	0/0:17:17,0	1/1:26:0,26	./.:0:.,.	./.:0:.,.	./.:0:.,.	0/1:15:8,7	0/0:20:20,0	1/1:18:0,18	1/1:10:0,10	./.:0:.,.	0/0:23:23,0	0/0:10:10,0	0/1:12:6,6	0/1:15:10,5	0/1:14:8,6	1/1:13:0,13	0/0:21:21,0	0/0:20:20,0	1/1:13:0,13
10459	36	10459_36	G	T	.	PASS	NS=18;AF=0.417;locori=p	GT:DP:AD	0/0:13:13,0	./.:0:.,.	0/0:13:13,0	0/1:15:8,7	0/0:29:29,0	0/1:19:8,11	0/0:19:19,0	0/1:26:17,9	1/1:12:0,12	./.:0:.,.	./.:0:.,.	./.:0:.,.	1/1:13:0,13	1/1:10:0,10	1/1:10:0,10	0/0:18:18,0	./.:0:.,.	0/1:16:8,8	0/0:12:12,0	0/1:11:5,6	1/1:16:0,16	0/0:25:25,0	0/0:16:16,0	./.:0:.,.
10494	77	10494_77	A	G	.	PASS	NS=14;AF=0.143;locori=p	GT:DP:AD	./.:0:.,.	0/1:10:5,5	0/0:19:19,0	0/0:12:12,0	0/0:27:27,0	0/0:15:15,0	0/0:17:17,0	0/0:19:19,0	0/0:10:10,0	./.:0:.,.	./.:0:.,.	./.:0:.,.	./.:0:.,.	./.:0:.,.	./.:0:.,.	./.:0:.,.	0/1:14:7,7	0/1:14:7,7	0/1:19:10,9	0/0:11:11,0	0/0:11:11,0	0/0:22:22,0	./.:0:.,.	./.:0:.,.
10559	9	10559_9	C	T	.	PASS	NS=13;AF=0.192;locori=p	GT:DP:AD	0/0:12:12,0	0/0:11:11,0	0/0:17:17,0	0/0:12:12,0	0/0:15:15,0	0/0:15:15,0	./.:0:.,.	0/0:19:19,0	./.:0:.,.	./.:0:.,.	0/0:11:11,0	./.:0:.,.	./.:0:.,.	./.:0:.,.	1/1:16:0,16	./.:0:.,.	./.:0:.,.	./.:0:.,.	0/0:13:13,0	0/1:10:6,4	1/1:11:0,11	0/0:12:12,0	./.:0:.,.	./.:0:.,.
10619	74	10619_74	C	G	.	PASS	NS=19;AF=0.421;locori=p	GT:DP:AD	0/0:12:12,0	./.:0:.,.	0/1:24:11,13	0/0:13:13,0	0/0:35:35,0	0/1:28:13,15	0/1:25:15,10	0/1:17:8,9	./.:0:.,.	./.:0:.,.	./.:0:.,.	./.:0:.,.	1/1:28:0,28	1/1:20:0,20	1/1:15:0,15	0/0:17:17,0	0/0:10:10,0	0/1:14:4,10	0/0:10:10,0	0/1:12:6,6	1/1:17:0,17	0/0:20:20,0	0/0:10:10,0	1/1:14:0,14
10648	82	10648_82	A	G	.	PASS	NS=4;AF=0.250;locori=p	GT:DP:AD	./.:0:.,.	./.:0:.,.	0/0:12:12,0	0/0:10:10,0	./.:0:.,.	./.:0:.,.	0/0:15:15,0	./.:0:.,.	./.:0:.,.	./.:0:.,.	./.:0:.,.	./.:0:.,.	./.:0:.,.	./.:0:.,.	./.:0:.,.	./.:0:.,.	./.:0:.,.	./.:0:.,.	./.:0:.,.	./.:0:.,.	1/1:16:0,16	./.:0:.,.	./.:0:.,.	./.:0:.,.
10652	80	10652_80	C	T	.	PASS	NS=8;AF=0.312;locori=p	GT:DP:AD	./.:0:.,.	./.:0:.,.	./.:12:.,.	./.:0:.,.	0/0:24:24,0	0/0:16:16,0	0/0:13:13,0	0/1:14:7,7	./.:0:.,.	./.:0:.,.	./.:0:.,.	./.:0:.,.	./.:0:.,.	./.:0:.,.	./.:0:.,.	0/0:14:14,0	./.:0:.,.	./.:0:.,.	0/1:10:3,7	./.:0:.,.	1/1:12:0,12	0/1:11:6,5	./.:0:.,.	./.:0:.,.
10663	80	10663_80	C	T	.	PASS	NS=8;AF=0.125;locori=p	GT:DP:AD	./.:0:.,.	./.:0:.,.	./.:0:.,.	./.:0:.,.	0/0:23:23,0	0/0:16:16,0	0/0:16:16,0	0/0:16:16,0	./.:0:.,.	./.:0:.,.	./.:0:.,.	./.:0:.,.	./.:0:.,.	./.:0:.,.	./.:0:.,.	0/0:14:14,0	0/0:11:11,0	./.:0:.,.	./.:0:.,.	./.:0:.,.	1/1:10:0,10	0/0:19:19,0	./.:0:.,.	./.:0:.,.
10708	79	10708_79	A	G	.	PASS	NS=7;AF=0.071;locori=p	GT:DP:AD	./.:0:.,.	./.:0:.,.	0/1:17:11,6	0/0:14:14,0	0/0:12:12,0	./.:0:.,.	0/0:14:14,0	0/0:12:12,0	./.:0:.,.	./.:0:.,.	./.:0:.,.	./.:0:.,.	./.:0:.,.	./.:0:.,.	./.:0:.,.	0/0:11:11,0	./.:0:.,.	./.:0:.,.	./.:0:.,.	./.:0:.,.	0/0:10:10,0	./.:0:.,.	./.:0:.,.	./.:0:.,.
10712	15	10712_15	C	T	.	PASS	NS=6;AF=0.167;locori=p	GT:DP:AD	./.:0:.,.	./.:0:.,.	0/1:18:12,6	0/0:10:10,0	0/0:20:20,0	0/1:16:9,7	0/0:25:25,0	0/0:17:17,0	./.:0:.,.	./.:0:.,.	./.:0:.,.	./.:0:.,.	./.:0:.,.	./.:0:.,.	./.:0:.,.	./.:0:.,.	./.:0:.,.	./.:0:.,.	./.:0:.,.	./.:0:.,.	./.:0:.,.	./.:0:.,.	./.:0:.,.	./.:0:.,.
10769	17	10769_17	C	T	.	PASS	NS=7;AF=0.286;locori=p	GT:DP:AD	./.:0:.,.	./.:0:.,.	1/1:24:0,24	./.:0:.,.	0/0:19:19,0	./.:0:.,.	0/0:14:14,0	0/0:19:19,0	./.:0:.,.	./.:0:.,.	./.:0:.,.	1/1:16:0,16	./.:0:.,.	./.:0:.,.	./.:0:.,.	./.:0:.,.	./.:0:.,.	./.:0:.,.	0/0:11:11,0	./.:0:.,.	0/0:11:11,0	./.:0:.,.	./.:0:.,.	./.:0:.,.
10769	35	10769_35	G	T	.	PASS	NS=7;AF=0.286;locori=p	GT:DP:AD	./.:0:.,.	./.:0:.,.	1/1:24:0,24	./.:0:.,.	0/0:19:19,0	./.:0:.,.	0/0:14:14,0	0/0:19:19,0	./.:0:.,.	./.:0:.,.	./.:0:.,.	1/1:16:0,16	./.:0:.,.	./.:0:.,.	./.:0:.,.	./.:0:.,.	./.:0:.,.	./.:0:.,.	0/0:11:11,0	./.:0:.,.	0/0:11:11,0	./.:0:.,.	./.:0:.,.	./.:0:.,.
10787	53	10787_53	A	C	.	PASS	NS=3;AF=0.333;locori=p	GT:DP:AD	./.:0:.,.	0/1:10:6,4	./.:0:.,.	./.:0:.,.	0/0:13:13,0	./.:0:.,.	./.:0:.,.	./.:0:.,.	./.:0:.,.	./.:0:.,.	./.:0:.,.	./.:0:.,.	./.:0:.,.	./.:0:.,.	./.:0:.,.	./.:0:.,.	./.:0:.,.	./.:0:.,.	./.:0:.,.	./.:0:.,.	./.:0:.,.	0/1:12:6,6	./.:0:.,.	./.:0:.,.
10796	58	10796_58	C	T	.	PASS	NS=8;AF=0.438;locori=p	GT:DP:AD	./.:0:.,.	0/1:11:6,5	0/1:16:10,6	0/1:11:6,5	0/1:15:10,5	0/0:13:13,0	0/1:19:12,7	0/1:15:11,4	./.:0:.,.	./.:0:.,.	./.:0:.,.	./.:0:.,.	0/1:12:8,4	./.:0:.,.	./.:0:.,.	./.:0:.,.	./.:0:.,.	./.:0:.,.	./.:0:.,.	./.:0:.,.	./.:0:.,.	./.:0:.,.	./.:0:.,.	./.:0:.,.
10802	4	10802_4	A	G	.	PASS	NS=20;AF=0.300;locori=p	GT:DP:AD	0/0:13:13,0	0/0:14:14,0	0/0:23:23,0	0/0:22:22,0	0/0:25:25,0	0/0:31:31,0	0/0:22:22,0	0/0:25:25,0	./.:0:.,.	./.:0:.,.	0/0:23:23,0	./.:0:.,.	1/1:23:0,23	1/1:15:0,15	1/1:13:0,13	0/0:17:17,0	./.:0:.,.	0/1:15:7,8	0/0:14:14,0	0/1:14:6,8	1/1:17:0,17	0/0:15:15,0	0/0:20:20,0	1/1:18:0,18
10812	19	10812_19	G	A	.	PASS	NS=12;AF=0.417;locori=p	GT:DP:AD	./.:0:.,.	./.:0:.,.	0/0:12:12,0	0/1:10:6,4	0/0:21:21,0	0/1:14:7,7	0/1:11:4,7	0/0:10:10,0	./.:0:.,.	./.:0:.,.	./.:0:.,.	./.:0:.,.	0/1:12:4,8	./.:0:.,.	./.:0:.,.	1/1:10:0,10	./.:0:.,.	./.:10:.,.	0/1:10:6,4	./.:0:.,.	0/1:12:6,6	0/0:19:19,0	1/1:11:0,11	./.:0:.,.
10857	22	10857_22	G	A	.	PASS	NS=21;AF=0.476;locori=p	GT:DP:AD	0/1:37:25,12	0/1:58:44,14	./.:0:.,.	0/1:46:30,16	0/1:83:57,26	0/1:76:47,29	0/1:107:76,31	0/1:82:53,29	0/0:34:34,0	0/1:18:8,10	0/1:37:21,16	0/1:41:28,13	0/1:43:28,15	0/1:25:19,6	0/1:37:22,15	0/1:48:31,17	0/1:32:21,11	0/1:39:22,17	./.:39:.,.	0/1:40:30,10	./.:42:.,.	0/1:68:40,28	0/1:27:18,9	0/1:27:17,10
10883	74	10883_74	A	G	.	PASS	NS=7;AF=0.357;locori=p	GT:DP:AD	./.:0:.,.	0/1:11:7,4	0/1:10:4,6	0/0:11:11,0	0/1:12:6,6	0/1:12:4,8	0/1:13:4,9	0/0:10:10,0	./.:0:.,.	./.:0:.,.	./.:0:.,.	./.:0:.,.	./.:0:.,.	./.:0:.,.	./.:0:.,.	./.:0:.,.	./.:0:.,.	./.:0:.,.	./.:0:.,.	./.:0:.,.	./.:0:.,.	./.:0:.,.	./.:0:.,.	./.:0:.,.
10916	80	10916_80	A	C	.	PASS	NS=6;AF=0.500;locori=p	GT:DP:AD	./.:0:.,.	./.:0:.,.	./.:0:.,.	./.:0:.,.	0/1:13:7,6	0/1:13:7,6	./.:0:.,.	0/1:14:9,5	./.:0:.,.	./.:0:.,.	0/1:11:8,3	./.:0:.,.	0/1:12:7,5	./.:0:.,.	./.:0:.,.	0/1:14:7,7	./.:0:.,.	./.:0:.,.	./.:0:.,.	./.:0:.,.	./.:0:.,.	./.:12:.,.	./.:0:.,.	./.:0:.,.
10916	83	10916_83	A	T	.	PASS	NS=6;AF=0.500;locori=p	GT:DP:AD	./.:0:.,.	./.:0:.,.	./.:0:.,.	./.:0:.,.	0/1:13:7,6	0/1:13:7,6	./.:0:.,.	0/1:14:9,5	./.:0:.,.	./.:0:.,.	0/1:11:8,3	./.:0:.,.	0/1:12:7,5	./.:0:.,.	./.:0:.,.	0/1:14:7,7	./.:0:.,.	./.:0:.,.	./.:0:.,.	./.:0:.,.	./.:0:.,.	./.:12:.,.	./.:0:.,.	./.:0:.,.
10969	21	10969_21	A	G	.	PASS	NS=12;AF=0.167;locori=p	GT:DP:AD	./.:0:.,.	1/1:10:0,10	0/0:12:12,0	./.:0:.,.	0/0:28:28,0	0/1:12:6,6	0/0:18:18,0	0/0:11:11,0	./.:0:.,.	./.:0:.,.	./.:0:.,.	./.:0:.,.	./.:0:.,.	./.:0:.,.	./.:0:.,.	0/0:14:14,0	./.:0:.,.	0/0:12:12,0	0/1:14:5,9	0/0:12:12,0	0/0:15:15,0	0/0:10:10,0	./.:0:.,.	./.:0:.,.
10980	61	10980_61	A	G	.	PASS	NS=15;AF=0.167;locori=p	GT:DP:AD	0/0:12:12,0	./.:0:.,.	0/0:28:28,0	0/0:22:22,0	0/0:35:35,0	1/1:22:0,22	0/1:30:18,12	0/0:29:29,0	./.:0:.,.	./.:0:.,.	./.:0:.,.	0/0:11:11,0	0/0:27:27,0	./.:0:.,.	./.:0:.,.	./.:0:.,.	./.:0:.,.	./.:0:.,.	0/1:14:5,9	0/0:17:17,0	0/0:20:20,0	0/1:26:13,13	0/0:10:10,0	0/0:22:22,0
11091	29	11091_29	T	C	.	PASS	NS=21;AF=0.119;locori=p	GT:DP:AD	0/0:20:20,0	0/0:11:11,0	0/0:31:31,0	0/0:21:21,0	0/0:31:31,0	0/0:27:27,0	0/0:37:37,0	0/0:22:22,0	0/0:14:14,0	./.:0:.,.	0/0:10:10,0	0/0:10:10,0	0/1:20:11,9	./.:0:.,.	./.:0:.,.	0/0:10:10,0	0/0:12:12,0	0/1:13:9,4	0/0:36:36,0	0/1:10:4,6	0/1:15:10,5	0/0:18:18,0	0/0:12:12,0	0/1:13:8,5
11122	21	11122_21	G	T	.	PASS	NS=1;AF=0.500;locori=p	GT:DP:AD	./.:0:.,.	./.:0:.,.	./.:0:.,.	./.:0:.,.	./.:0:.,.	./.:0:.,.	./.:0:.,.	./.:0:.,.	./.:0:.,.	./.:0:.,.	./.:0:.,.	./.:0:.,.	./.:0:.,.	./.:0:.,.	./.:0:.,.	0/1:10:7,3	./.:0:.,.	./.:0:.,.	./.:0:.,.	./.:0:.,.	./.:0:.,.	./.:0:.,.	./.:0:.,.	./.:0:.,.
11159	18	11159_18	G	A	.	PASS	NS=9;AF=0.444;locori=p	GT:DP:AD	./.:11:.,.	./.:0:.,.	0/1:20:6,14	./.:0:.,.	0/1:13:8,5	0/1:11:7,4	1/1:15:0,15	1/1:26:0,26	./.:0:.,.	./.:0:.,.	./.:0:.,.	./.:0:.,.	./.:0:.,.	0/0:14:14,0	./.:0:.,.	./.:0:.,.	./.:0:.,.	./.:0:.,.	./.:0:.,.	0/1:10:6,4	0/0:17:17,0	0/0:19:19,0	./.:0:.,.	./.:0:.,.
11169	14	11169_14	C	T	.	PASS	NS=11;AF=0.318;locori=p	GT:DP:AD	0/0:13:13,0	./.:0:.,.	0/0:13:13,0	./.:0:.,.	0/1:24:15,9	0/0:17:17,0	0/0:17:17,0	0/0:18:18,0	0/0:13:13,0	./.:0:.,.	./.:0:.,.	./.:0:.,.	1/1:12:0,12	1/1:16:0,16	./.:0:.,.	./.:0:.,.	./.:0:.,.	./.:0:.,.	./.:0:.,.	./.:0:.,.	1/1:11:0,11	0/0:14:14,0	./.:0:.,.	./.:0:.,.
11176	7	11176_7	T	C	.	PASS	NS=15;AF=0.367;locori=p	GT:DP:AD	./.:0:.,.	0/1:11:4,7	0/1:15:7,8	./.:0:.,.	0/0:12:12,0	0/0:24:24,0	1/1:22:0,22	0/0:20:20,0	0/1:10:7,3	./.:0:.,.	./.:0:.,.	./.:0:.,.	0/0:14:14,0	./.:0:.,.	0/0:13:13,0	./.:0:.,.	0/1:12:6,6	0/1:12:8,4	1/1:15:0,15	0/1:15:10,5	./.:0:.,.	0/1:20:14,6	./.:0:.,.	0/0:13:13,0
11176	13	11176_13	G	A	.	PASS	NS=15;AF=0.367;locori=p	GT:DP:AD	./.:0:.,.	0/1:11:4,7	0/1:15:7,8	./.:0:.,.	0/0:12:12,0	0/0:24:24,0	1/1:22:0,22	0/0:20:20,0	0/1:10:7,3	./.:0:.,.	./.:0:.,.	./.:0:.,.	0/0:14:14,0	./.:0:.,.	0/0:13:13,0	./.:0:.,.	0/1:12:6,6	0/1:12:8,4	1/1:15:0,15	0/1:15:10,5	./.:0:.,.	0/1:20:14,6	./.:0:.,.	0/0:13:13,0
11204	31	11204_31	C	T	.	PASS	NS=13;AF=0.115;locori=p	GT:DP:AD	0/0:14:14,0	./.:0:.,.	./.:15:.,.	0/0:18:18,0	0/0:27:27,0	0/1:25:13,12	0/0:12:12,0	0/0:25:25,0	1/1:10:0,10	./.:0:.,.	./.:0:.,.	./.:0:.,.	./.:0:.,.	./.:0:.,.	0/0:10:10,0	0/0:10:10,0	0/0:10:10,0	./.:0:.,.	0/0:18:18,0	./.:0:.,.	0/0:14:14,0	0/0:16:16,0	./.:0:.,.	./.:0:.,.
11207	23	11207_23	T	A	.	PASS	NS=10;AF=0.450;locori=p	GT:DP:AD	./.:0:.,.	./.:0:.,.	0/1:21:13,8	0/1:15:7,8	0/1:16:9,7	0/0:10:10,0	0/0:21:21,0	0/1:21:12,9	0/0:10:10,0	./.:0:.,.	./.:12:.,.	./.:0:.,.	1/1:14:0,14	./.:0:.,.	1/1:12:0,12	./.:0:.,.	./.:0:.,.	./.:0:.,.	./.:0:.,.	./.:0:.,.	./.:0:.,.	./.:0:.,.	0/1:12:7,5	./.:0:.,.
11358	79	11358_79	C	T	.	PASS	NS=19;AF=0.474;locori=p	GT:DP:AD	0/0:18:18,0	./.:0:.,.	1/1:24:0,24	1/1:20:0,20	1/1:26:0,26	0/1:19:8,11	0/0:16:16,0	0/1:19:9,10	0/1:13:7,6	./.:0:.,.	0/1:10:5,5	0/1:12:4,8	0/0:15:15,0	./.:0:.,.	./.:12:.,.	0/1:16:5,11	0/1:17:8,9	0/1:13:5,8	./.:0:.,.	0/1:18:8,10	0/0:12:12,0	1/1:19:0,19	0/1:11:6,5	0/0:17:17,0
11366	42	11366_42	C	T	.	PASS	NS=13;AF=0.115;locori=p	GT:DP:AD	./.:0:.,.	./.:0:.,.	0/0:23:23,0	0/0:16:16,0	0/0:22:22,0	0/0:27:27,0	0/0:15:15,0	0/0:13:13,0	0/0:11:11,0	./.:0:.,.	./.:0:.,.	./.:0:.,.	./.:0:.,.	./.:0:.,.	./.:0:.,.	0/0:17:17,0	./.:0:.,.	./.:12:.,.	0/0:17:17,0	0/1:10:7,3	1/1:18:0,18	0/0:23:23,0	0/0:15:15,0	./.:0:.,.
11382	40	11382_40	T	C	.	PASS	NS=8;AF=0.250;locori=p	GT:DP:AD	./.:0:.,.	./.:0:.,.	0/1:14:9,5	./.:0:.,.	0/0:13:13,0	0/0:11:11,0	0/1:24:16,8	0/1:10:3,7	./.:0:.,.	./.:0:.,.	./.:0:.,.	./.:0:.,.	./.:0:.,.	./.:0:.,.	./.:0:.,.	./.:0:.,.	./.:0:.,.	0/0:10:10,0	./.:0:.,.	./.:0:.,.	0/0:11:11,0	./.:0:.,.	0/1:11:5,6	./.:0:.,.
11408	51	11408_51	G	A	.	PASS	NS=15;AF=0.467;locori=p	GT:DP:AD	1/1:12:0,12	./.:0:.,.	1/1:23:0,23	0/1:11:8,3	./.:18:.,.	0/1:14:7,7	0/1:15:8,7	1/1:14:0,14	1/1:10:0,10	./.:0:.,.	./.:0:.,.	./.:0:.,.	0/0:14:14,0	0/0:10:10,0	./.:0:.,.	./.:0:.,.	./.:0:.,.	0/0:12:12,0	1/1:12:0,12	0/0:11:11,0	0/0:13:13,0	0/1:15:6,9	./.:0:.,.	0/0:15:15,0
11559	63	11559_63	G	A	.	PASS	NS=5;AF=0.100;locori=p	GT:DP:AD	./.:0:.,.	./.:0:.,.	./.:0:.,.	./.:0:.,.	0/0:12:12,0	0/0:10:10,0	./.:0:.,.	0/0:10:10,0	./.:0:.,.	./.:0:.,.	./.:0:.,.	./.:0:.,.	0/1:10:3,7	./.:0:.,.	./.:0:.,.	0/0:12:12,0	./.:0:.,.	./.:0:.,.	./.:0:.,.	./.:0:.,.	./.:0:.,.	./.:0:.,.	./.:0:.,.	./.:0:.,.
11662	33	11662_33	C	T	.	PASS	NS=20;AF=0.075;locori=p	GT:DP:AD	0/1:11:4,7	0/0:10:10,0	0/0:27:27,0	0/0:15:15,0	0/0:25:25,0	0/0:17:17,0	0/0:17:17,0	0/0:18:18,0	./.:0:.,.	./.:0:.,.	./.:0:.,.	0/0:11:11,0	0/0:13:13,0	0/0:14:14,0	./.:0:.,.	0/0:15:15,0	0/1:10:5,5	0/0:21:21,0	0/1:10:3,7	0/0:14:14,0	0/0:14:14,0	0/0:26:26,0	0/0:13:13,0	0/0:11:11,0
11662	85	11662_85	A	G	.	PASS	NS=20;AF=0.075;locori=p	GT:DP:AD	0/1:11:4,7	0/0:10:10,0	0/0:27:27,0	0/0:15:15,0	0/0:25:25,0	0/0:17:17,0	0/0:17:17,0	0/0:18:18,0	./.:0:.,.	./.:0:.,.	./.:0:.,.	0/0:11:11,0	0/0:13:13,0	0/0:14:14,0	./.:0:.,.	0/0:15:15,0	0/1:10:5,5	0/0:21:21,0	0/1:10:3,7	0/0:14:14,0	0/0:14:14,0	0/0:26:26,0	0/0:13:13,0	0/0:11:11,0
11693	73	11693_73	T	G	.	PASS	NS=14;AF=0.071;locori=p	GT:DP:AD	0/0:12:12,0	0/0:11:11,0	0/0:22:22,0	0/0:28:28,0	0/1:39:24,15	0/0:18:18,0	0/0:17:17,0	0/0:13:13,0	./.:0:.,.	./.:0:.,.	./.:0:.,.	0/0:10:10,0	./.:0:.,.	./.:0:.,.	./.:0:.,.	./.:0:.,.	0/0:25:25,0	0/0:11:11,0	0/0:20:20,0	0/1:10:5,5	./.:0:.,.	0/0:30:30,0	./.:0:.,.	./.:0:.,.
11739	75	11739_75	T	C	.	PASS	NS=10;AF=0.050;locori=p	GT:DP:AD	./.:0:.,.	0/0:10:10,0	0/0:11:11,0	0/0:13:13,0	0/0:16:16,0	0/0:11:11,0	0/0:12:12,0	0/0:14:14,0	./.:0:.,.	./.:0:.,.	./.:0:.,.	./.:0:.,.	0/1:14:5,9	./.:0:.,.	./.:0:.,.	./.:0:.,.	./.:0:.,.	./.:0:.,.	0/0:10:10,0	./.:0:.,.	./.:0:.,.	0/0:16:16,0	./.:0:.,.	./.:0:.,.
11753	28	11753_28	A	G	.	PASS	NS=11;AF=0.455;locori=p	GT:DP:AD	0/1:13:5,8	./.:0:.,.	0/1:22:9,13	./.:0:.,.	0/0:23:23,0	0/1:22:11,11	0/1:20:15,5	0/0:21:21,0	0/1:16:5,11	./.:0:.,.	./.:0:.,.	./.:0:.,.	./.:0:.,.	./.:0:.,.	./.:0:.,.	./.:0:.,.	./.:0:.,.	./.:0:.,.	0/1:13:6,7	./.:0:.,.	0/1:19:11,8	0/1:12:8,4	./.:0:.,.	1/1:10:0,10
11825	64	11825_64	C	T	.	PASS	NS=13;AF=0.231;locori=p	GT:DP:AD	./.:0:.,.	0/0:13:13,0	0/1:19:8,11	0/0:14:14,0	0/0:14:14,0	0/0:18:18,0	0/0:16:16,0	0/0:20:20,0	./.:0:.,.	./.:0:.,.	0/0:11:11,0	./.:0:.,.	./.:0:.,.	./.:0:.,.	./.:0:.,.	./.:0:.,.	./.:0:.,.	0/1:13:8,5	0/0:11:11,0	./.:0:.,.	1/1:10:0,10	0/0:22:22,0	./.:0:.,.	1/1:18:0,18
11841	4	11841_4	T	C	.	PASS	NS=9;AF=0.278;locori=p	GT:DP:AD	1/1:11:0,11	0/0:11:11,0	1/1:11:0,11	./.:0:.,.	0/0:15:15,0	0/0:10:10,0	0/1:13:4,9	0/0:18:18,0	./.:0:.,.	./.:0:.,.	./.:0:.,.	./.:0:.,.	./.:0:.,.	./.:0:.,.	./.:0:.,.	./.:0:.,.	./.:0:.,.	./.:0:.,.	./.:0:.,.	./.:0:.,.	0/0:11:11,0	0/0:14:14,0	./.:0:.,.	./.:0:.,.
11847	8	11847_8	A	G	.	PASS	NS=22;AF=0.068;locori=p	GT:DP:AD	0/0:25:25,0	0/0:15:15,0	0/0:34:34,0	0/0:29:29,0	0/0:46:46,0	0/0:46:46,0	0/1:111:34,77	0/0:38:38,0	0/0:13:13,0	0/1:27:9,18	0/0:12:12,0	0/1:52:16,36	0/0:13:13,0	0/0:14:14,0	./.:21:.,.	0/0:24:24,0	0/0:23:23,0	0/0:18:18,0	0/0:24:24,0	./.:10:.,.	0/0:38:38,0	0/0:22:22,0	0/0:13:13,0	0/0:20:20,0
11847	70	11847_70	G	C	.	PASS	NS=22;AF=0.068;locori=p	GT:DP:AD	0/0:25:25,0	0/0:15:15,0	0/0:34:34,0	0/0:29:29,0	0/0:46:46,0	0/0:46:46,0	0/1:111:34,77	0/0:38:38,0	0/0:13:13,0	0/1:27:9,18	0/0:12:12,0	0/1:52:16,36	0/0:13:13,0	0/0:14:14,0	./.:21:.,.	0/0:24:24,0	0/0:23:23,0	0/0:18:18,0	0/0:24:24,0	./.:10:.,.	0/0:38:38,0	0/0:22:22,0	0/0:13:13,0	0/0:20:20,0
11888	62	11888_62	T	C	.	PASS	NS=4;AF=0.250;locori=p	GT:DP:AD	./.:11:.,.	./.:0:.,.	./.:13:.,.	./.:0:.,.	0/1:17:12,5	./.:0:.,.	./.:11:.,.	0/0:13:13,0	./.:0:.,.	./.:0:.,.	0/1:10:5,5	./.:0:.,.	./.:12:.,.	./.:0:.,.	./.:0:.,.	./.:0:.,.	./.:0:.,.	./.:0:.,.	./.:0:.,.	./.:0:.,.	./.:10:.,.	0/0:26:26,0	./.:0:.,.	./.:0:.,.
11888	65	11888_65	G	A	.	PASS	NS=8;AF=0.125;locori=p	GT:DP:AD	0/0:11:11,0	./.:0:.,.	0/0:13:13,0	./.:0:.,.	0/1:17:12,5	./.:0:.,.	0/0:11:11,0	0/0:13:13,0	./.:0:.,.	./.:0:.,.	0/1:10:5,5	./.:0:.,.	./.:12:.,.	./.:0:.,.	./.:0:.,.	./.:0:.,.	./.:0:.,.	./.:0:.,.	./.:0:.,.	./.:0:.,.	0/0:10:10,0	0/0:26:26,0	./.:0:.,.	./.:0:.,.
12003	55	12003_55	C	T	.	PASS	NS=11;AF=0.273;locori=p	GT:DP:AD	./.:0:.,.	./.:0:.,.	0/1:12:5,7	0/0:12:12,0	0/0:21:21,0	0/0:13:13,0	1/1:23:0,23	0/0:19:19,0	0/0:13:13,0	./.:0:.,.	0/1:12:5,7	./.:0:.,.	./.:0:.,.	./.:0:.,.	./.:0:.,.	0/0:13:13,0	./.:0:.,.	./.:0:.,.	./.:0:.,.	./.:0:.,.	./.:0:.,.	0/0:14:14,0	./.:0:.,.	1/1:13:0,13
12028	88	12028_88	C	A	.	PASS	NS=8;AF=0.125;locori=p	GT:DP:AD	./.:0:.,.	./.:0:.,.	./.:0:.,.	./.:0:.,.	0/1:12:8,4	0/1:10:5,5	./.:0:.,.	./.:0:.,.	./.:0:.,.	./.:0:.,.	./.:0:.,.	./.:0:.,.	./.:0:.,.	./.:0:.,.	./.:0:.,.	0/0:11:11,0	0/0:10:10,0	0/0:11:11,0	0/0:11:11,0	0/0:15:15,0	./.:0:.,.	0/0:16:16,0	./.:0:.,.	./.:0:.,.
12122	83	12122_83	T	C	.	PASS	NS=7;AF=0.143;locori=p	GT:DP:AD	./.:0:.,.	./.:0:.,.	0/1:13:5,8	./.:0:.,.	0/1:15:9,6	0/0:14:14,0	0/0:14:14,0	0/0:11:11,0	./.:0:.,.	./.:0:.,.	./.:0:.,.	./.:0:.,.	./.:0:.,.	./.:0:.,.	./.:0:.,.	./.:0:.,.	./.:0:.,.	./.:0:.,.	./.:0:.,.	./.:0:.,.	0/0:13:13,0	0/0:16:16,0	./.:0:.,.	./.:0:.,.
12141	39	12141_39	G	A	.	PASS	NS=4;AF=0.125;locori=p	GT:DP:AD	./.:0:.,.	./.:0:.,.	./.:18:.,.	./.:0:.,.	0/0:16:16,0	./.:0:.,.	0/1:13:8,5	0/0:21:21,0	./.:0:.,.	./.:0:.,.	./.:0:.,.	./.:0:.,.	./.:0:.,.	./.:0:.,.	./.:0:.,.	./.:0:.,.	./.:0:.,.	./.:0:.,.	./.:0:.,.	./.:0:.,.	./.:0:.,.	0/0:10:10,0	./.:0:.,.	./.:0:.,.
12162	55	12162_55	T	C	.	PASS	NS=15;AF=0.267;locori=p	GT:DP:AD	0/0:17:17,0	0/0:12:12,0	0/0:16:16,0	0/0:17:17,0	0/0:23:23,0	0/1:16:10,6	0/0:17:17,0	./.:0:.,.	0/0:12:12,0	./.:0:.,.	./.:0:.,.	0/1:14:8,6	./.:0:.,.	1/1:10:0,10	./.:0:.,.	./.:0:.,.	0/0:13:13,0	./.:0:.,.	0/0:17:17,0	./.:0:.,.	1/1:19:0,19	0/0:22:22,0	./.:0:.,.	1/1:13:0,13
12166	38	12166_38	G	A	.	PASS	NS=3;AF=0.167;locori=p	GT:DP:AD	./.:0:.,.	./.:0:.,.	0/0:18:18,0	./.:0:.,.	./.:0:.,.	./.:0:.,.	0/0:14:14,0	0/1:13:5,8	./.:0:.,.	./.:0:.,.	./.:0:.,.	./.:0:.,.	./.:0:.,.	./.:0:.,.	./.:0:.,.	./.:0:.,.	./.:0:.,.	./.:0:.,.	./.:0:.,.	./.:0:.,.	./.:0:.,.	./.:0:.,.	./.:0:.,.	./.:0:.,.
12424	34	12424_34	A	G	.	PASS	NS=15;AF=0.400;locori=p	GT:DP:AD	0/1:18:7,11	./.:11:.,.	0/1:25:12,13	0/0:10:10,0	0/1:35:8,27	0/1:12:6,6	0/1:13:8,5	0/0:22:22,0	0/1:14:9,5	./.:0:.,.	./.:0:.,.	./.:0:.,.	0/1:12:7,5	./.:0:.,.	./.:0:.,.	./.:0:.,.	0/1:22:11,11	0/1:10:6,4	0/1:21:9,12	0/1:10:4,6	0/1:18:12,6	0/0:17:17,0	./.:0:.,.	./.:10:.,.
12424	41	12424_41	G	A	.	PASS	NS=15;AF=0.400;locori=p	GT:DP:AD	0/1:18:7,11	./.:11:.,.	0/1:25:12,13	0/0:10:10,0	0/1:35:8,27	0/1:12:6,6	0/1:13:8,5	0/0:22:22,0	0/1:14:9,5	./.:0:.,.	./.:0:.,.	./.:0:.,.	0/1:12:7,5	./.:0:.,.	./.:0:.,.	./.:0:.,.	0/1:22:11,11	0/1:10:6,4	0/1:21:9,12	0/1:10:4,6	0/1:18:12,6	0/0:17:17,0	./.:0:.,.	./.:10:.,.
12456	71	12456_71	C	G	.	PASS	NS=6;AF=0.083;locori=p	GT:DP:AD	./.:0:.,.	./.:0:.,.	0/0:14:14,0	./.:0:.,.	0/0:10:10,0	./.:0:.,.	./.:0:.,.	0/1:15:6,9	0/0:15:15,0	./.:0:.,.	./.:0:.,.	./.:0:.,.	./.:0:.,.	./.:0:.,.	./.:0:.,.	./.:0:.,.	./.:0:.,.	./.:0:.,.	./.:0:.,.	./.:0:.,.	0/0:12:12,0	./.:0:.,.	./.:0:.,.	0/0:12:12,0
12550	38	12550_38	C	T	.	PASS	NS=10;AF=0.450;locori=p	GT:DP:AD	./.:0:.,.	./.:0:.,.	0/0:15:15,0	1/1:10:0,10	0/0:14:14,0	0/0:13:13,0	0/0:14:14,0	1/1:19:0,19	./.:0:.,.	./.:0:.,.	./.:0:.,.	./.:0:.,.	1/1:10:0,10	./.:0:.,.	./.:0:.,.	./.:0:.,.	./.:0:.,.	./.:0:.,.	0/0:16:16,0	./.:0:.,.	1/1:11:0,11	0/1:21:13,8	./.:0:.,.	./.:0:.,.
12550	52	12550_52	A	T	.	PASS	NS=10;AF=0.450;locori=p	GT:DP:AD	./.:0:.,.	./.:0:.,.	0/0:15:15,0	1/1:10:0,10	0/0:14:14,0	0/0:13:13,0	0/0:14:14,0	1/1:19:0,19	./.:0:.,.	./.:0:.,.	./.:0:.,.	./.:0:.,.	1/1:10:0,10	./.:0:.,.	./.:0:.,.	./.:0:.,.	./.:0:.,.	./.:0:.,.	0/0:16:16,0	./.:0:.,.	1/1:11:0,11	0/1:21:13,8	./.:0:.,.	./.:0:.,.
12558	15	12558_15	C	T	.	PASS	NS=15;AF=0.067;locori=p	GT:DP:AD	0/0:10:10,0	0/0:13:13,0	0/0:17:17,0	0/0:16:16,0	0/0:21:21,0	0/0:17:17,0	0/0:22:22,0	0/0:17:17,0	0/0:10:10,0	./.:0:.,.	./.:0:.,.	./.:0:.,.	./.:0:.,.	./.:0:.,.	./.:0:.,.	0/0:16:16,0	0/0:13:13,0	0/1:23:9,14	0/0:11:11,0	0/1:11:7,4	./.:0:.,.	0/0:21:21,0	./.:0:.,.	./.:0:.,.
12571	53	12571_53	A	G	.	PASS	NS=12;AF=0.417;locori=p	GT:DP:AD	./.:0:.,.	./.:0:.,.	0/0:26:26,0	1/1:14:0,14	1/1:15:0,15	1/1:14:0,14	0/0:22:22,0	1/1:15:0,15	./.:0:.,.	./.:0:.,.	./.:0:.,.	./.:0:.,.	./.:0:.,.	./.:0:.,.	./.:0:.,.	0/1:14:8,6	./.:0:.,.	0/0:18:18,0	0/1:10:6,4	0/0:14:14,0	0/0:15:15,0	./.:0:.,.	./.:0:.,.	0/0:17:17,0
12602	80	12602_80	A	G	.	PASS	NS=18;AF=0.194;locori=p	GT:DP:AD	0/0:11:11,0	./.:0:.,.	0/0:19:19,0	./.:0:.,.	0/0:17:17,0	0/1:17:9,8	0/0:28:28,0	0/0:16:16,0	0/0:13:13,0	./.:0:.,.	0/0:12:12,0	./.:0:.,.	0/1:17:7,10	0/1:11:5,6	0/1:11:5,6	0/0:28:28,0	./.:0:.,.	0/1:12:5,7	0/0:10:10,0	0/1:10:5,5	./.:0:.,.	0/0:15:15,0	0/0:15:15,0	0/1:14:7,7
12620	6	12620_6	G	C	.	PASS	NS=8;AF=0.250;locori=p	GT:DP:AD	0/1:14:4,10	./.:0:.,.	0/0:17:17,0	./.:0:.,.	./.:12:.,.	0/0:19:19,0	0/1:15:8,7	0/0:12:12,0	0/1:15:9,6	./.:0:.,.	./.:0:.,.	./.:0:.,.	./.:0:.,.	./.:0:.,.	./.:0:.,.	./.:0:.,.	./.:0:.,.	./.:0:.,.	./.:0:.,.	./.:0:.,.	0/0:16:16,0	0/1:20:16,4	./.:0:.,.	./.:0:.,.
12620	68	12620_68	G	A	.	PASS	NS=8;AF=0.250;locori=p	GT:DP:AD	0/1:14:4,10	./.:0:.,.	0/0:17:17,0	./.:0:.,.	./.:12:.,.	0/0:19:19,0	0/1:15:8,7	0/0:12:12,0	0/1:15:9,6	./.:0:.,.	./.:0:.,.	./.:0:.,.	./.:0:.,.	./.:0:.,.	./.:0:.,.	./.:0:.,.	./.:0:.,.	./.:0:.,.	./.:0:.,.	./.:0:.,.	0/0:16:16,0	0/1:20:16,4	./.:0:.,.	./.:0:.,.
12659	76	12659_76	T	G	.	PASS	NS=13;AF=0.154;locori=p	GT:DP:AD	0/0:10:10,0	./.:0:.,.	0/1:14:7,7	0/0:13:13,0	0/0:14:14,0	0/1:13:4,9	0/0:14:14,0	0/0:20:20,0	1/1:11:0,11	./.:0:.,.	./.:0:.,.	./.:0:.,.	./.:0:.,.	./.:0:.,.	./.:0:.,.	./.:0:.,.	./.:0:.,.	0/0:12:12,0	0/0:15:15,0	0/0:12:12,0	0/0:13:13,0	0/0:17:17,0	./.:0:.,.	./.:0:.,.
12660	42	12660_42	C	A	.	PASS	NS=2;AF=0.250;locori=p	GT:DP:AD	./.:0:.,.	./.:0:.,.	./.:0:.,.	./.:0:.,.	0/0:11:11,0	0/1:11:4,7	./.:0:.,.	./.:0:.,.	./.:0:.,.	./.:0:.,.	./.:0:.,.	./.:0:.,.	./.:0:.,.	./.:0:.,.	./.:0:.,.	./.:0:.,.	./.:0:.,.	./.:0:.,.	./.:0:.,.	./.:0:.,.	./.:0:.,.	./.:0:.,.	./.:0:.,.	./.:0:.,.
12788	16	12788_16	G	A	.	PASS	NS=11;AF=0.455;locori=p	GT:DP:AD	./.:0:.,.	./.:0:.,.	0/1:11:5,6	0/1:14:8,6	0/1:28:12,16	1/1:11:0,11	0/1:13:7,6	0/1:14:7,7	./.:0:.,.	./.:0:.,.	./.:0:.,.	./.:0:.,.	./.:0:.,.	./.:0:.,.	./.:0:.,.	0/0:16:16,0	./.:0:.,.	0/1:14:8,6	0/0:10:10,0	./.:0:.,.	1/1:11:0,11	0/0:12:12,0	./.:0:.,.	./.:0:.,.
12844	68	12844_68	C	T	.	PASS	NS=12;AF=0.375;locori=p	GT:DP:AD	0/1:13:5,8	./.:0:.,.	0/0:15:15,0	0/1:11:8,3	0/1:15:10,5	0/1:21:12,9	0/0:19:19,0	0/1:13:7,6	./.:0:.,.	./.:0:.,.	./.:0:.,.	./.:0:.,.	./.:0:.,.	./.:0:.,.	./.:0:.,.	0/1:10:5,5	0/0:14:14,0	./.:0:.,.	./.:0:.,.	0/1:15:4,11	0/0:10:10,0	1/1:17:0,17	./.:0:.,.	./.:0:.,.
12975	51	12975_51	A	G	.	PASS	NS=13;AF=0.385;locori=p	GT:DP:AD	./.:0:.,.	1/1:15:0,15	0/1:13:9,4	0/0:13:13,0	0/1:21:10,11	1/1:12:0,12	0/0:25:25,0	1/1:13:0,13	./.:0:.,.	./.:0:.,.	./.:0:.,.	0/0:10:10,0	0/0:11:11,0	0/0:10:10,0	./.:0:.,.	0/1:10:3,7	./.:0:.,.	./.:0:.,.	./.:0:.,.	./.:0:.,.	0/0:13:13,0	0/1:13:7,6	./.:0:.,.	./.:0:.,.
12995	57	12995_57	C	T	.	PASS	NS=15;AF=0.133;locori=p	GT:DP:AD	1/1:16:0,16	./.:0:.,.	./.:22:.,.	0/0:15:15,0	0/0:23:23,0	0/1:22:12,10	./.:0:.,.	0/0:21:21,0	0/0:14:14,0	./.:0:.,.	./.:0:.,.	./.:0:.,.	0/0:10:10,0	0/0:10:10,0	0/0:14:14,0	0/0:12:12,0	0/1:11:6,5	./.:0:.,.	./.:0:.,.	./.:0:.,.	0/0:11:11,0	0/0:23:23,0	0/0:10:10,0	0/0:10:10,0
13007	8	13007_8	C	G	.	PASS	NS=6;AF=0.500;locori=p	GT:DP:AD	./.:0:.,.	./.:0:.,.	1/1:12:0,12	./.:0:.,.	1/1:12:0,12	./.:0:.,.	./.:0:.,.	0/1:12:5,7	./.:0:.,.	./.:0:.,.	./.:0:.,.	./.:0:.,.	./.:0:.,.	./.:0:.,.	./.:0:.,.	0/1:10:3,7	./.:0:.,.	./.:0:.,.	./.:0:.,.	./.:0:.,.	0/0:11:11,0	./.:0:.,.	./.:0:.,.	0/0:10:10,0
13033	6	13033_6	T	C	.	PASS	NS=19;AF=0.132;locori=p	GT:DP:AD	./.:0:.,.	0/1:14:7,7	0/0:12:12,0	0/0:15:15,0	0/1:24:11,13	0/0:20:20,0	0/1:13:6,7	0/1:15:8,7	0/0:13:13,0	./.:0:.,.	0/0:11:11,0	./.:0:.,.	0/0:14:14,0	0/0:12:12,0	./.:0:.,.	0/0:13:13,0	0/0:11:11,0	0/0:10:10,0	0/0:12:12,0	0/0:10:10,0	0/0:12:12,0	0/1:10:4,6	./.:0:.,.	0/0:10:10,0
13065	27	13065_27	G	A	.	PASS	NS=11;AF=0.273;locori=p	GT:DP:AD	0/1:11:6,5	0/0:12:12,0	./.:0:.,.	0/0:15:15,0	0/1:15:5,10	1/1:14:0,14	0/0:13:13,0	0/0:16:16,0	1/1:10:0,10	./.:0:.,.	./.:0:.,.	./.:0:.,.	./.:0:.,.	0/0:11:11,0	./.:0:.,.	./.:0:.,.	./.:0:.,.	0/0:13:13,0	./.:0:.,.	./.:12:.,.	./.:0:.,.	0/0:11:11,0	./.:0:.,.	./.:0:.,.
13103	23	13103_23	G	A	.	PASS	NS=6;AF=0.250;locori=p	GT:DP:AD	./.:0:.,.	./.:0:.,.	./.:0:.,.	./.:0:.,.	0/0:10:10,0	0/1:14:6,8	0/0:11:11,0	0/0:17:17,0	./.:0:.,.	./.:0:.,.	./.:0:.,.	./.:0:.,.	./.:0:.,.	0/1:10:5,5	./.:0:.,.	./.:0:.,.	./.:0:.,.	./.:0:.,.	./.:0:.,.	./.:0:.,.	0/1:17:5,12	./.:0:.,.	./.:0:.,.	./.:0:.,.
13129	6	13129_6	C	T	.	PASS	NS=9;AF=0.500;locori=p	GT:DP:AD	0/1:11:6,5	./.:0:.,.	0/1:10:5,5	0/1:10:4,6	0/1:16:7,9	0/1:14:7,7	0/1:11:6,5	./.:13:.,.	./.:0:.,.	./.:0:.,.	./.:11:.,.	./.:0:.,.	./.:0:.,.	./.:0:.,.	./.:13:.,.	./.:0:.,.	./.:0:.,.	0/1:13:4,9	0/1:10:3,7	./.:0:.,.	./.:0:.,.	0/1:15:6,9	./.:0:.,.	./.:0:.,.
13145	84	13145_84	A	G	.	PASS	NS=15;AF=0.133;locori=p	GT:DP:AD	./.:0:.,.	./.:0:.,.	0/1:23:10,13	0/0:11:11,0	0/1:23:14,9	0/0:21:21,0	0/1:19:11,8	0/0:24:24,0	0/1:10:7,3	./.:0:.,.	0/0:13:13,0	0/0:10:10,0	./.:0:.,.	./.:0:.,.	0/0:12:12,0	0/0:19:19,0	./.:0:.,.	0/0:14:14,0	./.:0:.,.	0/0:12:12,0	0/0:10:10,0	0/0:12:12,0	./.:0:.,.	./.:0:.,.
13152	54	13152_54	A	G	.	PASS	NS=14;AF=0.071;locori=p	GT:DP:AD	0/0:11:11,0	./.:0:.,.	0/0:19:19,0	0/0:14:14,0	0/0:17:17,0	0/0:14:14,0	0/0:11:11,0	0/0:27:27,0	0/0:11:11,0	./.:0:.,.	./.:0:.,.	./.:0:.,.	./.:0:.,.	./.:0:.,.	./.:0:.,.	./.:0:.,.	0/0:19:19,0	0/1:10:6,4	0/0:12:12,0	./.:0:.,.	0/1:10:5,5	0/0:20:20,0	./.:0:.,.	0/0:11:11,0
13203	18	13203_18	G	A	.	PASS	NS=17;AF=0.441;locori=p	GT:DP:AD	0/0:15:15,0	0/1:10:4,6	0/0:31:31,0	./.:0:.,.	0/0:24:24,0	0/1:18:9,9	0/1:20:12,8	0/1:18:8,10	0/0:10:10,0	./.:0:.,.	0/0:11:11,0	./.:0:.,.	1/1:16:0,16	1/1:11:0,11	./.:0:.,.	0/0:13:13,0	./.:0:.,.	0/1:13:9,4	./.:0:.,.	./.:0:.,.	1/1:10:0,10	0/1:29:14,15	0/1:14:8,6	1/1:17:0,17
13256	11	13256_11	T	C	.	PASS	NS=3;AF=0.333;locori=p	GT:DP:AD	./.:0:.,.	./.:0:.,.	./.:0:.,.	./.:0:.,.	./.:0:.,.	0/0:20:20,0	./.:0:.,.	./.:0:.,.	./.:0:.,.	./.:0:.,.	./.:0:.,.	./.:0:.,.	./.:0:.,.	./.:0:.,.	./.:0:.,.	0/1:11:6,5	./.:0:.,.	0/1:10:3,7	./.:12:.,.	./.:0:.,.	./.:0:.,.	./.:0:.,.	./.:0:.,.	./.:0:.,.
13289	8	13289_8	G	C	.	PASS	NS=7;AF=0.429;locori=p	GT:DP:AD	./.:0:.,.	./.:0:.,.	0/1:11:5,6	./.:0:.,.	./.:18:.,.	./.:0:.,.	0/1:16:8,8	0/1:11:5,6	./.:0:.,.	./.:0:.,.	./.:0:.,.	./.:0:.,.	./.:0:.,.	0/1:14:10,4	./.:0:.,.	./.:0:.,.	./.:0:.,.	./.:0:.,.	./.:0:.,.	0/0:13:13,0	0/1:11:6,5	0/1:11:6,5	./.:0:.,.	./.:0:.,.
13333	46	13333_46	C	T	.	PASS	NS=2;AF=0.500;locori=p	GT:DP:AD	./.:0:.,.	./.:0:.,.	./.:0:.,.	./.:0:.,.	0/1:10:4,6	./.:0:.,.	./.:0:.,.	0/1:11:4,7	./.:0:.,.	./.:0:.,.	./.:0:.,.	./.:0:.,.	./.:0:.,.	./.:0:.,.	./.:0:.,.	./.:0:.,.	./.:0:.,.	./.:0:.,.	./.:0:.,.	./.:0:.,.	./.:0:.,.	./.:0:.,.	./.:0:.,.	./.:0:.,.
13364	43	13364_43	T	G	.	PASS	NS=8;AF=0.375;locori=p	GT:DP:AD	./.:12:.,.	0/0:12:12,0	0/0:18:18,0	./.:0:.,.	./.:15:.,.	0/0:12:12,0	0/0:12:12,0	0/0:16:16,0	./.:0:.,.	./.:0:.,.	./.:0:.,.	./.:0:.,.	./.:0:.,.	1/1:11:0,11	./.:0:.,.	./.:0:.,.	./.:0:.,.	./.:0:.,.	./.:0:.,.	./.:0:.,.	./.:0:.,.	1/1:11:0,11	./.:0:.,.	1/1:13:0,13
13373	35	13373_35	T	C	.	PASS	NS=7;AF=0.286;locori=p	GT:DP:AD	0/1:18:10,8	./.:0:.,.	0/0:20:20,0	./.:0:.,.	./.:0:.,.	./.:0:.,.	./.:0:.,.	0/0:12:12,0	./.:0:.,.	./.:0:.,.	./.:0:.,.	./.:0:.,.	./.:0:.,.	./.:0:.,.	./.:0:.,.	./.:0:.,.	./.:0:.,.	0/1:13:5,8	0/0:10:10,0	./.:0:.,.	1/1:11:0,11	0/0:18:18,0	./.:0:.,.	./.:0:.,.
13447	80	13447_80	T	C	.	PASS	NS=2;AF=0.250;locori=p	GT:DP:AD	./.:0:.,.	./.:0:.,.	./.:0:.,.	./.:0:.,.	0/1:12:7,5	./.:0:.,.	./.:0:.,.	./.:0:.,.	./.:0:.,.	./.:0:.,.	./.:0:.,.	./.:0:.,.	./.:0:.,.	./.:0:.,.	./.:0:.,.	./.:0:.,.	./.:0:.,.	./.:0:.,.	0/0:10:10,0	./.:0:.,.	./.:0:.,.	./.:0:.,.	./.:0:.,.	./.:0:.,.
13496	48	13496_48	C	G	.	PASS	NS=5;AF=0.500;locori=p	GT:DP:AD	./.:0:.,.	./.:0:.,.	0/1:20:12,8	./.:0:.,.	./.:0:.,.	./.:0:.,.	0/0:16:16,0	0/1:16:9,7	0/1:12:7,5	./.:0:.,.	./.:0:.,.	./.:0:.,.	1/1:10:0,10	./.:0:.,.	./.:0:.,.	./.:0:.,.	./.:0:.,.	./.:0:.,.	./.:0:.,.	./.:0:.,.	./.:0:.,.	./.:0:.,.	./.:0:.,.	./.:0:.,.
13508	31	13508_31	C	T	.	PASS	NS=15;AF=0.500;locori=p	GT:DP:AD	1/1:10:0,10	0/1:10:3,7	0/1:29:17,12	0/1:25:11,14	0/1:30:9,21	0/0:28:28,0	0/1:32:20,12	0/1:20:7,13	0/1:19:9,10	./.:0:.,.	./.:0:.,.	./.:0:.,.	./.:0:.,.	./.:0:.,.	./.:0:.,.	./.:0:.,.	0/1:11:5,6	0/1:18:9,9	1/1:19:0,19	./.:0:.,.	0/0:16:16,0	1/1:15:0,15	./.:0:.,.	0/0:13:13,0
13526	72	13526_72	A	G	.	PASS	NS=6;AF=0.500;locori=p	GT:DP:AD	0/1:13:9,4	./.:0:.,.	./.:0:.,.	./.:0:.,.	0/1:21:14,7	./.:0:.,.	./.:0:.,.	./.:0:.,.	./.:0:.,.	./.:0:.,.	0/1:11:8,3	./.:0:.,.	./.:0:.,.	./.:0:.,.	./.:0:.,.	./.:0:.,.	0/1:12:6,6	./.:0:.,.	0/1:13:5,8	./.:0:.,.	./.:0:.,.	0/1:17:10,7	./.:0:.,.	./.:0:.,.
13578	23	13578_23	A	G	.	PASS	NS=15;AF=0.300;locori=p	GT:DP:AD	0/1:16:9,7	0/1:14:4,10	1/1:20:0,20	0/0:11:11,0	0/1:24:10,14	0/1:28:11,17	0/0:16:16,0	0/0:10:10,0	1/1:12:0,12	./.:0:.,.	./.:0:.,.	./.:0:.,.	./.:0:.,.	0/0:12:12,0	0/0:10:10,0	./.:0:.,.	./.:0:.,.	./.:0:.,.	0/1:16:4,12	./.:0:.,.	0/0:18:18,0	0/0:14:14,0	./.:0:.,.	0/0:15:15,0
13585	41	13585_41	A	G	.	PASS	NS=1;AF=0.500;locori=p	GT:DP:AD	./.:0:.,.	./.:0:.,.	./.:0:.,.	./.:0:.,.	./.:0:.,.	./.:0:.,.	./.:0:.,.	./.:0:.,.	./.:0:.,.	./.:0:.,.	./.:0:.,.	./.:0:.,.	./.:0:.,.	./.:0:.,.	./.:0:.,.	0/1:10:6,4	./.:0:.,.	./.:0:.,.	./.:0:.,.	./.:0:.,.	./.:0:.,.	./.:0:.,.	./.:0:.,.	./.:0:.,.
13613	34	13613_34	C	T	.	PASS	NS=7;AF=0.429;locori=p	GT:DP:AD	./.:0:.,.	0/1:13:9,4	0/1:10:6,4	./.:0:.,.	./.:0:.,.	0/1:15:10,5	./.:12:.,.	0/1:21:12,9	0/0:13:13,0	./.:0:.,.	./.:0:.,.	./.:0:.,.	./.:0:.,.	./.:0:.,.	./.:0:.,.	0/1:11:8,3	./.:0:.,.	./.:0:.,.	./.:0:.,.	./.:0:.,.	./.:0:.,.	./.:0:.,.	0/1:19:14,5	./.:0:.,.
13615	43	13615_43	C	T	.	PASS	NS=9;AF=0.444;locori=p	GT:DP:AD	0/0:10:10,0	./.:0:.,.	0/1:18:11,7	./.:0:.,.	0/1:10:7,3	0/0:13:13,0	0/0:13:13,0	./.:13:.,.	./.:0:.,.	./.:0:.,.	./.:0:.,.	./.:0:.,.	1/1:14:0,14	./.:0:.,.	1/1:15:0,15	./.:0:.,.	./.:0:.,.	./.:0:.,.	./.:0:.,.	./.:0:.,.	./.:0:.,.	0/0:11:11,0	./.:0:.,.	1/1:11:0,11
13668	36	13668_36	G	T	.	PASS	NS=3;AF=0.333;locori=p	GT:DP:AD	./.:0:.,.	./.:0:.,.	./.:0:.,.	./.:0:.,.	./.:0:.,.	./.:0:.,.	0/0:14:14,0	1/1:10:0,10	./.:0:.,.	./.:0:.,.	./.:0:.,.	./.:0:.,.	./.:0:.,.	./.:0:.,.	./.:0:.,.	./.:0:.,.	./.:0:.,.	./.:0:.,.	./.:0:.,.	./.:0:.,.	0/0:16:16,0	./.:0:.,.	./.:0:.,.	./.:0:.,.
13727	67	13727_67	C	T	.	PASS	NS=12;AF=0.500;locori=p	GT:DP:AD	./.:0:.,.	0/1:13:6,7	0/1:16:9,7	./.:0:.,.	0/1:25:15,10	0/1:15:10,5	./.:13:.,.	0/1:11:6,5	./.:0:.,.	./.:0:.,.	./.:0:.,.	0/1:10:4,6	0/1:11:7,4	./.:0:.,.	./.:0:.,.	0/1:13:9,4	./.:0:.,.	0/1:11:5,6	0/1:16:6,10	./.:11:.,.	0/1:11:4,7	0/1:17:6,11	./.:0:.,.	./.:0:.,.
13738	55	13738_55	A	T	.	PASS	NS=22;AF=0.500;locori=p	GT:DP:AD	0/0:12:12,0	0/0:15:15,0	1/1:32:0,32	0/1:25:7,18	0/1:38:14,24	0/0:40:40,0	0/1:23:6,17	0/1:26:11,15	0/0:22:22,0	./.:0:.,.	0/0:21:21,0	./.:0:.,.	1/1:15:0,15	1/1:14:0,14	1/1:18:0,18	0/1:15:8,7	0/0:24:24,0	0/1:25:11,14	0/0:17:17,0	1/1:17:0,17	1/1:17:0,17	0/1:34:21,13	0/1:17:10,7	1/1:21:0,21
13801	66	13801_66	G	C	.	PASS	NS=9;AF=0.056;locori=p	GT:DP:AD	./.:0:.,.	./.:0:.,.	0/0:11:11,0	0/0:17:17,0	0/0:11:11,0	0/0:20:20,0	0/0:16:16,0	0/0:20:20,0	./.:0:.,.	./.:0:.,.	./.:0:.,.	./.:0:.,.	./.:0:.,.	./.:0:.,.	./.:0:.,.	./.:0:.,.	./.:0:.,.	./.:12:.,.	0/1:11:8,3	./.:0:.,.	0/0:12:12,0	0/0:11:11,0	./.:0:.,.	./.:0:.,.
13802	23	13802_23	G	A	.	PASS	NS=13;AF=0.308;locori=p	GT:DP:AD	0/1:12:8,4	./.:0:.,.	1/1:18:0,18	0/0:12:12,0	0/1:16:12,4	0/1:16:7,9	0/0:20:20,0	0/0:16:16,0	./.:0:.,.	./.:0:.,.	./.:0:.,.	./.:0:.,.	0/0:11:11,0	./.:0:.,.	./.:0:.,.	0/1:11:5,6	./.:0:.,.	0/0:11:11,0	0/1:10:7,3	0/1:12:8,4	./.:0:.,.	0/0:15:15,0	./.:0:.,.	./.:0:.,.
13809	70	13809_70	G	A	.	PASS	NS=18;AF=0.056;locori=p	GT:DP:AD	./.:0:.,.	./.:0:.,.	0/0:31:31,0	0/0:22:22,0	0/0:23:23,0	0/0:19:19,0	0/0:15:15,0	0/0:27:27,0	0/1:13:8,5	./.:0:.,.	0/1:22:12,10	./.:0:.,.	0/0:13:13,0	./.:0:.,.	./.:0:.,.	0/0:12:12,0	0/0:14:14,0	0/0:14:14,0	0/0:19:19,0	0/0:13:13,0	0/0:31:31,0	0/0:20:20,0	0/0:13:13,0	0/0:15:15,0
13864	28	13864_28	A	C	.	PASS	NS=9;AF=0.333;locori=p	GT:DP:AD	./.:16:.,.	./.:21:.,.	./.:0:.,.	0/0:13:13,0	./.:0:.,.	./.:0:.,.	./.:0:.,.	0/1:20:12,8	0/1:25:11,14	./.:0:.,.	./.:0:.,.	./.:0:.,.	./.:0:.,.	0/1:10:7,3	./.:0:.,.	0/0:12:12,0	./.:0:.,.	0/0:27:27,0	0/1:15:7,8	0/1:18:13,5	0/1:24:12,12	./.:0:.,.	./.:0:.,.	./.:0:.,.
13990	47	13990_47	G	A	.	PASS	NS=6;AF=0.167;locori=p	GT:DP:AD	./.:0:.,.	./.:0:.,.	0/0:29:29,0	./.:0:.,.	./.:0:.,.	0/0:13:13,0	0/0:27:27,0	0/0:12:12,0	./.:0:.,.	./.:0:.,.	./.:0:.,.	./.:0:.,.	./.:0:.,.	./.:0:.,.	./.:0:.,.	0/0:10:10,0	./.:0:.,.	./.:0:.,.	./.:0:.,.	./.:0:.,.	./.:0:.,.	./.:0:.,.	./.:0:.,.	1/1:10:0,10
13998	34	13998_34	T	C	.	PASS	NS=16;AF=0.344;locori=p	GT:DP:AD	./.:0:.,.	./.:0:.,.	1/1:13:0,13	0/0:14:14,0	0/0:25:25,0	0/1:21:8,13	0/0:12:12,0	0/0:25:25,0	0/0:15:15,0	./.:0:.,.	0/0:14:14,0	./.:0:.,.	1/1:19:0,19	1/1:10:0,10	1/1:12:0,12	0/0:14:14,0	0/0:10:10,0	0/1:12:7,5	./.:0:.,.	./.:0:.,.	./.:0:.,.	0/0:17:17,0	0/1:15:5,10	./.:0:.,.
14044	12	14044_12	A	T	.	PASS	NS=18;AF=0.139;locori=p	GT:DP:AD	0/0:16:16,0	0/0:17:17,0	0/0:35:35,0	0/0:14:14,0	0/0:31:31,0	0/0:15:15,0	0/0:25:25,0	0/1:15:7,8	./.:0:.,.	./.:0:.,.	0/1:13:8,5	./.:0:.,.	0/0:17:17,0	0/0:13:13,0	./.:0:.,.	1/1:14:0,14	0/0:12:12,0	0/1:14:4,10	0/0:15:15,0	./.:0:.,.	0/0:24:24,0	0/0:21:21,0	./.:0:.,.	0/0:16:16,0
14044	28	14044_28	A	C	.	PASS	NS=18;AF=0.139;locori=p	GT:DP:AD	0/0:16:16,0	0/0:17:17,0	0/0:35:35,0	0/0:14:14,0	0/0:31:31,0	0/0:15:15,0	0/0:25:25,0	0/1:15:7,8	./.:0:.,.	./.:0:.,.	0/1:13:8,5	./.:0:.,.	0/0:17:17,0	0/0:13:13,0	./.:0:.,.	1/1:14:0,14	0/0:12:12,0	0/1:14:4,10	0/0:15:15,0	./.:0:.,.	0/0:24:24,0	0/0:21:21,0	./.:0:.,.	0/0:16:16,0
14126	51	14126_51	C	T	.	PASS	NS=22;AF=0.500;locori=p	GT:DP:AD	0/1:21:9,12	0/1:23:8,15	0/1:43:18,25	0/1:27:8,19	0/1:24:11,13	0/1:56:25,31	0/1:40:22,18	0/1:35:24,11	0/1:17:10,7	./.:0:.,.	0/1:10:7,3	0/1:14:9,5	0/1:13:4,9	0/1:14:10,4	0/1:18:9,9	0/1:32:12,20	0/1:27:12,15	0/1:38:23,15	0/1:33:12,21	0/1:17:9,8	0/1:29:16,13	0/1:33:15,18	./.:0:.,.	0/1:29:14,15
14151	83	14151_83	A	G	.	PASS	NS=14;AF=0.250;locori=p	GT:DP:AD	0/0:12:12,0	0/0:13:13,0	0/0:22:22,0	0/0:12:12,0	0/0:28:28,0	0/0:25:25,0	0/0:14:14,0	0/0:19:19,0	./.:0:.,.	./.:0:.,.	./.:0:.,.	./.:0:.,.	1/1:12:0,12	1/1:15:0,15	./.:0:.,.	./.:0:.,.	./.:0:.,.	0/1:10:5,5	./.:0:.,.	./.:0:.,.	1/1:11:0,11	0/0:12:12,0	0/0:17:17,0	./.:0:.,.
14189	52	14189_52	C	T	.	PASS	NS=3;AF=0.167;locori=p	GT:DP:AD	./.:0:.,.	./.:0:.,.	./.:0:.,.	./.:0:.,.	0/0:14:14,0	0/0:12:12,0	./.:0:.,.	./.:0:.,.	./.:0:.,.	./.:0:.,.	./.:0:.,.	./.:0:.,.	./.:0:.,.	./.:0:.,.	./.:0:.,.	0/1:10:4,6	./.:0:.,.	./.:0:.,.	./.:0:.,.	./.:0:.,.	./.:0:.,.	./.:0:.,.	./.:0:.,.	./.:0:.,.
14281	63	14281_63	C	T	.	PASS	NS=9;AF=0.111;locori=p	GT:DP:AD	0/0:10:10,0	./.:0:.,.	0/0:14:14,0	0/0:10:10,0	0/0:14:14,0	./.:0:.,.	0/0:14:14,0	0/0:16:16,0	./.:0:.,.	./.:0:.,.	./.:0:.,.	./.:0:.,.	1/1:10:0,10	./.:0:.,.	./.:0:.,.	./.:0:.,.	./.:0:.,.	./.:0:.,.	0/0:12:12,0	./.:0:.,.	./.:0:.,.	0/0:14:14,0	./.:0:.,.	./.:0:.,.
14323	83	14323_83	A	T	.	PASS	NS=13;AF=0.308;locori=p	GT:DP:AD	0/1:15:8,7	./.:0:.,.	0/0:16:16,0	0/0:14:14,0	0/0:20:20,0	1/1:32:0,32	0/1:14:6,8	0/0:10:10,0	./.:0:.,.	./.:0:.,.	./.:0:.,.	./.:0:.,.	0/0:14:14,0	./.:0:.,.	./.:0:.,.	1/1:10:0,10	0/1:16:5,11	./.:11:.,.	0/1:11:6,5	./.:0:.,.	./.:0:.,.	0/0:20:20,0	./.:0:.,.	0/0:11:11,0
14366	63	14366_63	C	T	.	PASS	NS=12;AF=0.042;locori=p	GT:DP:AD	./.:0:.,.	0/1:12:6,6	0/0:22:22,0	./.:0:.,.	0/0:17:17,0	0/0:25:25,0	0/0:24:24,0	./.:15:.,.	./.:0:.,.	./.:0:.,.	./.:0:.,.	./.:0:.,.	0/0:15:15,0	./.:0:.,.	0/0:11:11,0	0/0:12:12,0	./.:0:.,.	./.:0:.,.	./.:0:.,.	0/0:11:11,0	0/0:12:12,0	0/0:12:12,0	./.:0:.,.	0/0:11:11,0
14414	19	14414_19	T	A	.	PASS	NS=10;AF=0.400;locori=p	GT:DP:AD	./.:12:.,.	0/1:15:7,8	0/0:23:23,0	./.:0:.,.	0/1:18:9,9	0/0:13:13,0	0/1:20:12,8	0/1:23:13,10	./.:0:.,.	./.:0:.,.	./.:0:.,.	./.:0:.,.	1/1:14:0,14	./.:0:.,.	./.:0:.,.	0/0:11:11,0	./.:0:.,.	0/1:12:8,4	./.:0:.,.	./.:0:.,.	./.:0:.,.	0/1:21:14,7	./.:0:.,.	./.:0:.,.
14429	60	14429_60	A	C	.	PASS	NS=17;AF=0.265;locori=p	GT:DP:AD	0/0:14:14,0	./.:0:.,.	0/0:19:19,0	0/0:11:11,0	0/0:18:18,0	0/0:19:19,0	0/0:24:24,0	0/0:24:24,0	0/0:10:10,0	./.:0:.,.	./.:0:.,.	0/0:16:16,0	1/1:23:0,23	1/1:12:0,12	./.:0:.,.	./.:0:.,.	0/0:19:19,0	0/1:12:7,5	0/0:13:13,0	./.:0:.,.	1/1:11:0,11	0/0:14:14,0	./.:0:.,.	1/1:11:0,11
14468	66	14468_66	G	A	.	PASS	NS=14;AF=0.250;locori=p	GT:DP:AD	./.:0:.,.	0/1:10:5,5	0/0:29:29,0	1/1:17:0,17	0/0:27:27,0	0/0:20:20,0	0/1:17:10,7	1/1:24:0,24	0/0:15:15,0	./.:0:.,.	0/0:13:13,0	./.:0:.,.	0/0:10:10,0	./.:0:.,.	./.:0:.,.	./.:0:.,.	./.:0:.,.	0/0:21:21,0	./.:0:.,.	./.:0:.,.	./.:0:.,.	0/0:12:12,0	0/1:10:5,5	0/0:15:15,0
14503	7	14503_7	T	G	.	PASS	NS=6;AF=0.417;locori=p	GT:DP:AD	./.:0:.,.	./.:0:.,.	./.:0:.,.	./.:0:.,.	./.:0:.,.	./.:0:.,.	1/1:17:0,17	1/1:10:0,10	./.:0:.,.	./.:0:.,.	./.:0:.,.	./.:0:.,.	0/0:11:11,0	0/0:10:10,0	./.:0:.,.	./.:0:.,.	./.:0:.,.	./.:0:.,.	./.:0:.,.	./.:0:.,.	0/0:13:13,0	./.:0:.,.	./.:0:.,.	0/1:13:9,4
14514	34	14514_34	G	A	.	PASS	NS=12;AF=0.250;locori=p	GT:DP:AD	./.:0:.,.	0/1:15:4,11	0/0:28:28,0	./.:15:.,.	0/1:22:13,9	0/1:18:5,13	0/0:11:11,0	0/0:23:23,0	0/0:10:10,0	./.:0:.,.	./.:0:.,.	0/0:10:10,0	./.:0:.,.	./.:0:.,.	./.:0:.,.	./.:0:.,.	./.:0:.,.	0/1:11:7,4	0/0:14:14,0	./.:0:.,.	0/1:11:4,7	0/1:12:6,6	./.:0:.,.	./.:0:.,.
14539	74	14539_74	A	G	.	PASS	NS=8;AF=0.125;locori=p	GT:DP:AD	./.:0:.,.	./.:0:.,.	./.:0:.,.	1/1:11:0,11	0/0:13:13,0	0/0:12:12,0	0/0:16:16,0	./.:0:.,.	0/0:12:12,0	./.:0:.,.	./.:0:.,.	./.:0:.,.	./.:0:.,.	./.:0:.,.	./.:0:.,.	0/0:10:10,0	./.:0:.,.	./.:0:.,.	./.:0:.,.	./.:0:.,.	0/0:14:14,0	./.:10:.,.	./.:0:.,.	0/0:16:16,0
14580	14	14580_14	A	G	.	PASS	NS=11;AF=0.091;locori=p	GT:DP:AD	0/0:10:10,0	./.:0:.,.	0/0:10:10,0	0/0:13:13,0	0/0:17:17,0	0/0:19:19,0	0/0:13:13,0	0/0:23:23,0	./.:0:.,.	./.:0:.,.	./.:0:.,.	./.:0:.,.	./.:0:.,.	0/1:13:6,7	./.:0:.,.	./.:0:.,.	./.:0:.,.	./.:0:.,.	0/0:11:11,0	./.:0:.,.	0/1:17:10,7	0/0:15:15,0	./.:0:.,.	./.:0:.,.
14608	69	14608_69	C	A	.	PASS	NS=14;AF=0.036;locori=p	GT:DP:AD	0/0:10:10,0	./.:0:.,.	0/0:21:21,0	./.:0:.,.	0/0:11:11,0	0/0:12:12,0	0/0:16:16,0	0/0:17:17,0	./.:0:.,.	./.:0:.,.	0/1:11:8,3	./.:0:.,.	./.:0:.,.	0/0:14:14,0	0/0:10:10,0	0/0:16:16,0	./.:0:.,.	0/0:10:10,0	./.:0:.,.	./.:0:.,.	0/0:10:10,0	0/0:15:15,0	0/0:14:14,0	./.:0:.,.
14609	68	14609_68	C	T	.	PASS	NS=13;AF=0.077;locori=p	GT:DP:AD	0/0:10:10,0	./.:0:.,.	0/0:28:28,0	./.:0:.,.	0/0:42:42,0	./.:0:.,.	0/0:33:33,0	0/0:17:17,0	./.:0:.,.	./.:0:.,.	./.:0:.,.	./.:0:.,.	0/0:22:22,0	0/0:14:14,0	0/0:13:13,0	./.:0:.,.	0/1:17:6,11	./.:0:.,.	0/1:11:5,6	./.:0:.,.	0/0:13:13,0	0/0:13:13,0	0/0:17:17,0	./.:0:.,.
14670	7	14670_7	A	G	.	PASS	NS=4;AF=0.125;locori=p	GT:DP:AD	./.:0:.,.	./.:0:.,.	0/0:13:13,0	0/0:11:11,0	./.:0:.,.	./.:0:.,.	./.:0:.,.	./.:0:.,.	./.:0:.,.	./.:0:.,.	./.:0:.,.	./.:0:.,.	./.:0:.,.	./.:0:.,.	./.:0:.,.	./.:0:.,.	0/0:10:10,0	./.:0:.,.	./.:0:.,.	./.:0:.,.	./.:0:.,.	./.:0:.,.	0/1:11:5,6	./.:0:.,.
14703	65	14703_65	G	A	.	PASS	NS=10;AF=0.400;locori=p	GT:DP:AD	0/1:13:5,8	./.:0:.,.	0/0:22:22,0	./.:0:.,.	1/1:20:0,20	0/1:24:10,14	0/1:15:10,5	1/1:18:0,18	./.:0:.,.	./.:0:.,.	./.:0:.,.	./.:0:.,.	0/0:11:11,0	0/0:12:12,0	./.:0:.,.	./.:0:.,.	./.:0:.,.	./.:0:.,.	0/0:11:11,0	./.:0:.,.	./.:0:.,.	0/1:18:12,6	./.:0:.,.	./.:0:.,.
14728	22	14728_22	T	C	.	PASS	NS=14;AF=0.250;locori=p	GT:DP:AD	./.:0:.,.	./.:0:.,.	0/1:20:12,8	0/0:18:18,0	0/0:21:21,0	0/0:22:22,0	0/0:15:15,0	0/0:16:16,0	0/0:17:17,0	./.:0:.,.	./.:0:.,.	./.:0:.,.	./.:0:.,.	1/1:11:0,11	./.:0:.,.	0/0:12:12,0	0/0:19:19,0	./.:0:.,.	0/0:11:11,0	./.:0:.,.	1/1:14:0,14	0/0:26:26,0	./.:0:.,.	1/1:14:0,14
14763	70	14763_70	C	T	.	PASS	NS=12;AF=0.167;locori=p	GT:DP:AD	./.:0:.,.	./.:0:.,.	0/0:22:22,0	./.:0:.,.	0/0:33:33,0	0/0:18:18,0	0/0:26:26,0	0/0:29:29,0	0/0:11:11,0	./.:0:.,.	./.:0:.,.	0/0:11:11,0	1/1:17:0,17	./.:0:.,.	./.:0:.,.	0/0:15:15,0	./.:0:.,.	./.:0:.,.	0/0:15:15,0	./.:0:.,.	./.:0:.,.	0/0:20:20,0	./.:0:.,.	1/1:12:0,12
14805	46	14805_46	T	A	.	PASS	NS=20;AF=0.150;locori=p	GT:DP:AD	./.:0:.,.	./.:0:.,.	0/0:24:24,0	0/0:13:13,0	0/0:36:36,0	0/0:24:24,0	0/0:24:24,0	0/0:29:29,0	0/0:25:25,0	./.:0:.,.	0/1:12:5,7	0/0:12:12,0	./.:13:.,.	0/1:17:10,7	0/1:15:7,8	0/0:21:21,0	0/0:21:21,0	0/1:22:15,7	0/0:14:14,0	0/0:15:15,0	0/1:21:14,7	0/0:23:23,0	0/0:21:21,0	0/1:18:6,12
14808	24	14808_24	C	G	.	PASS	NS=8;AF=0.250;locori=p	GT:DP:AD	./.:0:.,.	./.:0:.,.	0/0:18:18,0	0/0:15:15,0	0/0:22:22,0	0/0:15:15,0	./.:0:.,.	./.:0:.,.	./.:0:.,.	./.:0:.,.	./.:0:.,.	./.:0:.,.	1/1:12:0,12	./.:0:.,.	./.:0:.,.	0/0:15:15,0	./.:0:.,.	./.:0:.,.	./.:0:.,.	./.:0:.,.	./.:0:.,.	0/0:17:17,0	./.:0:.,.	1/1:12:0,12
14812	86	14812_86	T	A	.	PASS	NS=8;AF=0.188;locori=p	GT:DP:AD	./.:0:.,.	./.:0:.,.	1/1:12:0,12	./.:0:.,.	0/0:22:22,0	0/0:15:15,0	0/1:15:8,7	0/0:16:16,0	./.:0:.,.	./.:0:.,.	./.:0:.,.	./.:0:.,.	./.:0:.,.	0/0:12:12,0	./.:0:.,.	./.:0:.,.	./.:0:.,.	./.:0:.,.	./.:0:.,.	./.:0:.,.	0/0:10:10,0	0/0:12:12,0	./.:0:.,.	./.:0:.,.
14819	35	14819_35	G	A	.	PASS	NS=7;AF=0.143;locori=p	GT:DP:AD	./.:0:.,.	./.:0:.,.	0/0:10:10,0	./.:0:.,.	0/0:11:11,0	0/0:10:10,0	./.:0:.,.	0/0:10:10,0	./.:0:.,.	./.:0:.,.	./.:0:.,.	./.:0:.,.	./.:0:.,.	./.:0:.,.	./.:0:.,.	./.:0:.,.	0/0:11:11,0	./.:0:.,.	./.:0:.,.	./.:0:.,.	1/1:10:0,10	0/0:20:20,0	./.:0:.,.	./.:0:.,.
14859	51	14859_51	C	T	.	PASS	NS=8;AF=0.500;locori=p	GT:DP:AD	0/1:12:6,6	./.:0:.,.	0/1:17:9,8	./.:0:.,.	./.:0:.,.	0/1:13:4,9	0/1:12:8,4	./.:0:.,.	./.:0:.,.	./.:0:.,.	./.:0:.,.	./.:0:.,.	./.:0:.,.	./.:0:.,.	./.:0:.,.	./.:0:.,.	./.:0:.,.	0/1:12:4,8	0/1:12:4,8	./.:0:.,.	0/1:16:4,12	0/1:14:9,5	./.:0:.,.	./.:0:.,.
14873	49	14873_49	G	T	.	PASS	NS=5;AF=0.300;locori=p	GT:DP:AD	./.:0:.,.	./.:0:.,.	1/1:31:0,31	./.:0:.,.	0/0:21:21,0	0/1:14:7,7	0/0:27:27,0	0/0:18:18,0	./.:0:.,.	./.:0:.,.	./.:0:.,.	./.:0:.,.	./.:0:.,.	./.:0:.,.	./.:0:.,.	./.:0:.,.	./.:0:.,.	./.:0:.,.	./.:0:.,.	./.:0:.,.	./.:0:.,.	./.:0:.,.	./.:0:.,.	./.:0:.,.
14954	5	14954_5	G	A	.	PASS	NS=14;AF=0.107;locori=p	GT:DP:AD	0/0:11:11,0	0/1:11:6,5	0/0:23:23,0	0/1:15:4,11	0/0:22:22,0	0/0:26:26,0	0/0:38:38,0	0/1:13:9,4	./.:0:.,.	./.:0:.,.	./.:0:.,.	./.:0:.,.	0/0:13:13,0	0/0:10:10,0	./.:0:.,.	0/0:13:13,0	./.:0:.,.	./.:0:.,.	./.:0:.,.	./.:0:.,.	0/0:21:21,0	0/0:17:17,0	./.:0:.,.	0/0:14:14,0
14963	53	14963_53	A	G	.	PASS	NS=3;AF=0.500;locori=p	GT:DP:AD	./.:0:.,.	./.:0:.,.	./.:0:.,.	./.:0:.,.	0/1:16:7,9	./.:0:.,.	0/0:13:13,0	./.:0:.,.	./.:0:.,.	./.:0:.,.	./.:0:.,.	./.:0:.,.	./.:0:.,.	./.:0:.,.	./.:0:.,.	./.:0:.,.	./.:0:.,.	./.:0:.,.	./.:0:.,.	./.:0:.,.	./.:0:.,.	1/1:11:0,11	./.:0:.,.	./.:0:.,.
15026	80	15026_80	A	G	.	PASS	NS=2;AF=0.500;locori=p	GT:DP:AD	./.:0:.,.	./.:0:.,.	./.:0:.,.	1/1:14:0,14	./.:0:.,.	./.:0:.,.	./.:0:.,.	./.:0:.,.	./.:0:.,.	./.:0:.,.	./.:0:.,.	./.:0:.,.	./.:0:.,.	./.:0:.,.	./.:0:.,.	./.:0:.,.	./.:0:.,.	./.:0:.,.	./.:0:.,.	./.:0:.,.	./.:0:.,.	./.:0:.,.	./.:0:.,.	0/0:10:10,0
15092	27	15092_27	G	A	.	PASS	NS=14;AF=0.393;locori=p	GT:DP:AD	./.:0:.,.	./.:13:.,.	1/1:15:0,15	./.:0:.,.	0/0:16:16,0	0/0:17:17,0	0/1:25:11,14	0/1:26:12,14	./.:0:.,.	./.:0:.,.	0/1:14:8,6	./.:0:.,.	./.:0:.,.	./.:0:.,.	./.:0:.,.	0/0:16:16,0	./.:0:.,.	0/1:10:6,4	0/1:12:5,7	0/1:12:6,6	0/1:13:4,9	0/0:14:14,0	0/0:13:13,0	1/1:14:0,14
15099	31	15099_31	A	G	.	PASS	NS=18;AF=0.222;locori=p	GT:DP:AD	0/0:13:13,0	0/0:16:16,0	0/0:36:36,0	1/1:28:0,28	0/0:31:31,0	0/1:25:9,16	1/1:29:0,29	1/1:34:0,34	./.:0:.,.	./.:0:.,.	./.:12:.,.	0/0:12:12,0	0/0:21:21,0	./.:0:.,.	0/0:14:14,0	0/0:20:20,0	0/0:13:13,0	0/0:22:22,0	0/0:15:15,0	0/0:11:11,0	./.:0:.,.	0/0:19:19,0	0/1:26:16,10	./.:0:.,.
15101	35	15101_35	C	T	.	PASS	NS=2;AF=0.500;locori=p	GT:DP:AD	./.:0:.,.	./.:0:.,.	./.:0:.,.	./.:0:.,.	0/1:16:10,6	./.:0:.,.	./.:0:.,.	./.:0:.,.	./.:0:.,.	./.:0:.,.	./.:0:.,.	./.:0:.,.	./.:0:.,.	./.:0:.,.	./.:0:.,.	./.:0:.,.	0/1:11:6,5	./.:0:.,.	./.:0:.,.	./.:0:.,.	./.:0:.,.	./.:0:.,.	./.:0:.,.	./.:0:.,.
15122	85	15122_85	A	G	.	PASS	NS=17;AF=0.294;locori=p	GT:DP:AD	./.:0:.,.	./.:0:.,.	0/1:20:8,12	0/0:12:12,0	0/0:22:22,0	0/0:26:26,0	0/0:24:24,0	0/0:38:38,0	0/0:12:12,0	./.:0:.,.	./.:0:.,.	./.:0:.,.	1/1:26:0,26	1/1:12:0,12	./.:0:.,.	0/0:14:14,0	0/0:11:11,0	0/1:20:11,9	0/0:10:10,0	./.:11:.,.	1/1:12:0,12	0/0:17:17,0	0/0:11:11,0	1/1:20:0,20
15126	74	15126_74	C	T	.	PASS	NS=9;AF=0.056;locori=p	GT:DP:AD	./.:0:.,.	./.:0:.,.	./.:0:.,.	./.:0:.,.	0/0:10:10,0	0/0:13:13,0	0/0:12:12,0	0/0:14:14,0	./.:0:.,.	./.:0:.,.	./.:10:.,.	./.:0:.,.	0/0:15:15,0	./.:0:.,.	0/0:12:12,0	0/1:14:6,8	./.:0:.,.	./.:0:.,.	./.:0:.,.	./.:0:.,.	./.:0:.,.	0/0:17:17,0	0/0:13:13,0	./.:0:.,.
15175	67	15175_67	C	T	.	PASS	NS=19;AF=0.474;locori=p	GT:DP:AD	./.:0:.,.	0/1:12:5,7	1/1:28:0,28	0/1:10:4,6	1/1:18:0,18	0/1:21:9,12	0/1:28:12,16	1/1:23:0,23	0/0:14:14,0	./.:0:.,.	0/0:20:20,0	./.:0:.,.	0/1:17:9,8	0/1:16:7,9	0/1:12:7,5	0/0:13:13,0	0/0:11:11,0	0/1:20:8,12	0/1:11:5,6	./.:0:.,.	./.:14:.,.	1/1:16:0,16	0/0:17:17,0	0/1:19:12,7
15189	17	15189_17	A	G	.	PASS	NS=10;AF=0.350;locori=p	GT:DP:AD	0/1:11:5,6	./.:0:.,.	0/0:17:17,0	./.:0:.,.	1/1:16:0,16	0/1:24:6,18	0/1:21:7,14	0/1:10:5,5	./.:0:.,.	./.:0:.,.	./.:0:.,.	./.:0:.,.	./.:0:.,.	0/0:15:15,0	./.:0:.,.	./.:0:.,.	./.:0:.,.	./.:0:.,.	./.:0:.,.	./.:0:.,.	0/0:10:10,0	0/1:17:6,11	./.:0:.,.	0/0:11:11,0
15220	47	15220_47	C	G	.	PASS	NS=9;AF=0.389;locori=p	GT:DP:AD	./.:0:.,.	./.:0:.,.	./.:0:.,.	./.:0:.,.	./.:0:.,.	0/0:18:18,0	0/0:15:15,0	0/0:11:11,0	./.:0:.,.	./.:0:.,.	./.:0:.,.	./.:0:.,.	1/1:11:0,11	./.:0:.,.	./.:0:.,.	./.:0:.,.	0/0:11:11,0	0/1:11:3,8	./.:0:.,.	./.:0:.,.	1/1:11:0,11	0/0:14:14,0	./.:0:.,.	1/1:11:0,11
15233	52	15233_52	G	A	.	PASS	NS=6;AF=0.250;locori=p	GT:DP:AD	./.:0:.,.	0/1:10:7,3	0/0:14:14,0	./.:0:.,.	0/1:12:6,6	0/0:10:10,0	0/1:12:8,4	0/0:10:10,0	./.:0:.,.	./.:0:.,.	./.:0:.,.	./.:0:.,.	./.:0:.,.	./.:0:.,.	./.:0:.,.	./.:0:.,.	./.:0:.,.	./.:0:.,.	./.:0:.,.	./.:0:.,.	./.:0:.,.	./.:0:.,.	./.:0:.,.	./.:0:.,.
15238	62	15238_62	T	A	.	PASS	NS=14;AF=0.250;locori=p	GT:DP:AD	./.:0:.,.	0/0:11:11,0	0/1:15:9,6	0/0:15:15,0	0/0:26:26,0	0/0:21:21,0	0/1:14:8,6	0/0:17:17,0	0/0:14:14,0	./.:0:.,.	./.:0:.,.	./.:0:.,.	./.:0:.,.	./.:0:.,.	./.:0:.,.	./.:0:.,.	0/0:17:17,0	0/1:15:8,7	0/0:21:21,0	./.:0:.,.	1/1:15:0,15	0/0:33:33,0	./.:0:.,.	1/1:10:0,10
15277	71	15277_71	C	T	.	PASS	NS=8;AF=0.062;locori=p	GT:DP:AD	./.:0:.,.	0/0:10:10,0	0/0:16:16,0	0/0:10:10,0	0/0:18:18,0	0/0:14:14,0	0/0:25:25,0	0/0:18:18,0	./.:0:.,.	./.:0:.,.	./.:0:.,.	./.:0:.,.	./.:0:.,.	./.:0:.,.	./.:0:.,.	./.:0:.,.	./.:0:.,.	./.:0:.,.	./.:0:.,.	./.:0:.,.	0/1:10:5,5	./.:0:.,.	./.:0:.,.	./.:0:.,.
15277	73	15277_73	A	G	.	PASS	NS=8;AF=0.062;locori=p	GT:DP:AD	./.:0:.,.	0/0:10:10,0	0/0:16:16,0	0/0:10:10,0	0/0:18:18,0	0/0:14:14,0	0/0:25:25,0	0/0:18:18,0	./.:0:.,.	./.:0:.,.	./.:0:.,.	./.:0:.,.	./.:0:.,.	./.:0:.,.	./.:0:.,.	./.:0:.,.	./.:0:.,.	./.:0:.,.	./.:0:.,.	./.:0:.,.	0/1:10:5,5	./.:0:.,.	./.:0:.,.	./.:0:.,.
15286	63	15286_63	C	T	.	PASS	NS=3;AF=0.500;locori=p	GT:DP:AD	./.:0:.,.	./.:0:.,.	./.:0:.,.	./.:0:.,.	0/1:14:8,6	0/1:13:8,5	./.:0:.,.	./.:0:.,.	0/1:11:4,7	./.:0:.,.	./.:0:.,.	./.:0:.,.	./.:0:.,.	./.:0:.,.	./.:0:.,.	./.:0:.,.	./.:0:.,.	./.:0:.,.	./.:0:.,.	./.:0:.,.	./.:12:.,.	./.:0:.,.	./.:0:.,.	./.:0:.,.
15286	83	15286_83	G	T	.	PASS	NS=3;AF=0.500;locori=p	GT:DP:AD	./.:0:.,.	./.:0:.,.	./.:0:.,.	./.:0:.,.	0/1:14:8,6	0/1:13:8,5	./.:0:.,.	./.:0:.,.	0/1:11:4,7	./.:0:.,.	./.:0:.,.	./.:0:.,.	./.:0:.,.	./.:0:.,.	./.:0:.,.	./.:0:.,.	./.:0:.,.	./.:0:.,.	./.:0:.,.	./.:0:.,.	./.:12:.,.	./.:0:.,.	./.:0:.,.	./.:0:.,.
15319	86	15319_86	C	T	.	PASS	NS=3;AF=0.500;locori=p	GT:DP:AD	./.:0:.,.	./.:0:.,.	./.:0:.,.	./.:0:.,.	0/0:11:11,0	./.:0:.,.	./.:0:.,.	./.:0:.,.	./.:0:.,.	./.:0:.,.	./.:0:.,.	./.:0:.,.	1/1:12:0,12	./.:0:.,.	./.:0:.,.	./.:0:.,.	0/1:12:6,6	./.:0:.,.	./.:0:.,.	./.:0:.,.	./.:0:.,.	./.:0:.,.	./.:0:.,.	./.:0:.,.
15355	22	15355_22	A	T	.	PASS	NS=8;AF=0.250;locori=p	GT:DP:AD	./.:0:.,.	0/0:13:13,0	0/0:22:22,0	0/1:15:6,9	0/1:22:13,9	0/1:15:4,11	0/0:29:29,0	0/1:21:8,13	./.:0:.,.	./.:0:.,.	./.:0:.,.	./.:0:.,.	./.:0:.,.	./.:0:.,.	./.:0:.,.	./.:0:.,.	./.:0:.,.	./.:0:.,.	./.:0:.,.	./.:0:.,.	0/0:15:15,0	./.:0:.,.	./.:0:.,.	./.:0:.,.
15355	43	15355_43	G	A	.	PASS	NS=8;AF=0.250;locori=p	GT:DP:AD	./.:0:.,.	0/0:13:13,0	0/0:22:22,0	0/1:15:6,9	0/1:22:13,9	0/1:15:4,11	0/0:29:29,0	0/1:21:8,13	./.:0:.,.	./.:0:.,.	./.:0:.,.	./.:0:.,.	./.:0:.,.	./.:0:.,.	./.:0:.,.	./.:0:.,.	./.:0:.,.	./.:0:.,.	./.:0:.,.	./.:0:.,.	0/0:15:15,0	./.:0:.,.	./.:0:.,.	./.:0:.,.
15372	37	15372_37	T	C	.	PASS	NS=4;AF=0.250;locori=p	GT:DP:AD	./.:0:.,.	./.:0:.,.	./.:0:.,.	./.:0:.,.	0/1:16:8,8	./.:0:.,.	./.:0:.,.	0/0:13:13,0	./.:0:.,.	./.:0:.,.	./.:0:.,.	./.:0:.,.	0/0:13:13,0	./.:0:.,.	./.:0:.,.	./.:0:.,.	./.:0:.,.	0/1:10:5,5	./.:0:.,.	./.:0:.,.	./.:0:.,.	./.:0:.,.	./.:0:.,.	./.:0:.,.
15399	34	15399_34	A	G	.	PASS	NS=2;AF=0.250;locori=p	GT:DP:AD	./.:0:.,.	./.:0:.,.	0/0:10:10,0	./.:0:.,.	./.:0:.,.	./.:0:.,.	./.:0:.,.	0/1:17:8,9	./.:0:.,.	./.:0:.,.	./.:0:.,.	./.:0:.,.	./.:0:.,.	./.:0:.,.	./.:0:.,.	./.:0:.,.	./.:0:.,.	./.:0:.,.	./.:0:.,.	./.:0:.,.	./.:0:.,.	./.:0:.,.	./.:0:.,.	./.:0:.,.
15419	64	15419_64	C	T	.	PASS	NS=13;AF=0.115;locori=p	GT:DP:AD	./.:0:.,.	./.:0:.,.	0/0:16:16,0	0/0:10:10,0	0/0:20:20,0	0/0:11:11,0	0/0:13:13,0	0/1:13:4,9	./.:0:.,.	./.:0:.,.	./.:0:.,.	0/0:18:18,0	./.:0:.,.	./.:0:.,.	./.:0:.,.	0/1:10:6,4	0/0:11:11,0	0/0:18:18,0	0/0:10:10,0	./.:0:.,.	0/1:12:5,7	0/0:15:15,0	./.:0:.,.	./.:0:.,.
15427	87	15427_87	T	G	.	PASS	NS=12;AF=0.417;locori=p	GT:DP:AD	./.:0:.,.	0/0:12:12,0	./.:0:.,.	0/1:10:3,7	1/1:17:0,17	0/1:12:6,6	0/0:12:12,0	1/1:18:0,18	./.:0:.,.	./.:0:.,.	./.:0:.,.	./.:0:.,.	./.:0:.,.	./.:0:.,.	./.:0:.,.	0/1:11:5,6	./.:0:.,.	0/1:16:8,8	0/0:12:12,0	./.:0:.,.	0/0:15:15,0	1/1:17:0,17	0/0:10:10,0	./.:0:.,.
15439	7	15439_7	C	T	.	PASS	NS=4;AF=0.500;locori=p	GT:DP:AD	./.:0:.,.	./.:0:.,.	0/0:10:10,0	./.:0:.,.	./.:0:.,.	./.:0:.,.	./.:0:.,.	0/1:14:6,8	./.:0:.,.	./.:0:.,.	./.:0:.,.	./.:0:.,.	./.:0:.,.	./.:0:.,.	./.:0:.,.	./.:0:.,.	./.:0:.,.	./.:0:.,.	./.:0:.,.	./.:0:.,.	./.:0:.,.	0/1:14:5,9	1/1:12:0,12	./.:0:.,.
15443	23	15443_23	C	T	.	PASS	NS=2;AF=0.500;locori=p	GT:DP:AD	./.:0:.,.	./.:0:.,.	./.:14:.,.	./.:0:.,.	./.:18:.,.	./.:0:.,.	./.:0:.,.	./.:0:.,.	./.:0:.,.	./.:0:.,.	./.:0:.,.	./.:0:.,.	./.:0:.,.	./.:0:.,.	./.:0:.,.	./.:0:.,.	./.:0:.,.	./.:0:.,.	./.:0:.,.	./.:0:.,.	./.:0:.,.	0/1:12:4,8	./.:0:.,.	0/1:12:4,8
15453	65	15453_65	A	G	.	PASS	NS=8;AF=0.438;locori=p	GT:DP:AD	./.:0:.,.	./.:0:.,.	./.:0:.,.	0/0:12:12,0	0/0:12:12,0	1/1:11:0,11	./.:0:.,.	0/0:18:18,0	./.:0:.,.	./.:0:.,.	./.:0:.,.	./.:0:.,.	./.:0:.,.	./.:0:.,.	./.:0:.,.	./.:0:.,.	./.:0:.,.	0/1:14:8,6	0/1:18:13,5	./.:0:.,.	1/1:10:0,10	0/1:14:9,5	./.:0:.,.	./.:0:.,.
15468	22	15468_22	T	G	.	PASS	NS=7;AF=0.357;locori=p	GT:DP:AD	./.:0:.,.	./.:0:.,.	./.:0:.,.	0/0:12:12,0	0/1:16:5,11	0/1:10:5,5	./.:0:.,.	0/0:16:16,0	./.:0:.,.	./.:0:.,.	./.:0:.,.	./.:0:.,.	0/1:12:6,6	./.:0:.,.	./.:0:.,.	1/1:10:0,10	./.:0:.,.	./.:0:.,.	./.:0:.,.	./.:0:.,.	./.:0:.,.	0/0:12:12,0	./.:0:.,.	./.:0:.,.
15509	43	15509_43	T	C	.	PASS	NS=10;AF=0.250;locori=p	GT:DP:AD	0/0:12:12,0	0/1:15:5,10	1/1:12:0,12	1/1:14:0,14	0/0:22:22,0	0/0:29:29,0	0/0:19:19,0	0/0:22:22,0	./.:0:.,.	./.:0:.,.	./.:0:.,.	./.:0:.,.	0/0:15:15,0	./.:0:.,.	./.:0:.,.	./.:0:.,.	./.:0:.,.	./.:0:.,.	./.:0:.,.	./.:0:.,.	0/0:19:19,0	./.:0:.,.	./.:0:.,.	./.:0:.,.
15509	46	15509_46	C	A	.	PASS	NS=10;AF=0.250;locori=p	GT:DP:AD	0/0:12:12,0	0/1:15:5,10	1/1:12:0,12	1/1:14:0,14	0/0:22:22,0	0/0:29:29,0	0/0:19:19,0	0/0:22:22,0	./.:0:.,.	./.:0:.,.	./.:0:.,.	./.:0:.,.	0/0:15:15,0	./.:0:.,.	./.:0:.,.	./.:0:.,.	./.:0:.,.	./.:0:.,.	./.:0:.,.	./.:0:.,.	0/0:19:19,0	./.:0:.,.	./.:0:.,.	./.:0:.,.
15540	64	15540_64	C	T	.	PASS	NS=1;AF=0.500;locori=p	GT:DP:AD	./.:0:.,.	./.:0:.,.	./.:0:.,.	./.:0:.,.	./.:0:.,.	./.:0:.,.	./.:0:.,.	./.:0:.,.	./.:0:.,.	./.:0:.,.	./.:0:.,.	./.:0:.,.	./.:0:.,.	./.:0:.,.	./.:0:.,.	./.:0:.,.	./.:0:.,.	./.:0:.,.	./.:0:.,.	./.:0:.,.	./.:0:.,.	0/1:11:6,5	./.:0:.,.	./.:0:.,.
15587	26	15587_26	T	C	.	PASS	NS=19;AF=0.211;locori=p	GT:DP:AD	./.:0:.,.	0/0:10:10,0	0/0:24:24,0	0/0:19:19,0	0/0:33:33,0	0/0:16:16,0	0/0:13:13,0	0/0:23:23,0	0/0:11:11,0	./.:0:.,.	./.:0:.,.	0/0:10:10,0	1/1:11:0,11	1/1:14:0,14	./.:0:.,.	0/0:13:13,0	0/0:12:12,0	0/1:16:11,5	0/0:16:16,0	./.:17:.,.	1/1:22:0,22	0/0:17:17,0	0/0:17:17,0	0/1:15:10,5
15598	84	15598_84	C	T	.	PASS	NS=4;AF=0.375;locori=p	GT:DP:AD	./.:0:.,.	./.:0:.,.	1/1:13:0,13	./.:0:.,.	./.:0:.,.	0/0:11:11,0	./.:0:.,.	0/1:13:5,8	./.:0:.,.	./.:0:.,.	./.:0:.,.	./.:0:.,.	./.:0:.,.	./.:0:.,.	./.:0:.,.	./.:0:.,.	./.:0:.,.	./.:0:.,.	./.:0:.,.	./.:0:.,.	./.:0:.,.	0/0:16:16,0	./.:0:.,.	./.:0:.,.
15621	71	15621_71	A	C	.	PASS	NS=5;AF=0.400;locori=p	GT:DP:AD	./.:0:.,.	./.:0:.,.	0/1:12:6,6	./.:0:.,.	0/1:13:4,9	0/1:13:6,7	0/1:21:10,11	./.:0:.,.	./.:0:.,.	./.:0:.,.	./.:0:.,.	./.:0:.,.	./.:0:.,.	./.:0:.,.	./.:0:.,.	./.:0:.,.	./.:0:.,.	./.:0:.,.	./.:0:.,.	./.:0:.,.	0/0:10:10,0	./.:0:.,.	./.:0:.,.	./.:0:.,.
15693	88	15693_88	C	G	.	PASS	NS=3;AF=0.500;locori=p	GT:DP:AD	./.:0:.,.	./.:0:.,.	./.:0:.,.	./.:0:.,.	0/1:13:9,4	./.:0:.,.	./.:0:.,.	./.:0:.,.	0/0:10:10,0	./.:0:.,.	./.:0:.,.	./.:0:.,.	./.:0:.,.	./.:0:.,.	./.:0:.,.	./.:0:.,.	./.:0:.,.	./.:0:.,.	./.:13:.,.	./.:0:.,.	1/1:11:0,11	./.:0:.,.	./.:0:.,.	./.:0:.,.
15718	4	15718_4	G	A	.	PASS	NS=13;AF=0.269;locori=p	GT:DP:AD	./.:0:.,.	./.:0:.,.	0/0:27:27,0	./.:0:.,.	0/0:23:23,0	1/1:24:0,24	0/1:32:13,19	0/0:20:20,0	./.:0:.,.	./.:0:.,.	./.:0:.,.	./.:0:.,.	0/0:21:21,0	./.:0:.,.	./.:0:.,.	0/1:19:7,12	./.:0:.,.	./.:0:.,.	0/1:12:7,5	0/0:10:10,0	0/0:12:12,0	0/1:17:8,9	0/1:11:6,5	0/0:15:15,0
15756	74	15756_74	C	T	.	PASS	NS=13;AF=0.077;locori=p	GT:DP:AD	0/1:19:15,4	./.:0:.,.	0/0:20:20,0	0/0:22:22,0	0/0:19:19,0	0/0:25:25,0	./.:21:.,.	0/0:28:28,0	./.:17:.,.	./.:0:.,.	./.:0:.,.	0/0:14:14,0	./.:12:.,.	0/1:12:8,4	./.:0:.,.	./.:0:.,.	0/0:18:18,0	0/0:19:19,0	0/0:33:33,0	0/0:12:12,0	0/0:21:21,0	./.:29:.,.	./.:0:.,.	./.:14:.,.
15779	19	15779_19	A	G	.	PASS	NS=16;AF=0.062;locori=p	GT:DP:AD	./.:0:.,.	0/0:11:11,0	0/0:19:19,0	0/0:12:12,0	0/0:33:33,0	0/1:27:12,15	0/0:16:16,0	0/0:27:27,0	0/0:16:16,0	./.:0:.,.	./.:0:.,.	0/0:10:10,0	0/0:11:11,0	./.:0:.,.	0/0:10:10,0	./.:0:.,.	./.:0:.,.	./.:12:.,.	0/0:15:15,0	./.:0:.,.	0/0:12:12,0	0/0:10:10,0	0/1:10:3,7	0/0:11:11,0
15788	28	15788_28	C	T	.	PASS	NS=6;AF=0.500;locori=p	GT:DP:AD	./.:0:.,.	./.:0:.,.	0/1:22:9,13	./.:0:.,.	0/1:10:6,4	0/1:14:6,8	1/1:18:0,18	0/1:20:8,12	./.:0:.,.	./.:0:.,.	./.:0:.,.	./.:0:.,.	./.:0:.,.	./.:0:.,.	./.:0:.,.	./.:0:.,.	./.:0:.,.	./.:0:.,.	./.:0:.,.	./.:0:.,.	0/0:11:11,0	./.:0:.,.	./.:0:.,.	./.:0:.,.
15792	36	15792_36	G	A	.	PASS	NS=14;AF=0.429;locori=p	GT:DP:AD	1/1:15:0,15	0/1:14:7,7	0/1:15:6,9	0/1:11:4,7	0/0:19:19,0	1/1:22:0,22	./.:14:.,.	0/1:17:10,7	0/1:14:10,4	./.:0:.,.	./.:0:.,.	./.:0:.,.	./.:0:.,.	0/0:10:10,0	0/0:12:12,0	0/0:11:11,0	./.:0:.,.	./.:0:.,.	0/1:12:6,6	./.:0:.,.	0/0:19:19,0	1/1:16:0,16	./.:0:.,.	./.:0:.,.
15797	9	15797_9	A	G	.	PASS	NS=19;AF=0.342;locori=p	GT:DP:AD	./.:0:.,.	0/1:10:3,7	0/1:19:10,9	0/0:27:27,0	1/1:29:0,29	0/1:21:11,10	0/1:30:13,17	0/0:37:37,0	0/1:16:6,10	0/1:11:7,4	0/1:12:6,6	./.:0:.,.	0/0:17:17,0	0/0:15:15,0	0/0:15:15,0	0/0:18:18,0	1/1:16:0,16	0/0:13:13,0	1/1:12:0,12	./.:0:.,.	0/0:17:17,0	./.:0:.,.	./.:0:.,.	0/0:25:25,0
15816	28	15816_28	A	G	.	PASS	NS=1;AF=0.500;locori=p	GT:DP:AD	./.:0:.,.	./.:0:.,.	./.:0:.,.	0/1:10:6,4	./.:0:.,.	./.:0:.,.	./.:0:.,.	./.:0:.,.	./.:0:.,.	./.:0:.,.	./.:0:.,.	./.:0:.,.	./.:0:.,.	./.:0:.,.	./.:0:.,.	./.:0:.,.	./.:0:.,.	./.:0:.,.	./.:0:.,.	./.:0:.,.	./.:0:.,.	./.:0:.,.	./.:0:.,.	./.:0:.,.
15909	25	15909_25	T	C	.	PASS	NS=19;AF=0.289;locori=p	GT:DP:AD	0/1:23:10,13	0/1:17:10,7	1/1:33:0,33	0/1:14:8,6	0/0:30:30,0	0/1:24:13,11	0/0:19:19,0	0/0:37:37,0	1/1:17:0,17	./.:0:.,.	./.:0:.,.	./.:0:.,.	0/0:16:16,0	./.:0:.,.	0/0:10:10,0	0/1:15:11,4	0/1:17:6,11	0/0:29:29,0	0/0:16:16,0	./.:0:.,.	0/0:23:23,0	0/1:36:20,16	0/0:11:11,0	0/0:12:12,0
15909	51	15909_51	A	G	.	PASS	NS=19;AF=0.289;locori=p	GT:DP:AD	0/1:23:10,13	0/1:17:10,7	1/1:33:0,33	0/1:14:8,6	0/0:30:30,0	0/1:24:13,11	0/0:19:19,0	0/0:37:37,0	1/1:17:0,17	./.:0:.,.	./.:0:.,.	./.:0:.,.	0/0:16:16,0	./.:0:.,.	0/0:10:10,0	0/1:15:11,4	0/1:17:6,11	0/0:29:29,0	0/0:16:16,0	./.:0:.,.	0/0:23:23,0	0/1:36:20,16	0/0:11:11,0	0/0:12:12,0
15916	51	15916_51	A	T	.	PASS	NS=14;AF=0.429;locori=p	GT:DP:AD	0/0:23:23,0	./.:0:.,.	0/1:26:16,10	0/1:10:6,4	0/1:34:21,13	./.:17:.,.	0/1:20:15,5	0/1:10:7,3	./.:14:.,.	./.:0:.,.	0/1:17:6,11	./.:0:.,.	0/1:21:13,8	./.:0:.,.	0/1:17:12,5	0/0:13:13,0	0/1:11:4,7	0/1:12:6,6	0/1:10:6,4	./.:0:.,.	./.:12:.,.	./.:0:.,.	0/1:14:8,6	./.:0:.,.
15986	11	15986_11	G	A	.	PASS	NS=13;AF=0.231;locori=p	GT:DP:AD	0/1:13:6,7	0/1:10:4,6	0/0:29:29,0	0/0:12:12,0	0/1:16:9,7	0/1:23:14,9	0/0:23:23,0	0/0:22:22,0	0/0:10:10,0	./.:0:.,.	./.:0:.,.	./.:0:.,.	./.:0:.,.	0/0:10:10,0	./.:0:.,.	./.:0:.,.	./.:0:.,.	./.:0:.,.	./.:0:.,.	./.:0:.,.	0/0:19:19,0	1/1:10:0,10	./.:0:.,.	0/0:10:10,0
16128	45	16128_45	T	A	.	PASS	NS=5;AF=0.400;locori=p	GT:DP:AD	./.:0:.,.	./.:0:.,.	0/1:12:8,4	./.:0:.,.	0/0:12:12,0	./.:0:.,.	0/1:16:7,9	1/1:12:0,12	./.:0:.,.	./.:0:.,.	./.:0:.,.	0/0:10:10,0	./.:0:.,.	./.:0:.,.	./.:0:.,.	./.:0:.,.	./.:0:.,.	./.:0:.,.	./.:0:.,.	./.:0:.,.	./.:0:.,.	./.:0:.,.	./.:0:.,.	./.:0:.,.
16140	41	16140_41	A	G	.	PASS	NS=14;AF=0.036;locori=p	GT:DP:AD	./.:0:.,.	./.:0:.,.	0/0:22:22,0	./.:0:.,.	0/0:22:22,0	0/0:14:14,0	0/0:25:25,0	0/0:28:28,0	./.:0:.,.	./.:0:.,.	./.:0:.,.	./.:0:.,.	0/0:14:14,0	0/0:12:12,0	./.:0:.,.	0/0:16:16,0	./.:0:.,.	0/0:13:13,0	0/1:12:6,6	0/0:10:10,0	0/0:14:14,0	0/0:21:21,0	./.:0:.,.	0/0:11:11,0
16148	36	16148_36	A	T	.	PASS	NS=4;AF=0.250;locori=p	GT:DP:AD	./.:0:.,.	./.:0:.,.	./.:0:.,.	./.:0:.,.	0/0:13:13,0	./.:0:.,.	1/1:13:0,13	0/0:11:11,0	./.:0:.,.	./.:0:.,.	./.:0:.,.	./.:0:.,.	./.:0:.,.	./.:0:.,.	./.:0:.,.	./.:0:.,.	./.:0:.,.	./.:0:.,.	./.:0:.,.	./.:0:.,.	./.:0:.,.	0/0:10:10,0	./.:0:.,.	./.:0:.,.
16178	79	16178_79	C	T	.	PASS	NS=2;AF=0.500;locori=p	GT:DP:AD	./.:0:.,.	./.:0:.,.	0/1:11:3,8	./.:0:.,.	0/1:21:10,11	./.:0:.,.	./.:0:.,.	./.:0:.,.	./.:0:.,.	./.:0:.,.	./.:0:.,.	./.:0:.,.	./.:0:.,.	./.:0:.,.	./.:0:.,.	./.:0:.,.	./.:0:.,.	./.:0:.,.	./.:0:.,.	./.:0:.,.	./.:0:.,.	./.:0:.,.	./.:0:.,.	./.:0:.,.
16263	37	16263_37	C	T	.	PASS	NS=7;AF=0.429;locori=p	GT:DP:AD	./.:0:.,.	./.:0:.,.	0/0:11:11,0	./.:0:.,.	0/0:24:24,0	./.:0:.,.	./.:0:.,.	./.:0:.,.	./.:0:.,.	./.:0:.,.	./.:0:.,.	./.:0:.,.	1/1:11:0,11	./.:0:.,.	./.:0:.,.	0/0:10:10,0	./.:0:.,.	0/1:14:7,7	./.:0:.,.	0/1:10:6,4	./.:0:.,.	./.:0:.,.	./.:0:.,.	1/1:12:0,12
16301	25	16301_25	G	A	.	PASS	NS=19;AF=0.184;locori=p	GT:DP:AD	0/0:30:30,0	./.:26:.,.	0/0:56:56,0	0/0:39:39,0	0/0:66:66,0	./.:0:.,.	0/0:70:70,0	0/1:56:42,14	0/0:42:42,0	0/1:14:8,6	./.:0:.,.	./.:25:.,.	0/1:41:28,13	0/0:40:40,0	0/0:30:30,0	0/0:49:49,0	0/1:29:20,9	./.:43:.,.	0/0:41:41,0	0/1:21:15,6	0/0:36:36,0	0/1:42:33,9	0/1:34:24,10	0/0:35:35,0
16305	55	16305_55	G	A	.	PASS	NS=10;AF=0.250;locori=p	GT:DP:AD	0/0:10:10,0	0/0:11:11,0	0/0:17:17,0	0/0:13:13,0	0/0:19:19,0	./.:0:.,.	./.:0:.,.	0/0:11:11,0	./.:0:.,.	./.:0:.,.	./.:0:.,.	./.:0:.,.	1/1:13:0,13	./.:0:.,.	./.:0:.,.	./.:0:.,.	./.:0:.,.	0/1:13:4,9	./.:0:.,.	./.:0:.,.	1/1:11:0,11	0/0:10:10,0	./.:0:.,.	./.:0:.,.
16313	48	16313_48	A	G	.	PASS	NS=9;AF=0.278;locori=p	GT:DP:AD	./.:0:.,.	./.:0:.,.	0/1:11:7,4	./.:0:.,.	0/0:13:13,0	./.:0:.,.	0/1:11:8,3	0/1:21:14,7	./.:0:.,.	./.:0:.,.	./.:0:.,.	./.:10:.,.	./.:0:.,.	./.:0:.,.	./.:0:.,.	0/0:10:10,0	./.:0:.,.	0/1:12:6,6	0/0:10:10,0	./.:0:.,.	0/0:14:14,0	./.:0:.,.	0/1:13:6,7	./.:0:.,.
16313	78	16313_78	C	T	.	PASS	NS=9;AF=0.278;locori=p	GT:DP:AD	./.:0:.,.	./.:0:.,.	0/1:11:7,4	./.:0:.,.	0/0:13:13,0	./.:0:.,.	0/1:11:8,3	0/1:21:14,7	./.:0:.,.	./.:0:.,.	./.:0:.,.	./.:10:.,.	./.:0:.,.	./.:0:.,.	./.:0:.,.	0/0:10:10,0	./.:0:.,.	0/1:12:6,6	0/0:10:10,0	./.:0:.,.	0/0:14:14,0	./.:0:.,.	0/1:13:6,7	./.:0:.,.
16461	62	16461_62	C	T	.	PASS	NS=17;AF=0.353;locori=p	GT:DP:AD	0/1:16:10,6	0/0:13:13,0	0/1:24:15,9	0/0:18:18,0	0/1:16:10,6	0/0:27:27,0	0/1:21:7,14	0/0:22:22,0	0/1:21:8,13	./.:0:.,.	0/0:11:11,0	0/0:12:12,0	1/1:12:0,12	./.:0:.,.	1/1:10:0,10	./.:0:.,.	0/0:14:14,0	0/1:16:10,6	./.:0:.,.	./.:0:.,.	1/1:18:0,18	0/0:15:15,0	./.:0:.,.	./.:0:.,.
16474	47	16474_47	T	A	.	PASS	NS=10;AF=0.200;locori=p	GT:DP:AD	./.:0:.,.	./.:0:.,.	./.:19:.,.	0/0:10:10,0	0/1:20:9,11	0/1:17:8,9	0/1:15:4,11	./.:0:.,.	./.:0:.,.	./.:0:.,.	0/1:10:3,7	./.:0:.,.	0/0:10:10,0	./.:0:.,.	./.:0:.,.	./.:0:.,.	./.:0:.,.	0/0:10:10,0	./.:0:.,.	0/0:10:10,0	0/0:11:11,0	0/0:13:13,0	./.:0:.,.	./.:0:.,.
16480	86	16480_86	G	C	.	PASS	NS=12;AF=0.250;locori=p	GT:DP:AD	0/0:13:13,0	./.:0:.,.	0/1:21:10,11	./.:0:.,.	0/1:23:8,15	0/1:17:11,6	0/1:13:4,9	0/1:14:6,8	./.:0:.,.	./.:0:.,.	./.:0:.,.	0/1:10:6,4	0/0:15:15,0	./.:0:.,.	./.:0:.,.	0/0:16:16,0	0/0:10:10,0	0/0:21:21,0	./.:0:.,.	./.:0:.,.	0/0:10:10,0	./.:11:.,.	./.:0:.,.	./.:0:.,.
16503	82	16503_82	G	A	.	PASS	NS=7;AF=0.429;locori=p	GT:DP:AD	1/1:12:0,12	./.:0:.,.	0/1:21:13,8	0/0:14:14,0	0/1:17:6,11	0/1:13:8,5	0/1:13:6,7	0/0:12:12,0	./.:0:.,.	./.:0:.,.	./.:0:.,.	./.:0:.,.	./.:0:.,.	./.:0:.,.	./.:0:.,.	./.:0:.,.	./.:0:.,.	./.:0:.,.	./.:0:.,.	./.:0:.,.	./.:0:.,.	./.:0:.,.	./.:0:.,.	./.:0:.,.
16504	54	16504_54	A	T	.	PASS	NS=4;AF=0.500;locori=p	GT:DP:AD	./.:0:.,.	./.:0:.,.	./.:0:.,.	./.:0:.,.	./.:0:.,.	0/0:12:12,0	./.:0:.,.	./.:12:.,.	./.:0:.,.	./.:0:.,.	./.:0:.,.	./.:0:.,.	0/0:12:12,0	./.:0:.,.	./.:0:.,.	./.:0:.,.	./.:0:.,.	./.:0:.,.	./.:0:.,.	./.:0:.,.	./.:0:.,.	1/1:11:0,11	1/1:11:0,11	./.:0:.,.
16546	32	16546_32	T	C	.	PASS	NS=15;AF=0.333;locori=p	GT:DP:AD	./.:0:.,.	./.:0:.,.	0/0:15:15,0	./.:17:.,.	0/1:19:10,9	0/1:23:16,7	0/1:14:6,8	0/0:28:28,0	./.:0:.,.	./.:0:.,.	0/1:17:11,6	0/0:13:13,0	0/0:14:14,0	0/1:11:5,6	./.:0:.,.	1/1:18:0,18	0/0:11:11,0	./.:0:.,.	0/1:14:4,10	0/1:10:6,4	0/0:21:21,0	0/1:32:22,10	./.:13:.,.	./.:0:.,.
16613	68	16613_68	T	C	.	PASS	NS=6;AF=0.417;locori=p	GT:DP:AD	./.:0:.,.	./.:0:.,.	0/1:18:12,6	./.:0:.,.	0/1:13:6,7	./.:0:.,.	./.:0:.,.	0/1:13:7,6	./.:0:.,.	./.:0:.,.	./.:0:.,.	./.:0:.,.	./.:0:.,.	./.:0:.,.	./.:0:.,.	0/1:13:5,8	./.:0:.,.	./.:0:.,.	./.:0:.,.	./.:0:.,.	./.:0:.,.	0/0:17:17,0	0/1:12:7,5	./.:0:.,.
16616	69	16616_69	C	T	.	PASS	NS=12;AF=0.083;locori=p	GT:DP:AD	0/1:11:3,8	./.:0:.,.	0/0:13:13,0	0/0:11:11,0	0/0:28:28,0	./.:0:.,.	0/0:12:12,0	0/0:18:18,0	./.:0:.,.	./.:0:.,.	./.:0:.,.	./.:0:.,.	./.:0:.,.	./.:0:.,.	./.:0:.,.	0/0:18:18,0	./.:0:.,.	0/0:13:13,0	0/1:21:13,8	./.:0:.,.	0/0:15:15,0	0/0:11:11,0	./.:0:.,.	0/0:10:10,0
16661	6	16661_6	A	G	.	PASS	NS=7;AF=0.214;locori=p	GT:DP:AD	0/0:10:10,0	0/0:19:19,0	./.:13:.,.	./.:0:.,.	./.:18:.,.	0/0:12:12,0	0/0:31:31,0	0/1:14:10,4	./.:0:.,.	./.:0:.,.	./.:0:.,.	./.:0:.,.	0/1:10:7,3	./.:0:.,.	./.:0:.,.	./.:0:.,.	./.:0:.,.	./.:0:.,.	./.:0:.,.	./.:0:.,.	./.:0:.,.	0/1:12:8,4	./.:0:.,.	./.:0:.,.
16742	69	16742_69	T	C	.	PASS	NS=10;AF=0.250;locori=p	GT:DP:AD	./.:0:.,.	0/0:10:10,0	0/0:18:18,0	./.:0:.,.	0/0:12:12,0	0/0:12:12,0	./.:0:.,.	./.:0:.,.	0/0:12:12,0	./.:0:.,.	./.:0:.,.	./.:0:.,.	1/1:16:0,16	./.:0:.,.	./.:0:.,.	0/0:12:12,0	./.:0:.,.	0/1:15:4,11	./.:0:.,.	./.:0:.,.	./.:0:.,.	0/0:18:18,0	./.:0:.,.	1/1:13:0,13
16813	76	16813_76	G	T	.	PASS	NS=18;AF=0.167;locori=p	GT:DP:AD	1/1:13:0,13	0/1:12:4,8	0/1:18:6,12	0/0:17:17,0	0/0:22:22,0	0/1:27:17,10	0/0:17:17,0	0/0:14:14,0	0/0:13:13,0	./.:0:.,.	./.:0:.,.	./.:0:.,.	0/0:11:11,0	./.:0:.,.	./.:0:.,.	0/0:14:14,0	./.:0:.,.	0/0:12:12,0	0/1:13:4,9	0/0:19:19,0	0/0:27:27,0	0/0:11:11,0	0/0:10:10,0	0/0:11:11,0
16838	80	16838_80	C	T	.	PASS	NS=1;AF=0.500;locori=p	GT:DP:AD	./.:0:.,.	./.:0:.,.	./.:0:.,.	./.:0:.,.	./.:0:.,.	./.:0:.,.	./.:0:.,.	0/1:12:7,5	./.:0:.,.	./.:0:.,.	./.:0:.,.	./.:0:.,.	./.:0:.,.	./.:0:.,.	./.:0:.,.	./.:0:.,.	./.:0:.,.	./.:0:.,.	./.:0:.,.	./.:0:.,.	./.:0:.,.	./.:0:.,.	./.:0:.,.	./.:0:.,.
16863	10	16863_10	C	T	.	PASS	NS=1;AF=0.500;locori=p	GT:DP:AD	./.:0:.,.	./.:0:.,.	./.:0:.,.	./.:0:.,.	0/1:12:4,8	./.:0:.,.	./.:0:.,.	./.:0:.,.	./.:0:.,.	./.:0:.,.	./.:0:.,.	./.:0:.,.	./.:0:.,.	./.:0:.,.	./.:0:.,.	./.:0:.,.	./.:0:.,.	./.:0:.,.	./.:0:.,.	./.:0:.,.	./.:0:.,.	./.:0:.,.	./.:0:.,.	./.:0:.,.
16935	73	16935_73	G	A	.	PASS	NS=9;AF=0.278;locori=p	GT:DP:AD	./.:0:.,.	./.:0:.,.	1/1:12:0,12	0/1:10:6,4	0/0:15:15,0	./.:0:.,.	0/0:12:12,0	0/1:15:5,10	./.:0:.,.	./.:0:.,.	./.:0:.,.	./.:0:.,.	./.:0:.,.	./.:0:.,.	./.:0:.,.	0/0:15:15,0	./.:0:.,.	./.:0:.,.	0/1:11:8,3	./.:0:.,.	0/0:10:10,0	0/0:10:10,0	./.:0:.,.	./.:0:.,.
16964	55	16964_55	G	A	.	PASS	NS=8;AF=0.250;locori=p	GT:DP:AD	./.:0:.,.	./.:0:.,.	0/1:15:9,6	./.:0:.,.	0/0:16:16,0	0/1:10:3,7	./.:0:.,.	0/0:14:14,0	1/1:10:0,10	./.:0:.,.	./.:0:.,.	./.:0:.,.	0/0:17:17,0	0/0:12:12,0	./.:0:.,.	./.:0:.,.	./.:0:.,.	./.:0:.,.	./.:0:.,.	./.:0:.,.	./.:0:.,.	0/0:12:12,0	./.:0:.,.	./.:0:.,.
16973	59	16973_59	C	T	.	PASS	NS=10;AF=0.400;locori=p	GT:DP:AD	./.:0:.,.	0/1:13:6,7	0/1:18:12,6	./.:0:.,.	0/1:23:17,6	./.:0:.,.	./.:13:.,.	./.:13:.,.	0/1:11:7,4	./.:0:.,.	./.:0:.,.	./.:0:.,.	./.:0:.,.	./.:0:.,.	0/1:10:5,5	0/0:12:12,0	./.:0:.,.	0/0:10:10,0	./.:0:.,.	./.:0:.,.	0/1:19:11,8	0/1:21:10,11	0/1:17:11,6	./.:0:.,.
17068	48	17068_48	C	G	.	PASS	NS=12;AF=0.292;locori=p	GT:DP:AD	0/1:15:10,5	./.:0:.,.	0/0:15:15,0	1/1:20:0,20	0/0:17:17,0	1/1:12:0,12	./.:12:.,.	./.:0:.,.	./.:0:.,.	./.:0:.,.	0/0:13:13,0	./.:10:.,.	0/0:21:21,0	./.:0:.,.	./.:0:.,.	./.:13:.,.	0/0:10:10,0	./.:0:.,.	./.:0:.,.	0/0:12:12,0	0/0:10:10,0	0/1:13:9,4	0/1:17:10,7	./.:0:.,.
17068	69	17068_69	C	T	.	PASS	NS=12;AF=0.292;locori=p	GT:DP:AD	0/1:15:10,5	./.:0:.,.	0/0:15:15,0	1/1:20:0,20	0/0:17:17,0	1/1:12:0,12	./.:12:.,.	./.:0:.,.	./.:0:.,.	./.:0:.,.	0/0:13:13,0	./.:10:.,.	0/0:21:21,0	./.:0:.,.	./.:0:.,.	./.:13:.,.	0/0:10:10,0	./.:0:.,.	./.:0:.,.	0/0:12:12,0	0/0:10:10,0	0/1:13:9,4	0/1:17:10,7	./.:0:.,.
17096	66	17096_66	G	A	.	PASS	NS=13;AF=0.115;locori=p	GT:DP:AD	./.:0:.,.	./.:0:.,.	0/0:21:21,0	0/0:18:18,0	0/0:20:20,0	0/0:30:30,0	0/0:27:27,0	0/0:12:12,0	0/0:11:11,0	./.:0:.,.	./.:0:.,.	./.:0:.,.	./.:0:.,.	./.:0:.,.	./.:0:.,.	0/0:11:11,0	0/0:10:10,0	0/1:12:5,7	./.:0:.,.	./.:0:.,.	./.:0:.,.	0/0:26:26,0	0/0:11:11,0	1/1:12:0,12
17100	55	17100_55	T	C	.	PASS	NS=11;AF=0.227;locori=p	GT:DP:AD	./.:0:.,.	./.:0:.,.	0/1:16:12,4	./.:0:.,.	0/1:16:11,5	0/0:17:17,0	0/0:18:18,0	0/1:17:11,6	./.:0:.,.	./.:0:.,.	./.:0:.,.	./.:0:.,.	0/0:12:12,0	./.:0:.,.	./.:0:.,.	0/1:10:4,6	./.:0:.,.	0/1:12:6,6	./.:0:.,.	./.:0:.,.	0/0:16:16,0	0/0:17:17,0	./.:0:.,.	0/0:10:10,0
17104	4	17104_4	A	G	.	PASS	NS=14;AF=0.321;locori=p	GT:DP:AD	0/0:10:10,0	1/1:15:0,15	0/0:17:17,0	0/1:16:8,8	0/0:25:25,0	0/1:28:21,7	0/1:23:15,8	0/0:18:18,0	0/0:13:13,0	./.:0:.,.	./.:0:.,.	./.:0:.,.	1/1:13:0,13	./.:0:.,.	./.:0:.,.	0/0:11:11,0	./.:0:.,.	./.:14:.,.	./.:0:.,.	./.:0:.,.	./.:0:.,.	0/0:27:27,0	0/0:12:12,0	1/1:12:0,12
17139	43	17139_43	G	T	.	PASS	NS=11;AF=0.273;locori=p	GT:DP:AD	0/0:13:13,0	./.:0:.,.	0/1:13:7,6	0/1:20:8,12	0/1:23:12,11	0/0:10:10,0	0/0:15:15,0	0/1:17:5,12	0/0:11:11,0	./.:0:.,.	./.:0:.,.	./.:0:.,.	./.:0:.,.	./.:0:.,.	./.:0:.,.	0/1:19:9,10	./.:0:.,.	0/1:14:6,8	./.:0:.,.	./.:0:.,.	0/0:21:21,0	./.:19:.,.	./.:0:.,.	./.:0:.,.
17208	23	17208_23	A	T	.	PASS	NS=16;AF=0.500;locori=p	GT:DP:AD	./.:0:.,.	0/1:11:5,6	./.:19:.,.	0/1:12:5,7	0/1:25:10,15	0/1:14:7,7	0/1:21:10,11	0/1:26:15,11	0/1:14:6,8	./.:0:.,.	0/1:13:3,10	./.:0:.,.	0/1:18:12,6	0/1:16:11,5	./.:0:.,.	0/1:14:7,7	./.:0:.,.	0/1:22:14,8	0/1:14:8,6	0/1:12:6,6	./.:0:.,.	0/1:15:5,10	0/1:16:7,9	./.:0:.,.
17214	33	17214_33	A	C	.	PASS	NS=2;AF=0.250;locori=p	GT:DP:AD	./.:0:.,.	./.:0:.,.	./.:0:.,.	./.:0:.,.	0/1:13:8,5	./.:0:.,.	./.:0:.,.	./.:0:.,.	./.:0:.,.	./.:0:.,.	./.:0:.,.	./.:0:.,.	./.:0:.,.	./.:0:.,.	./.:0:.,.	./.:0:.,.	./.:0:.,.	./.:0:.,.	./.:0:.,.	./.:0:.,.	./.:0:.,.	0/0:11:11,0	./.:0:.,.	./.:0:.,.
17249	23	17249_23	C	T	.	PASS	NS=5;AF=0.500;locori=p	GT:DP:AD	./.:0:.,.	./.:0:.,.	./.:0:.,.	0/1:10:6,4	./.:0:.,.	0/1:11:7,4	./.:0:.,.	0/1:11:3,8	./.:0:.,.	./.:0:.,.	./.:0:.,.	./.:0:.,.	./.:0:.,.	./.:0:.,.	./.:0:.,.	0/1:15:5,10	./.:0:.,.	./.:0:.,.	./.:0:.,.	./.:0:.,.	0/1:10:4,6	./.:0:.,.	./.:0:.,.	./.:0:.,.
17303	15	17303_15	T	C	.	PASS	NS=11;AF=0.455;locori=p	GT:DP:AD	./.:0:.,.	./.:0:.,.	1/1:14:0,14	0/0:12:12,0	1/1:11:0,11	0/1:14:8,6	./.:0:.,.	0/0:11:11,0	./.:0:.,.	./.:0:.,.	0/0:10:10,0	./.:0:.,.	0/0:14:14,0	./.:0:.,.	./.:0:.,.	1/1:13:0,13	./.:0:.,.	0/1:10:7,3	0/0:11:11,0	./.:0:.,.	./.:0:.,.	1/1:13:0,13	./.:0:.,.	./.:0:.,.
17320	51	17320_51	G	A	.	PASS	NS=23;AF=0.370;locori=p	GT:DP:AD	0/1:11:5,6	0/0:16:16,0	0/1:25:9,16	0/1:11:5,6	0/1:34:15,19	0/0:34:34,0	0/1:30:18,12	0/0:42:42,0	0/0:17:17,0	./.:0:.,.	0/1:26:17,9	0/0:18:18,0	1/1:24:0,24	1/1:17:0,17	0/1:14:4,10	0/0:18:18,0	0/0:13:13,0	0/1:16:12,4	0/1:26:14,12	0/0:14:14,0	1/1:17:0,17	0/0:32:32,0	0/0:15:15,0	1/1:28:0,28
17408	6	17408_6	T	C	.	PASS	NS=23;AF=0.348;locori=p	GT:DP:AD	0/0:16:16,0	1/1:15:0,15	0/1:21:14,7	1/1:19:0,19	1/1:38:0,38	0/1:30:18,12	1/1:19:0,19	0/1:44:22,22	0/0:34:34,0	./.:0:.,.	0/0:11:11,0	0/0:10:10,0	0/0:19:19,0	0/0:11:11,0	0/0:16:16,0	0/0:12:12,0	0/1:16:7,9	0/0:24:24,0	0/1:32:16,16	0/0:20:20,0	0/0:24:24,0	1/1:38:0,38	0/1:15:11,4	0/0:23:23,0
17509	64	17509_64	G	T	.	PASS	NS=19;AF=0.447;locori=p	GT:DP:AD	0/0:15:15,0	0/1:16:7,9	0/1:26:11,15	./.:0:.,.	0/0:25:25,0	0/1:23:14,9	0/0:19:19,0	0/0:13:13,0	./.:0:.,.	./.:0:.,.	0/1:10:6,4	0/1:16:7,9	1/1:12:0,12	1/1:13:0,13	1/1:12:0,12	0/0:22:22,0	./.:0:.,.	0/1:15:9,6	0/0:14:14,0	0/1:14:9,5	1/1:16:0,16	0/0:20:20,0	./.:0:.,.	1/1:14:0,14
17552	28	17552_28	C	T	.	PASS	NS=4;AF=0.250;locori=p	GT:DP:AD	./.:0:.,.	./.:0:.,.	./.:0:.,.	./.:0:.,.	0/0:10:10,0	./.:0:.,.	./.:0:.,.	0/0:11:11,0	./.:0:.,.	./.:0:.,.	./.:0:.,.	./.:0:.,.	./.:0:.,.	1/1:10:0,10	./.:0:.,.	./.:0:.,.	./.:0:.,.	./.:0:.,.	./.:0:.,.	./.:0:.,.	./.:0:.,.	0/0:19:19,0	./.:0:.,.	./.:0:.,.
17599	66	17599_66	C	G	.	PASS	NS=4;AF=0.500;locori=p	GT:DP:AD	./.:0:.,.	./.:0:.,.	./.:0:.,.	./.:0:.,.	0/1:12:5,7	./.:0:.,.	./.:0:.,.	0/1:12:8,4	./.:0:.,.	./.:0:.,.	./.:0:.,.	./.:0:.,.	./.:0:.,.	./.:0:.,.	./.:0:.,.	./.:0:.,.	./.:0:.,.	./.:0:.,.	./.:0:.,.	./.:0:.,.	1/1:10:0,10	0/0:10:10,0	./.:0:.,.	./.:0:.,.
17664	79	17664_79	A	G	.	PASS	NS=19;AF=0.237;locori=p	GT:DP:AD	0/0:16:16,0	0/0:13:13,0	0/0:23:23,0	0/0:15:15,0	0/0:27:27,0	0/0:34:34,0	0/0:28:28,0	0/0:26:26,0	0/0:23:23,0	./.:0:.,.	./.:0:.,.	0/0:13:13,0	1/1:10:0,10	./.:0:.,.	1/1:17:0,17	0/0:10:10,0	0/0:11:11,0	0/1:17:11,6	0/0:12:12,0	./.:0:.,.	1/1:23:0,23	0/0:37:37,0	./.:0:.,.	1/1:22:0,22
17696	46	17696_46	T	C	.	PASS	NS=16;AF=0.312;locori=p	GT:DP:AD	1/1:10:0,10	./.:0:.,.	0/1:17:6,11	0/1:10:7,3	0/0:23:23,0	0/1:16:4,12	0/1:13:7,6	0/1:22:7,15	0/1:11:7,4	./.:0:.,.	./.:0:.,.	./.:0:.,.	0/0:15:15,0	./.:0:.,.	./.:0:.,.	0/0:10:10,0	./.:0:.,.	0/0:13:13,0	1/1:13:0,13	0/0:13:13,0	0/0:22:22,0	0/0:24:24,0	./.:0:.,.	0/0:14:14,0
17734	13	17734_13	C	T	.	PASS	NS=5;AF=0.500;locori=p	GT:DP:AD	./.:0:.,.	./.:0:.,.	./.:0:.,.	./.:0:.,.	0/1:11:7,4	0/1:10:3,7	./.:0:.,.	0/1:11:8,3	0/1:10:6,4	./.:0:.,.	./.:0:.,.	./.:0:.,.	./.:0:.,.	./.:0:.,.	./.:0:.,.	./.:0:.,.	./.:0:.,.	./.:0:.,.	./.:0:.,.	./.:0:.,.	./.:0:.,.	0/1:10:7,3	./.:0:.,.	./.:0:.,.
17744	77	17744_77	T	C	.	PASS	NS=2;AF=0.250;locori=p	GT:DP:AD	./.:0:.,.	./.:0:.,.	./.:0:.,.	./.:0:.,.	./.:0:.,.	0/1:11:6,5	0/0:11:11,0	./.:0:.,.	./.:0:.,.	./.:0:.,.	./.:0:.,.	./.:0:.,.	./.:0:.,.	./.:0:.,.	./.:0:.,.	./.:0:.,.	./.:0:.,.	./.:0:.,.	./.:0:.,.	./.:0:.,.	./.:0:.,.	./.:0:.,.	./.:0:.,.	./.:0:.,.
17813	71	17813_71	T	C	.	PASS	NS=7;AF=0.286;locori=p	GT:DP:AD	0/0:11:11,0	0/1:35:24,11	0/0:22:22,0	./.:0:.,.	./.:0:.,.	./.:0:.,.	0/0:24:24,0	./.:0:.,.	./.:0:.,.	./.:0:.,.	./.:0:.,.	0/1:15:12,3	./.:0:.,.	./.:0:.,.	./.:0:.,.	0/1:12:5,7	./.:0:.,.	./.:0:.,.	./.:0:.,.	./.:0:.,.	./.:0:.,.	0/1:21:18,3	./.:0:.,.	./.:0:.,.
17855	48	17855_48	G	A	.	PASS	NS=11;AF=0.318;locori=p	GT:DP:AD	./.:0:.,.	./.:0:.,.	0/1:13:5,8	./.:0:.,.	0/1:18:10,8	0/0:23:23,0	0/0:21:21,0	./.:0:.,.	0/1:15:7,8	./.:0:.,.	./.:0:.,.	./.:0:.,.	./.:0:.,.	./.:0:.,.	./.:0:.,.	0/0:10:10,0	1/1:10:0,10	0/0:10:10,0	0/1:10:5,5	./.:0:.,.	0/0:19:19,0	0/1:12:4,8	./.:0:.,.	./.:0:.,.
17879	17	17879_17	G	A	.	PASS	NS=14;AF=0.250;locori=p	GT:DP:AD	0/0:12:12,0	./.:0:.,.	0/0:18:18,0	0/1:22:16,6	0/1:24:14,10	0/0:28:28,0	0/1:19:10,9	0/0:17:17,0	./.:0:.,.	./.:0:.,.	./.:0:.,.	0/0:12:12,0	./.:0:.,.	./.:0:.,.	./.:0:.,.	0/0:11:11,0	0/1:11:7,4	0/1:13:6,7	0/0:14:14,0	./.:0:.,.	1/1:21:0,21	0/0:29:29,0	./.:0:.,.	./.:0:.,.
17890	7	17890_7	C	T	.	PASS	NS=6;AF=0.417;locori=p	GT:DP:AD	./.:0:.,.	1/1:12:0,12	0/0:10:10,0	./.:0:.,.	./.:0:.,.	0/1:10:6,4	./.:0:.,.	./.:0:.,.	./.:0:.,.	./.:0:.,.	./.:0:.,.	./.:0:.,.	./.:0:.,.	./.:0:.,.	./.:0:.,.	./.:0:.,.	./.:0:.,.	./.:0:.,.	./.:0:.,.	./.:0:.,.	0/0:12:12,0	1/1:11:0,11	./.:0:.,.	0/0:14:14,0
17918	43	17918_43	G	T	.	PASS	NS=11;AF=0.364;locori=p	GT:DP:AD	0/0:10:10,0	./.:0:.,.	0/1:17:4,13	1/1:10:0,10	0/1:11:7,4	0/1:13:8,5	0/1:12:6,6	1/1:16:0,16	./.:0:.,.	./.:0:.,.	./.:0:.,.	./.:0:.,.	./.:0:.,.	./.:0:.,.	0/0:11:11,0	./.:0:.,.	./.:0:.,.	0/0:11:11,0	./.:0:.,.	./.:0:.,.	0/0:12:12,0	0/0:25:25,0	./.:0:.,.	./.:0:.,.
17922	9	17922_9	G	A	.	PASS	NS=21;AF=0.214;locori=p	GT:DP:AD	0/0:17:17,0	0/0:13:13,0	0/0:26:26,0	0/0:32:32,0	0/1:31:17,14	1/1:32:0,32	0/0:30:30,0	0/0:44:44,0	0/0:18:18,0	./.:0:.,.	./.:0:.,.	0/0:17:17,0	0/1:15:5,10	1/1:16:0,16	0/1:20:15,5	0/0:25:25,0	0/0:10:10,0	0/1:19:9,10	0/0:31:31,0	0/0:14:14,0	0/0:26:26,0	0/0:24:24,0	./.:0:.,.	0/1:12:5,7
17946	4	17946_4	C	T	.	PASS	NS=3;AF=0.500;locori=p	GT:DP:AD	./.:0:.,.	./.:0:.,.	./.:0:.,.	./.:0:.,.	0/1:12:7,5	./.:0:.,.	./.:0:.,.	./.:0:.,.	./.:0:.,.	./.:0:.,.	./.:0:.,.	./.:0:.,.	1/1:12:0,12	./.:0:.,.	./.:0:.,.	./.:0:.,.	./.:0:.,.	./.:0:.,.	./.:0:.,.	./.:0:.,.	./.:0:.,.	0/0:12:12,0	./.:0:.,.	./.:0:.,.
18022	61	18022_61	C	T	.	PASS	NS=9;AF=0.444;locori=p	GT:DP:AD	./.:0:.,.	1/1:10:0,10	1/1:14:0,14	./.:0:.,.	0/0:19:19,0	0/1:10:7,3	0/1:14:6,8	0/0:19:19,0	0/0:14:14,0	./.:0:.,.	./.:0:.,.	./.:0:.,.	./.:0:.,.	./.:0:.,.	./.:0:.,.	./.:0:.,.	0/1:11:5,6	./.:0:.,.	0/1:11:5,6	./.:0:.,.	./.:0:.,.	./.:0:.,.	./.:0:.,.	./.:0:.,.
18064	56	18064_56	C	T	.	PASS	NS=15;AF=0.100;locori=p	GT:DP:AD	0/0:13:13,0	0/1:13:6,7	0/0:20:20,0	./.:0:.,.	0/0:25:25,0	0/0:15:15,0	0/0:25:25,0	0/1:23:13,10	0/1:14:5,9	./.:0:.,.	./.:0:.,.	./.:0:.,.	./.:0:.,.	0/0:10:10,0	0/0:17:17,0	./.:0:.,.	./.:0:.,.	0/0:11:11,0	0/0:16:16,0	0/0:13:13,0	0/0:11:11,0	0/0:19:19,0	./.:0:.,.	./.:0:.,.
18068	41	18068_41	C	T	.	PASS	NS=21;AF=0.405;locori=p	GT:DP:AD	./.:0:.,.	0/1:24:12,12	0/1:31:16,15	0/0:22:22,0	0/1:43:30,13	0/1:31:16,15	0/1:20:13,7	0/0:35:35,0	0/1:19:15,4	./.:0:.,.	0/0:10:10,0	0/1:12:8,4	0/1:18:8,10	0/1:18:8,10	./.:17:.,.	1/1:10:0,10	0/0:15:15,0	0/1:25:14,11	0/1:22:8,14	0/1:13:4,9	0/1:18:9,9	0/0:26:26,0	0/1:13:7,6	0/1:20:13,7
18118	11	18118_11	C	T	.	PASS	NS=1;AF=0.500;locori=p	GT:DP:AD	./.:0:.,.	./.:0:.,.	./.:0:.,.	./.:0:.,.	./.:0:.,.	0/1:11:7,4	./.:0:.,.	./.:0:.,.	./.:0:.,.	./.:0:.,.	./.:0:.,.	./.:0:.,.	./.:0:.,.	./.:0:.,.	./.:0:.,.	./.:0:.,.	./.:0:.,.	./.:0:.,.	./.:0:.,.	./.:0:.,.	./.:0:.,.	./.:0:.,.	./.:0:.,.	./.:0:.,.
18134	29	18134_29	C	T	.	PASS	NS=14;AF=0.143;locori=p	GT:DP:AD	0/0:11:11,0	0/0:12:12,0	0/1:25:11,14	0/1:15:7,8	0/0:22:22,0	0/0:28:28,0	0/1:23:14,9	0/0:12:12,0	./.:0:.,.	./.:0:.,.	./.:0:.,.	./.:0:.,.	./.:0:.,.	./.:0:.,.	./.:0:.,.	0/1:14:6,8	0/0:14:14,0	0/0:15:15,0	0/0:16:16,0	./.:12:.,.	0/0:26:26,0	0/0:25:25,0	./.:0:.,.	./.:0:.,.
18143	15	18143_15	A	C	.	PASS	NS=4;AF=0.500;locori=p	GT:DP:AD	./.:0:.,.	./.:0:.,.	0/1:11:7,4	./.:0:.,.	0/1:10:5,5	0/1:13:7,6	./.:0:.,.	./.:0:.,.	0/1:11:6,5	./.:0:.,.	./.:0:.,.	./.:0:.,.	./.:0:.,.	./.:0:.,.	./.:0:.,.	./.:0:.,.	./.:0:.,.	./.:0:.,.	./.:0:.,.	./.:0:.,.	./.:0:.,.	./.:0:.,.	./.:0:.,.	./.:0:.,.
18143	73	18143_73	C	T	.	PASS	NS=4;AF=0.500;locori=p	GT:DP:AD	./.:0:.,.	./.:0:.,.	0/1:11:7,4	./.:0:.,.	0/1:10:5,5	0/1:13:7,6	./.:0:.,.	./.:0:.,.	0/1:11:6,5	./.:0:.,.	./.:0:.,.	./.:0:.,.	./.:0:.,.	./.:0:.,.	./.:0:.,.	./.:0:.,.	./.:0:.,.	./.:0:.,.	./.:0:.,.	./.:0:.,.	./.:0:.,.	./.:0:.,.	./.:0:.,.	./.:0:.,.
18185	76	18185_76	C	T	.	PASS	NS=7;AF=0.071;locori=p	GT:DP:AD	0/0:11:11,0	./.:0:.,.	0/0:19:19,0	./.:0:.,.	0/1:14:11,3	0/0:15:15,0	0/0:24:24,0	./.:0:.,.	0/0:10:10,0	./.:0:.,.	0/0:11:11,0	./.:0:.,.	./.:0:.,.	./.:0:.,.	./.:0:.,.	./.:0:.,.	./.:0:.,.	./.:0:.,.	./.:0:.,.	./.:0:.,.	./.:0:.,.	./.:0:.,.	./.:0:.,.	./.:0:.,.
18266	84	18266_84	C	T	.	PASS	NS=7;AF=0.357;locori=p	GT:DP:AD	./.:0:.,.	0/0:10:10,0	0/0:10:10,0	./.:10:.,.	0/1:22:16,6	0/1:22:9,13	./.:0:.,.	./.:13:.,.	./.:0:.,.	./.:0:.,.	./.:0:.,.	./.:0:.,.	0/1:10:6,4	./.:0:.,.	./.:0:.,.	0/1:18:11,7	./.:0:.,.	0/1:18:13,5	./.:0:.,.	./.:0:.,.	./.:0:.,.	./.:13:.,.	./.:0:.,.	./.:0:.,.
18279	45	18279_45	T	C	.	PASS	NS=19;AF=0.342;locori=p	GT:DP:AD	./.:0:.,.	0/0:10:10,0	0/0:22:22,0	0/1:14:5,9	0/1:21:12,9	0/0:26:26,0	0/1:18:11,7	0/0:22:22,0	0/0:16:16,0	0/0:13:13,0	0/0:15:15,0	0/0:13:13,0	1/1:16:0,16	1/1:15:0,15	1/1:13:0,13	0/0:21:21,0	0/0:12:12,0	./.:0:.,.	./.:0:.,.	./.:0:.,.	1/1:15:0,15	0/0:18:18,0	./.:14:.,.	1/1:13:0,13
18374	58	18374_58	T	C	.	PASS	NS=9;AF=0.222;locori=p	GT:DP:AD	./.:18:.,.	./.:18:.,.	./.:30:.,.	0/0:10:10,0	./.:27:.,.	0/1:20:11,9	./.:29:.,.	./.:33:.,.	0/1:19:11,8	./.:0:.,.	./.:0:.,.	./.:0:.,.	./.:12:.,.	./.:0:.,.	./.:0:.,.	./.:0:.,.	./.:13:.,.	./.:14:.,.	0/0:20:20,0	0/0:11:11,0	0/1:17:10,7	0/0:18:18,0	0/1:14:9,5	0/0:14:14,0
18458	61	18458_61	A	T	.	PASS	NS=23;AF=0.500;locori=p	GT:DP:AD	0/1:14:7,7	0/1:16:8,8	0/1:36:18,18	0/1:30:11,19	0/1:36:23,13	0/1:48:24,24	0/1:23:16,7	0/1:34:14,20	0/1:30:15,15	0/1:15:9,6	0/1:10:7,3	0/1:15:8,7	0/1:17:6,11	0/1:10:6,4	0/1:12:5,7	0/1:20:11,9	0/1:16:11,5	0/1:18:8,10	0/1:23:14,9	0/1:13:6,7	0/1:30:15,15	0/1:29:12,17	./.:0:.,.	0/1:23:15,8
18481	51	18481_51	A	G	.	PASS	NS=3;AF=0.500;locori=p	GT:DP:AD	./.:0:.,.	./.:0:.,.	./.:0:.,.	0/1:13:10,3	./.:0:.,.	0/1:16:12,4	./.:0:.,.	./.:0:.,.	./.:0:.,.	./.:0:.,.	./.:0:.,.	0/1:12:9,3	./.:0:.,.	./.:0:.,.	./.:0:.,.	./.:0:.,.	./.:0:.,.	./.:0:.,.	./.:0:.,.	./.:0:.,.	./.:0:.,.	./.:0:.,.	./.:0:.,.	./.:0:.,.
18481	84	18481_84	A	G	.	PASS	NS=3;AF=0.500;locori=p	GT:DP:AD	./.:0:.,.	./.:0:.,.	./.:0:.,.	0/1:13:10,3	./.:0:.,.	0/1:16:12,4	./.:0:.,.	./.:0:.,.	./.:0:.,.	./.:0:.,.	./.:0:.,.	0/1:12:9,3	./.:0:.,.	./.:0:.,.	./.:0:.,.	./.:0:.,.	./.:0:.,.	./.:0:.,.	./.:0:.,.	./.:0:.,.	./.:0:.,.	./.:0:.,.	./.:0:.,.	./.:0:.,.
18520	14	18520_14	G	C	.	PASS	NS=10;AF=0.400;locori=p	GT:DP:AD	./.:0:.,.	./.:0:.,.	1/1:16:0,16	0/1:11:8,3	0/1:14:6,8	0/1:21:11,10	1/1:13:0,13	0/0:17:17,0	./.:0:.,.	./.:0:.,.	./.:0:.,.	./.:0:.,.	./.:0:.,.	./.:0:.,.	./.:0:.,.	./.:0:.,.	./.:0:.,.	0/0:10:10,0	./.:0:.,.	./.:0:.,.	0/0:11:11,0	0/1:15:8,7	./.:0:.,.	0/0:11:11,0
18545	76	18545_76	G	A	.	PASS	NS=20;AF=0.425;locori=p	GT:DP:AD	1/1:12:0,12	0/1:13:9,4	0/1:33:12,21	0/1:24:11,13	1/1:32:0,32	0/1:28:17,11	0/1:20:8,12	0/0:19:19,0	0/0:10:10,0	./.:0:.,.	0/0:15:15,0	./.:0:.,.	0/0:18:18,0	0/0:18:18,0	./.:0:.,.	1/1:24:0,24	0/1:17:12,5	0/1:10:6,4	1/1:11:0,11	0/1:13:7,6	0/0:18:18,0	0/1:20:12,8	./.:10:.,.	0/0:19:19,0
18558	8	18558_8	G	A	.	PASS	NS=18;AF=0.111;locori=p	GT:DP:AD	0/0:16:16,0	./.:0:.,.	0/0:38:38,0	0/0:23:23,0	0/1:26:12,14	0/0:21:21,0	0/0:22:22,0	0/0:10:10,0	./.:0:.,.	./.:0:.,.	./.:10:.,.	0/1:10:4,6	0/0:12:12,0	0/0:22:22,0	./.:0:.,.	0/1:14:9,5	0/0:10:10,0	0/1:20:12,8	0/0:17:17,0	./.:0:.,.	0/0:16:16,0	0/0:14:14,0	0/0:12:12,0	0/0:21:21,0
18732	33	18732_33	A	G	.	PASS	NS=18;AF=0.083;locori=p	GT:DP:AD	./.:0:.,.	./.:0:.,.	0/1:18:9,9	0/0:17:17,0	0/0:19:19,0	./.:0:.,.	0/0:21:21,0	0/0:22:22,0	0/0:16:16,0	./.:0:.,.	0/0:10:10,0	0/0:20:20,0	./.:0:.,.	0/0:10:10,0	0/0:11:11,0	0/0:15:15,0	0/1:19:8,11	./.:0:.,.	0/1:17:11,6	0/0:11:11,0	0/0:19:19,0	0/0:13:13,0	0/0:10:10,0	0/0:20:20,0
18814	22	18814_22	A	G	.	PASS	NS=4;AF=0.250;locori=p	GT:DP:AD	./.:0:.,.	./.:0:.,.	0/0:21:21,0	./.:0:.,.	./.:12:.,.	0/0:16:16,0	0/1:14:11,3	0/1:14:8,6	./.:0:.,.	./.:0:.,.	./.:0:.,.	./.:0:.,.	./.:0:.,.	./.:0:.,.	./.:0:.,.	./.:0:.,.	./.:0:.,.	./.:0:.,.	./.:0:.,.	./.:0:.,.	./.:0:.,.	./.:0:.,.	./.:0:.,.	./.:0:.,.
18814	73	18814_73	C	T	.	PASS	NS=4;AF=0.250;locori=p	GT:DP:AD	./.:0:.,.	./.:0:.,.	0/0:21:21,0	./.:0:.,.	./.:12:.,.	0/0:16:16,0	0/1:14:11,3	0/1:14:8,6	./.:0:.,.	./.:0:.,.	./.:0:.,.	./.:0:.,.	./.:0:.,.	./.:0:.,.	./.:0:.,.	./.:0:.,.	./.:0:.,.	./.:0:.,.	./.:0:.,.	./.:0:.,.	./.:0:.,.	./.:0:.,.	./.:0:.,.	./.:0:.,.
18891	64	18891_64	T	A	.	PASS	NS=2;AF=0.250;locori=p	GT:DP:AD	./.:0:.,.	./.:0:.,.	0/1:12:8,4	./.:0:.,.	./.:0:.,.	./.:0:.,.	./.:0:.,.	./.:0:.,.	./.:14:.,.	./.:0:.,.	./.:0:.,.	./.:0:.,.	./.:0:.,.	./.:0:.,.	./.:0:.,.	./.:0:.,.	./.:0:.,.	./.:0:.,.	./.:0:.,.	./.:0:.,.	./.:0:.,.	0/0:11:11,0	./.:0:.,.	./.:0:.,.
18927	83	18927_83	G	T	.	PASS	NS=8;AF=0.438;locori=p	GT:DP:AD	./.:0:.,.	./.:0:.,.	./.:0:.,.	./.:0:.,.	0/0:13:13,0	1/1:23:0,23	1/1:17:0,17	./.:0:.,.	./.:0:.,.	./.:0:.,.	./.:0:.,.	./.:0:.,.	./.:0:.,.	./.:0:.,.	./.:0:.,.	./.:0:.,.	1/1:10:0,10	./.:0:.,.	./.:0:.,.	./.:0:.,.	0/0:11:11,0	0/0:13:13,0	0/1:11:6,5	0/0:11:11,0
18958	15	18958_15	C	A	.	PASS	NS=4;AF=0.375;locori=p	GT:DP:AD	./.:0:.,.	./.:0:.,.	./.:0:.,.	./.:0:.,.	./.:0:.,.	./.:0:.,.	./.:0:.,.	0/0:13:13,0	./.:0:.,.	./.:0:.,.	./.:0:.,.	./.:0:.,.	./.:0:.,.	./.:0:.,.	./.:0:.,.	./.:0:.,.	./.:0:.,.	0/0:16:16,0	0/1:10:4,6	./.:0:.,.	./.:0:.,.	1/1:11:0,11	./.:0:.,.	./.:0:.,.
19084	88	19084_88	C	A	.	PASS	NS=9;AF=0.389;locori=p	GT:DP:AD	./.:0:.,.	./.:0:.,.	./.:0:.,.	./.:0:.,.	0/1:23:11,12	0/1:19:6,13	./.:0:.,.	./.:0:.,.	0/1:17:7,10	./.:0:.,.	0/1:10:6,4	0/1:14:6,8	0/0:15:15,0	./.:0:.,.	./.:0:.,.	0/0:15:15,0	./.:0:.,.	./.:17:.,.	./.:0:.,.	./.:12:.,.	./.:0:.,.	0/1:26:14,12	./.:10:.,.	0/1:11:7,4
19197	15	19197_15	C	A	.	PASS	NS=17;AF=0.059;locori=p	GT:DP:AD	./.:0:.,.	0/0:11:11,0	0/0:18:18,0	0/0:13:13,0	0/0:18:18,0	0/0:14:14,0	0/0:13:13,0	0/0:18:18,0	./.:0:.,.	./.:0:.,.	0/0:10:10,0	./.:0:.,.	./.:0:.,.	0/1:21:5,16	./.:0:.,.	0/0:17:17,0	0/0:13:13,0	0/0:12:12,0	0/0:14:14,0	./.:0:.,.	0/1:12:7,5	0/0:14:14,0	0/0:11:11,0	0/0:16:16,0
19197	79	19197_79	C	T	.	PASS	NS=17;AF=0.059;locori=p	GT:DP:AD	./.:0:.,.	0/0:11:11,0	0/0:18:18,0	0/0:13:13,0	0/0:18:18,0	0/0:14:14,0	0/0:13:13,0	0/0:18:18,0	./.:0:.,.	./.:0:.,.	0/0:10:10,0	./.:0:.,.	./.:0:.,.	0/1:21:5,16	./.:0:.,.	0/0:17:17,0	0/0:13:13,0	0/0:12:12,0	0/0:14:14,0	./.:0:.,.	0/1:12:7,5	0/0:14:14,0	0/0:11:11,0	0/0:16:16,0
19220	73	19220_73	C	T	.	PASS	NS=17;AF=0.382;locori=p	GT:DP:AD	0/1:11:5,6	./.:0:.,.	0/0:14:14,0	./.:0:.,.	0/0:19:19,0	0/1:17:8,9	0/1:17:9,8	0/1:14:7,7	0/1:10:6,4	./.:0:.,.	0/1:14:5,9	./.:0:.,.	0/0:22:22,0	./.:0:.,.	0/0:10:10,0	1/1:21:0,21	0/1:13:7,6	0/1:14:9,5	0/1:13:6,7	0/1:11:6,5	./.:0:.,.	./.:0:.,.	0/1:14:6,8	0/0:18:18,0
19291	13	19291_13	T	A	.	PASS	NS=15;AF=0.267;locori=p	GT:DP:AD	0/1:14:6,8	./.:10:.,.	0/0:19:19,0	0/1:12:7,5	0/1:18:6,12	1/1:19:0,19	1/1:12:0,12	0/0:19:19,0	0/0:12:12,0	./.:0:.,.	./.:10:.,.	0/0:10:10,0	./.:0:.,.	./.:0:.,.	./.:0:.,.	0/0:12:12,0	./.:0:.,.	0/0:14:14,0	0/1:18:9,9	./.:0:.,.	0/0:10:10,0	0/0:22:22,0	./.:0:.,.	0/0:19:19,0
19334	10	19334_10	C	T	.	PASS	NS=8;AF=0.062;locori=p	GT:DP:AD	0/0:15:15,0	./.:0:.,.	0/0:25:25,0	./.:0:.,.	0/0:20:20,0	0/0:10:10,0	0/0:36:36,0	0/0:42:42,0	./.:0:.,.	./.:0:.,.	./.:0:.,.	./.:0:.,.	0/1:10:5,5	./.:0:.,.	./.:0:.,.	0/0:20:20,0	./.:0:.,.	./.:0:.,.	./.:0:.,.	./.:0:.,.	./.:15:.,.	./.:0:.,.	./.:0:.,.	./.:0:.,.
19339	65	19339_65	G	A	.	PASS	NS=18;AF=0.361;locori=p	GT:DP:AD	0/0:17:17,0	0/1:12:8,4	0/1:33:17,16	0/0:10:10,0	0/0:27:27,0	0/0:25:25,0	1/1:20:0,20	0/0:16:16,0	0/0:10:10,0	./.:0:.,.	./.:0:.,.	./.:0:.,.	1/1:10:0,10	./.:0:.,.	./.:0:.,.	0/0:10:10,0	./.:0:.,.	0/1:21:7,14	0/1:12:5,7	0/1:13:7,6	1/1:21:0,21	0/0:26:26,0	0/0:11:11,0	1/1:15:0,15
19356	18	19356_18	A	G	.	PASS	NS=13;AF=0.154;locori=p	GT:DP:AD	0/0:13:13,0	./.:0:.,.	0/0:16:16,0	0/0:13:13,0	0/0:22:22,0	0/0:12:12,0	0/0:15:15,0	0/0:13:13,0	./.:0:.,.	./.:0:.,.	./.:0:.,.	./.:0:.,.	./.:0:.,.	./.:0:.,.	0/1:10:3,7	0/0:12:12,0	./.:0:.,.	0/1:12:6,6	./.:0:.,.	./.:0:.,.	0/1:12:7,5	0/0:18:18,0	./.:0:.,.	0/1:11:7,4
19360	4	19360_4	A	G	.	PASS	NS=3;AF=0.500;locori=p	GT:DP:AD	./.:0:.,.	./.:0:.,.	./.:0:.,.	./.:0:.,.	0/1:16:11,5	1/1:15:0,15	0/0:15:15,0	./.:0:.,.	./.:0:.,.	./.:0:.,.	./.:0:.,.	./.:0:.,.	./.:0:.,.	./.:0:.,.	./.:0:.,.	./.:0:.,.	./.:0:.,.	./.:0:.,.	./.:0:.,.	./.:0:.,.	./.:0:.,.	./.:0:.,.	./.:0:.,.	./.:0:.,.
19463	60	19463_60	C	G	.	PASS	NS=14;AF=0.500;locori=p	GT:DP:AD	0/1:11:5,6	./.:0:.,.	0/1:19:13,6	0/1:10:5,5	0/1:23:9,14	0/1:24:16,8	0/1:13:5,8	0/1:11:8,3	0/1:14:8,6	./.:0:.,.	./.:0:.,.	0/1:10:7,3	0/1:11:8,3	./.:0:.,.	./.:0:.,.	./.:0:.,.	0/1:17:10,7	./.:0:.,.	0/1:17:11,6	0/1:13:9,4	./.:0:.,.	0/1:19:8,11	./.:10:.,.	./.:0:.,.
19516	5	19516_5	A	G	.	PASS	NS=10;AF=0.450;locori=p	GT:DP:AD	0/1:13:7,6	0/1:18:6,12	0/1:42:12,30	./.:18:.,.	./.:0:.,.	./.:0:.,.	0/1:40:19,21	./.:0:.,.	0/0:10:10,0	./.:0:.,.	./.:0:.,.	0/1:18:5,13	0/1:16:11,5	0/1:18:11,7	0/1:10:4,6	./.:0:.,.	./.:18:.,.	./.:0:.,.	./.:0:.,.	./.:0:.,.	./.:0:.,.	./.:0:.,.	./.:0:.,.	0/1:17:11,6
19516	24	19516_24	T	C	.	PASS	NS=11;AF=0.364;locori=p	GT:DP:AD	0/1:13:7,6	0/1:18:6,12	0/1:42:23,19	0/0:18:18,0	./.:0:.,.	./.:0:.,.	0/1:40:29,11	./.:0:.,.	0/0:10:10,0	./.:0:.,.	./.:0:.,.	0/1:18:5,13	0/0:16:16,0	./.:18:.,.	0/1:10:4,6	./.:0:.,.	0/1:18:11,7	./.:0:.,.	./.:0:.,.	./.:0:.,.	./.:0:.,.	./.:0:.,.	./.:0:.,.	0/1:17:11,6
19516	26	19516_26	C	T	.	PASS	NS=10;AF=0.200;locori=p	GT:DP:AD	./.:13:.,.	0/0:18:18,0	0/1:42:31,11	0/0:18:18,0	./.:0:.,.	./.:0:.,.	0/1:40:30,10	./.:0:.,.	0/0:10:10,0	./.:0:.,.	./.:0:.,.	0/0:18:18,0	0/1:16:11,5	0/0:18:18,0	./.:10:.,.	./.:0:.,.	0/1:18:11,7	./.:0:.,.	./.:0:.,.	./.:0:.,.	./.:0:.,.	./.:0:.,.	./.:0:.,.	0/0:17:17,0
19646	47	19646_47	G	A	.	PASS	NS=15;AF=0.367;locori=p	GT:DP:AD	0/1:11:4,7	./.:0:.,.	0/0:17:17,0	0/0:10:10,0	0/1:27:11,16	0/0:30:30,0	0/1:13:7,6	0/0:21:21,0	./.:0:.,.	./.:0:.,.	./.:0:.,.	./.:0:.,.	0/1:13:4,9	0/1:11:4,7	0/1:15:5,10	./.:0:.,.	./.:0:.,.	0/1:16:9,7	0/1:10:5,5	0/1:13:6,7	./.:0:.,.	0/1:15:11,4	./.:12:.,.	0/1:23:8,15
19685	74	19685_74	A	C	.	PASS	NS=18;AF=0.333;locori=p	GT:DP:AD	./.:0:.,.	0/1:19:12,7	0/1:18:7,11	1/1:19:0,19	0/1:36:18,18	0/0:26:26,0	0/0:28:28,0	0/1:12:6,6	1/1:11:0,11	./.:0:.,.	0/1:12:7,5	./.:0:.,.	0/0:19:19,0	0/0:15:15,0	0/0:11:11,0	0/0:12:12,0	1/1:12:0,12	0/0:12:12,0	./.:17:.,.	0/0:16:16,0	0/0:14:14,0	0/1:18:11,7	./.:0:.,.	./.:0:.,.
19716	28	19716_28	A	G	.	PASS	NS=3;AF=0.333;locori=p	GT:DP:AD	./.:0:.,.	./.:0:.,.	0/1:10:4,6	0/0:18:18,0	./.:0:.,.	0/1:16:8,8	./.:0:.,.	./.:0:.,.	./.:0:.,.	./.:0:.,.	./.:0:.,.	./.:0:.,.	./.:0:.,.	./.:0:.,.	./.:0:.,.	./.:0:.,.	./.:0:.,.	./.:0:.,.	./.:0:.,.	./.:0:.,.	./.:0:.,.	./.:0:.,.	./.:0:.,.	./.:0:.,.
19751	78	19751_78	G	T	.	PASS	NS=8;AF=0.125;locori=p	GT:DP:AD	./.:0:.,.	0/0:10:10,0	0/1:25:12,13	0/1:11:3,8	./.:0:.,.	./.:0:.,.	0/0:20:20,0	0/0:18:18,0	./.:0:.,.	./.:0:.,.	./.:0:.,.	./.:0:.,.	0/0:10:10,0	./.:0:.,.	./.:0:.,.	./.:0:.,.	./.:0:.,.	./.:0:.,.	./.:0:.,.	./.:0:.,.	0/0:13:13,0	./.:0:.,.	./.:0:.,.	0/0:13:13,0
19815	83	19815_83	C	A	.	PASS	NS=11;AF=0.045;locori=p	GT:DP:AD	0/0:10:10,0	./.:0:.,.	0/0:31:31,0	./.:0:.,.	0/0:25:25,0	0/0:18:18,0	0/0:13:13,0	0/0:18:18,0	0/0:13:13,0	./.:0:.,.	./.:0:.,.	0/0:11:11,0	./.:0:.,.	./.:0:.,.	./.:0:.,.	./.:0:.,.	./.:0:.,.	./.:0:.,.	0/0:12:12,0	0/1:12:4,8	./.:0:.,.	0/0:12:12,0	./.:0:.,.	./.:0:.,.
19858	66	19858_66	G	A	.	PASS	NS=6;AF=0.083;locori=p	GT:DP:AD	./.:0:.,.	./.:0:.,.	0/0:15:15,0	0/0:16:16,0	./.:0:.,.	0/0:12:12,0	0/0:13:13,0	0/1:11:7,4	./.:0:.,.	./.:0:.,.	./.:0:.,.	./.:0:.,.	./.:0:.,.	./.:0:.,.	./.:0:.,.	./.:0:.,.	./.:0:.,.	./.:0:.,.	./.:0:.,.	./.:0:.,.	./.:0:.,.	0/0:14:14,0	./.:0:.,.	./.:0:.,.
19871	60	19871_60	G	A	.	PASS	NS=17;AF=0.265;locori=p	GT:DP:AD	./.:0:.,.	./.:0:.,.	1/1:12:0,12	1/1:17:0,17	0/1:17:8,9	0/1:17:6,11	0/1:17:10,7	0/0:26:26,0	0/0:11:11,0	./.:0:.,.	./.:0:.,.	0/0:14:14,0	0/0:10:10,0	0/0:17:17,0	0/0:11:11,0	0/1:27:9,18	./.:0:.,.	0/0:13:13,0	0/1:24:13,11	./.:0:.,.	0/0:12:12,0	0/0:20:20,0	./.:0:.,.	0/0:15:15,0
19921	16	19921_16	G	A	.	PASS	NS=3;AF=0.333;locori=p	GT:DP:AD	./.:0:.,.	./.:0:.,.	0/0:10:10,0	./.:0:.,.	./.:0:.,.	./.:0:.,.	./.:0:.,.	./.:0:.,.	./.:0:.,.	./.:0:.,.	./.:0:.,.	./.:0:.,.	0/0:16:16,0	./.:0:.,.	./.:0:.,.	./.:0:.,.	./.:0:.,.	./.:0:.,.	./.:0:.,.	./.:0:.,.	./.:0:.,.	1/1:16:0,16	./.:0:.,.	./.:0:.,.
19923	39	19923_39	T	C	.	PASS	NS=4;AF=0.250;locori=p	GT:DP:AD	./.:0:.,.	0/0:11:11,0	./.:0:.,.	./.:0:.,.	./.:0:.,.	0/0:11:11,0	./.:0:.,.	./.:0:.,.	./.:0:.,.	./.:0:.,.	./.:0:.,.	./.:0:.,.	0/1:10:5,5	./.:0:.,.	./.:0:.,.	./.:0:.,.	./.:0:.,.	0/1:11:7,4	./.:0:.,.	./.:0:.,.	./.:0:.,.	./.:0:.,.	./.:0:.,.	./.:0:.,.
19969	5	19969_5	A	C	.	PASS	NS=9;AF=0.167;locori=p	GT:DP:AD	./.:0:.,.	./.:0:.,.	./.:0:.,.	./.:0:.,.	0/0:16:16,0	0/0:14:14,0	0/0:10:10,0	0/0:16:16,0	./.:0:.,.	./.:0:.,.	./.:0:.,.	./.:0:.,.	./.:0:.,.	1/1:10:0,10	./.:0:.,.	./.:0:.,.	0/0:12:12,0	0/0:12:12,0	./.:0:.,.	./.:0:.,.	0/1:12:7,5	0/0:14:14,0	./.:0:.,.	./.:0:.,.
19992	26	19992_26	T	C	.	PASS	NS=13;AF=0.346;locori=p	GT:DP:AD	./.:0:.,.	./.:0:.,.	0/0:12:12,0	0/0:11:11,0	0/0:10:10,0	0/1:16:7,9	0/0:11:11,0	0/0:12:12,0	./.:0:.,.	./.:0:.,.	./.:0:.,.	./.:0:.,.	./.:0:.,.	1/1:12:0,12	./.:0:.,.	./.:0:.,.	0/0:10:10,0	1/1:13:0,13	./.:0:.,.	1/1:10:0,10	1/1:12:0,12	0/0:10:10,0	0/0:12:12,0	./.:0:.,.
20031	26	20031_26	G	A	.	PASS	NS=12;AF=0.208;locori=p	GT:DP:AD	0/0:18:18,0	./.:0:.,.	0/0:15:15,0	./.:0:.,.	0/1:45:33,12	0/0:22:22,0	0/0:10:10,0	./.:0:.,.	0/1:13:9,4	./.:0:.,.	0/1:10:3,7	./.:0:.,.	./.:0:.,.	./.:0:.,.	0/0:11:11,0	./.:0:.,.	./.:0:.,.	./.:0:.,.	0/1:12:4,8	./.:0:.,.	0/0:21:21,0	./.:0:.,.	0/1:22:17,5	0/0:12:12,0
20031	85	20031_85	A	G	.	PASS	NS=11;AF=0.318;locori=p	GT:DP:AD	0/0:18:18,0	./.:0:.,.	1/1:15:0,15	./.:0:.,.	0/1:45:27,18	0/0:22:22,0	1/1:10:0,10	./.:0:.,.	0/1:13:9,4	./.:0:.,.	./.:10:.,.	./.:0:.,.	./.:0:.,.	./.:0:.,.	0/0:11:11,0	./.:0:.,.	./.:0:.,.	./.:0:.,.	0/0:12:12,0	./.:0:.,.	0/0:21:21,0	./.:0:.,.	0/1:22:9,13	0/0:12:12,0
20074	29	20074_29	A	G	.	PASS	NS=4;AF=0.375;locori=p	GT:DP:AD	./.:0:.,.	./.:0:.,.	0/1:14:9,5	./.:0:.,.	0/0:11:11,0	./.:0:.,.	./.:0:.,.	0/0:13:13,0	./.:0:.,.	./.:0:.,.	./.:0:.,.	./.:0:.,.	1/1:13:0,13	./.:0:.,.	./.:0:.,.	./.:0:.,.	./.:0:.,.	./.:0:.,.	./.:0:.,.	./.:0:.,.	./.:0:.,.	./.:0:.,.	./.:0:.,.	./.:0:.,.
20077	43	20077_43	A	G	.	PASS	NS=1;AF=0.500;locori=p	GT:DP:AD	./.:0:.,.	./.:0:.,.	./.:0:.,.	./.:0:.,.	./.:0:.,.	./.:0:.,.	./.:0:.,.	./.:0:.,.	./.:0:.,.	./.:0:.,.	./.:0:.,.	./.:0:.,.	0/1:10:4,6	./.:0:.,.	./.:0:.,.	./.:0:.,.	./.:0:.,.	./.:0:.,.	./.:0:.,.	./.:0:.,.	./.:0:.,.	./.:0:.,.	./.:0:.,.	./.:0:.,.
20077	50	20077_50	A	G	.	PASS	NS=1;AF=0.500;locori=p	GT:DP:AD	./.:0:.,.	./.:0:.,.	./.:0:.,.	./.:0:.,.	./.:0:.,.	./.:0:.,.	./.:0:.,.	./.:0:.,.	./.:0:.,.	./.:0:.,.	./.:0:.,.	./.:0:.,.	0/1:10:4,6	./.:0:.,.	./.:0:.,.	./.:0:.,.	./.:0:.,.	./.:0:.,.	./.:0:.,.	./.:0:.,.	./.:0:.,.	./.:0:.,.	./.:0:.,.	./.:0:.,.
20087	22	20087_22	C	T	.	PASS	NS=4;AF=0.125;locori=p	GT:DP:AD	./.:0:.,.	./.:0:.,.	0/0:11:11,0	./.:0:.,.	./.:0:.,.	./.:0:.,.	./.:0:.,.	0/0:14:14,0	./.:0:.,.	./.:0:.,.	./.:0:.,.	./.:0:.,.	./.:0:.,.	./.:0:.,.	./.:0:.,.	./.:0:.,.	./.:0:.,.	./.:0:.,.	0/1:13:6,7	./.:0:.,.	0/0:12:12,0	./.:0:.,.	./.:0:.,.	./.:0:.,.
20089	52	20089_52	C	T	.	PASS	NS=17;AF=0.500;locori=p	GT:DP:AD	./.:0:.,.	./.:0:.,.	0/1:16:10,6	1/1:23:0,23	0/1:41:29,12	0/0:19:19,0	0/1:18:5,13	0/1:20:12,8	1/1:12:0,12	1/1:11:0,11	./.:0:.,.	1/1:12:0,12	0/0:11:11,0	0/0:12:12,0	./.:0:.,.	./.:0:.,.	1/1:13:0,13	0/0:14:14,0	0/1:17:6,11	0/1:13:9,4	0/0:21:21,0	0/1:15:8,7	./.:0:.,.	./.:0:.,.
20096	16	20096_16	C	T	.	PASS	NS=14;AF=0.500;locori=p	GT:DP:AD	./.:0:.,.	1/1:10:0,10	0/0:22:22,0	0/1:11:6,5	0/0:22:22,0	0/1:18:8,10	0/1:10:7,3	0/1:17:9,8	./.:0:.,.	./.:0:.,.	./.:0:.,.	./.:0:.,.	0/1:20:5,15	./.:0:.,.	./.:0:.,.	1/1:18:0,18	./.:0:.,.	0/1:11:5,6	1/1:11:0,11	./.:0:.,.	0/1:16:11,5	0/0:23:23,0	./.:0:.,.	0/1:13:5,8
20131	46	20131_46	G	A	.	PASS	NS=3;AF=0.333;locori=p	GT:DP:AD	./.:0:.,.	./.:0:.,.	0/0:16:16,0	./.:0:.,.	0/1:10:5,5	./.:0:.,.	0/1:11:4,7	./.:11:.,.	./.:0:.,.	./.:0:.,.	./.:0:.,.	./.:0:.,.	./.:0:.,.	./.:0:.,.	./.:0:.,.	./.:0:.,.	./.:0:.,.	./.:0:.,.	./.:0:.,.	./.:0:.,.	./.:0:.,.	./.:0:.,.	./.:0:.,.	./.:0:.,.
20139	55	20139_55	C	T	.	PASS	NS=6;AF=0.250;locori=p	GT:DP:AD	./.:0:.,.	./.:0:.,.	0/0:15:15,0	./.:0:.,.	./.:0:.,.	0/0:11:11,0	0/0:12:12,0	./.:0:.,.	./.:0:.,.	./.:0:.,.	./.:0:.,.	./.:0:.,.	./.:0:.,.	./.:0:.,.	./.:0:.,.	./.:0:.,.	./.:0:.,.	./.:0:.,.	./.:0:.,.	0/1:10:5,5	1/1:10:0,10	0/0:16:16,0	./.:0:.,.	./.:0:.,.
20144	18	20144_18	C	T	.	PASS	NS=6;AF=0.500;locori=p	GT:DP:AD	./.:0:.,.	./.:0:.,.	0/1:18:7,11	0/1:11:7,4	./.:0:.,.	0/1:13:6,7	0/1:23:13,10	0/0:15:15,0	./.:0:.,.	./.:0:.,.	./.:0:.,.	./.:0:.,.	./.:0:.,.	./.:0:.,.	./.:0:.,.	./.:0:.,.	./.:0:.,.	./.:0:.,.	./.:0:.,.	./.:0:.,.	1/1:10:0,10	./.:0:.,.	./.:0:.,.	./.:0:.,.
20178	71	20178_71	T	G	.	PASS	NS=2;AF=0.250;locori=p	GT:DP:AD	./.:0:.,.	./.:0:.,.	./.:0:.,.	./.:0:.,.	0/1:10:3,7	0/0:11:11,0	./.:0:.,.	./.:0:.,.	./.:0:.,.	./.:0:.,.	./.:0:.,.	./.:0:.,.	./.:0:.,.	./.:0:.,.	./.:0:.,.	./.:0:.,.	./.:0:.,.	./.:0:.,.	./.:0:.,.	./.:0:.,.	./.:0:.,.	./.:0:.,.	./.:0:.,.	./.:0:.,.
20215	80	20215_80	T	C	.	PASS	NS=13;AF=0.038;locori=p	GT:DP:AD	./.:12:.,.	0/0:15:15,0	0/0:32:32,0	0/0:12:12,0	0/0:15:15,0	0/0:16:16,0	0/0:33:33,0	0/0:21:21,0	0/0:16:16,0	./.:0:.,.	./.:0:.,.	0/1:13:8,5	./.:0:.,.	./.:0:.,.	0/0:12:12,0	./.:0:.,.	./.:0:.,.	./.:0:.,.	0/0:10:10,0	./.:0:.,.	0/0:19:19,0	0/0:11:11,0	./.:0:.,.	./.:10:.,.
20243	23	20243_23	T	C	.	PASS	NS=5;AF=0.400;locori=p	GT:DP:AD	./.:0:.,.	./.:0:.,.	0/0:14:14,0	./.:0:.,.	0/1:18:14,4	./.:0:.,.	0/1:13:8,5	./.:0:.,.	0/1:10:5,5	./.:0:.,.	./.:0:.,.	./.:0:.,.	./.:0:.,.	./.:0:.,.	./.:0:.,.	./.:0:.,.	./.:0:.,.	./.:0:.,.	0/1:14:9,5	./.:0:.,.	./.:10:.,.	./.:0:.,.	./.:0:.,.	./.:0:.,.
20243	43	20243_43	T	A	.	PASS	NS=6;AF=0.333;locori=p	GT:DP:AD	./.:0:.,.	./.:0:.,.	0/0:14:14,0	./.:0:.,.	0/1:18:14,4	./.:0:.,.	0/1:13:8,5	./.:0:.,.	0/1:10:5,5	./.:0:.,.	./.:0:.,.	./.:0:.,.	./.:0:.,.	./.:0:.,.	./.:0:.,.	./.:0:.,.	./.:0:.,.	./.:0:.,.	0/1:14:9,5	./.:0:.,.	0/0:10:10,0	./.:0:.,.	./.:0:.,.	./.:0:.,.
20250	53	20250_53	C	T	.	PASS	NS=1;AF=0.500;locori=p	GT:DP:AD	./.:0:.,.	./.:0:.,.	./.:0:.,.	./.:0:.,.	./.:0:.,.	./.:0:.,.	0/1:17:12,5	./.:0:.,.	./.:0:.,.	./.:0:.,.	./.:0:.,.	./.:0:.,.	./.:0:.,.	./.:0:.,.	./.:0:.,.	./.:0:.,.	./.:0:.,.	./.:0:.,.	./.:0:.,.	./.:0:.,.	./.:0:.,.	./.:0:.,.	./.:0:.,.	./.:0:.,.
20251	85	20251_85	T	C	.	PASS	NS=6;AF=0.333;locori=p	GT:DP:AD	./.:0:.,.	0/1:13:5,8	./.:0:.,.	./.:0:.,.	./.:0:.,.	0/0:16:16,0	1/1:12:0,12	0/0:15:15,0	./.:0:.,.	./.:0:.,.	./.:0:.,.	./.:0:.,.	./.:0:.,.	./.:0:.,.	./.:0:.,.	./.:0:.,.	./.:0:.,.	0/1:13:4,9	./.:0:.,.	./.:0:.,.	./.:0:.,.	0/0:11:11,0	./.:0:.,.	./.:0:.,.
20271	20	20271_20	C	T	.	PASS	NS=6;AF=0.417;locori=p	GT:DP:AD	0/0:11:11,0	./.:0:.,.	./.:0:.,.	./.:0:.,.	0/1:13:8,5	1/1:17:0,17	0/0:13:13,0	./.:0:.,.	./.:0:.,.	./.:0:.,.	./.:0:.,.	0/0:10:10,0	./.:0:.,.	1/1:10:0,10	./.:0:.,.	./.:0:.,.	./.:0:.,.	./.:0:.,.	./.:0:.,.	./.:0:.,.	./.:0:.,.	./.:0:.,.	./.:0:.,.	./.:0:.,.
20276	21	20276_21	C	T	.	PASS	NS=21;AF=0.452;locori=p	GT:DP:AD	1/1:18:0,18	0/1:18:8,10	0/1:28:10,18	0/1:24:16,8	0/0:26:26,0	1/1:35:0,35	0/1:23:13,10	0/0:39:39,0	1/1:11:0,11	./.:0:.,.	./.:0:.,.	./.:0:.,.	0/0:21:21,0	0/0:19:19,0	0/0:16:16,0	1/1:14:0,14	1/1:22:0,22	0/1:25:13,12	0/1:23:14,9	0/1:15:11,4	0/0:14:14,0	0/0:16:16,0	1/1:20:0,20	0/0:17:17,0
20310	55	20310_55	A	G	.	PASS	NS=3;AF=0.333;locori=p	GT:DP:AD	./.:0:.,.	1/1:16:0,16	0/0:16:16,0	./.:0:.,.	./.:0:.,.	./.:0:.,.	0/0:14:14,0	./.:0:.,.	./.:0:.,.	./.:0:.,.	./.:0:.,.	./.:0:.,.	./.:0:.,.	./.:0:.,.	./.:0:.,.	./.:0:.,.	./.:0:.,.	./.:0:.,.	./.:0:.,.	./.:0:.,.	./.:0:.,.	./.:0:.,.	./.:0:.,.	./.:0:.,.
20359	37	20359_37	A	G	.	PASS	NS=9;AF=0.111;locori=p	GT:DP:AD	./.:0:.,.	./.:0:.,.	0/0:15:15,0	./.:0:.,.	0/1:18:10,8	./.:12:.,.	./.:0:.,.	0/0:13:13,0	0/0:14:14,0	./.:0:.,.	./.:0:.,.	./.:0:.,.	0/0:10:10,0	./.:0:.,.	./.:0:.,.	./.:0:.,.	0/0:10:10,0	./.:0:.,.	0/0:10:10,0	./.:0:.,.	0/0:10:10,0	0/1:16:6,10	./.:0:.,.	./.:0:.,.
20363	5	20363_5	C	T	.	PASS	NS=10;AF=0.500;locori=p	GT:DP:AD	0/1:16:10,6	./.:0:.,.	0/1:29:16,13	0/1:15:9,6	./.:12:.,.	./.:0:.,.	0/1:21:13,8	0/1:24:17,7	0/1:11:4,7	./.:0:.,.	./.:0:.,.	./.:0:.,.	0/1:14:7,7	./.:0:.,.	0/1:12:6,6	./.:0:.,.	./.:0:.,.	./.:0:.,.	./.:0:.,.	./.:0:.,.	0/1:18:11,7	./.:0:.,.	./.:0:.,.	0/1:16:8,8
20374	73	20374_73	A	T	.	PASS	NS=11;AF=0.136;locori=p	GT:DP:AD	./.:0:.,.	0/0:16:16,0	0/1:11:6,5	./.:0:.,.	0/0:24:24,0	0/0:16:16,0	0/0:30:30,0	0/1:19:7,12	./.:0:.,.	./.:0:.,.	./.:10:.,.	0/1:13:6,7	0/0:12:12,0	./.:0:.,.	./.:0:.,.	./.:0:.,.	./.:0:.,.	0/0:17:17,0	./.:0:.,.	./.:0:.,.	0/0:14:14,0	0/0:10:10,0	./.:0:.,.	./.:0:.,.
20430	5	20430_5	A	G	.	PASS	NS=9;AF=0.056;locori=p	GT:DP:AD	./.:0:.,.	0/0:10:10,0	./.:0:.,.	./.:0:.,.	0/0:21:21,0	0/0:22:22,0	0/0:10:10,0	0/0:28:28,0	./.:0:.,.	./.:0:.,.	./.:0:.,.	0/0:10:10,0	./.:0:.,.	./.:0:.,.	./.:0:.,.	./.:0:.,.	./.:0:.,.	0/1:10:4,6	0/0:10:10,0	./.:0:.,.	./.:0:.,.	0/0:27:27,0	./.:0:.,.	./.:0:.,.
20457	58	20457_58	A	G	.	PASS	NS=5;AF=0.300;locori=p	GT:DP:AD	./.:0:.,.	./.:0:.,.	0/0:12:12,0	./.:12:.,.	./.:0:.,.	0/0:13:13,0	0/0:10:10,0	0/1:11:5,6	./.:0:.,.	./.:0:.,.	./.:0:.,.	./.:0:.,.	./.:0:.,.	./.:0:.,.	./.:0:.,.	./.:0:.,.	./.:0:.,.	./.:0:.,.	./.:0:.,.	./.:0:.,.	1/1:12:0,12	./.:0:.,.	./.:0:.,.	./.:0:.,.
20548	39	20548_39	T	C	.	PASS	NS=4;AF=0.125;locori=p	GT:DP:AD	./.:0:.,.	./.:0:.,.	0/0:13:13,0	./.:0:.,.	./.:10:.,.	0/1:16:9,7	0/0:28:28,0	0/0:11:11,0	./.:0:.,.	./.:0:.,.	./.:0:.,.	./.:0:.,.	./.:0:.,.	./.:0:.,.	./.:0:.,.	./.:0:.,.	./.:0:.,.	./.:0:.,.	./.:0:.,.	./.:0:.,.	./.:0:.,.	./.:0:.,.	./.:0:.,.	./.:0:.,.
20583	38	20583_38	A	G	.	PASS	NS=19;AF=0.421;locori=p	GT:DP:AD	1/1:22:0,22	1/1:13:0,13	0/1:15:8,7	1/1:12:0,12	0/1:25:10,15	0/0:13:13,0	1/1:22:0,22	0/0:18:18,0	1/1:17:0,17	./.:0:.,.	./.:0:.,.	./.:10:.,.	0/0:13:13,0	0/0:14:14,0	0/0:10:10,0	0/0:19:19,0	1/1:16:0,16	0/0:10:10,0	1/1:17:0,17	./.:0:.,.	0/0:19:19,0	0/0:25:25,0	./.:0:.,.	0/0:16:16,0
20615	78	20615_78	G	A	.	PASS	NS=17;AF=0.324;locori=p	GT:DP:AD	0/1:10:7,3	0/0:10:10,0	1/1:25:0,25	0/0:10:10,0	0/1:31:20,11	0/0:22:22,0	1/1:23:0,23	0/1:23:10,13	0/0:11:11,0	0/1:12:7,5	0/0:11:11,0	./.:10:.,.	0/0:16:16,0	0/0:15:15,0	./.:0:.,.	0/0:22:22,0	./.:0:.,.	0/0:14:14,0	./.:0:.,.	./.:0:.,.	./.:0:.,.	0/1:19:8,11	1/1:21:0,21	./.:0:.,.
20619	87	20619_87	A	T	.	PASS	NS=12;AF=0.208;locori=p	GT:DP:AD	0/0:12:12,0	./.:0:.,.	0/0:16:16,0	0/0:13:13,0	0/0:22:22,0	0/0:12:12,0	0/0:19:19,0	0/0:17:17,0	./.:0:.,.	./.:0:.,.	./.:0:.,.	./.:0:.,.	./.:0:.,.	./.:0:.,.	1/1:18:0,18	0/0:13:13,0	./.:0:.,.	0/1:10:5,5	./.:0:.,.	./.:0:.,.	1/1:10:0,10	0/0:11:11,0	./.:0:.,.	./.:0:.,.
20657	19	20657_19	C	T	.	PASS	NS=9;AF=0.111;locori=p	GT:DP:AD	./.:0:.,.	./.:0:.,.	./.:0:.,.	0/0:14:14,0	0/1:20:8,12	./.:0:.,.	0/0:13:13,0	0/0:21:21,0	0/0:11:11,0	./.:0:.,.	./.:0:.,.	./.:0:.,.	./.:0:.,.	./.:0:.,.	./.:0:.,.	./.:0:.,.	0/0:12:12,0	./.:0:.,.	0/0:15:15,0	./.:0:.,.	0/1:15:8,7	0/0:13:13,0	./.:0:.,.	./.:0:.,.
20728	33	20728_33	C	G	.	PASS	NS=8;AF=0.188;locori=p	GT:DP:AD	0/1:11:6,5	./.:0:.,.	0/0:20:20,0	0/0:13:13,0	0/0:18:18,0	./.:0:.,.	0/0:17:17,0	0/0:16:16,0	./.:0:.,.	./.:0:.,.	./.:0:.,.	./.:0:.,.	./.:0:.,.	./.:0:.,.	./.:0:.,.	./.:0:.,.	./.:0:.,.	./.:0:.,.	0/0:10:10,0	./.:0:.,.	1/1:17:0,17	./.:0:.,.	./.:0:.,.	./.:0:.,.
20739	12	20739_12	C	T	.	PASS	NS=16;AF=0.125;locori=p	GT:DP:AD	0/0:10:10,0	0/0:12:12,0	0/0:14:14,0	0/0:10:10,0	0/0:25:25,0	0/0:16:16,0	0/0:12:12,0	0/0:15:15,0	./.:0:.,.	./.:0:.,.	./.:0:.,.	./.:0:.,.	1/1:10:0,10	./.:0:.,.	./.:0:.,.	0/0:25:25,0	0/0:10:10,0	0/1:13:5,8	0/0:16:16,0	0/1:11:5,6	./.:0:.,.	0/0:20:20,0	0/0:10:10,0	./.:0:.,.
20750	40	20750_40	A	G	.	PASS	NS=3;AF=0.167;locori=p	GT:DP:AD	./.:0:.,.	./.:0:.,.	0/0:12:12,0	./.:0:.,.	./.:0:.,.	./.:0:.,.	0/0:10:10,0	0/1:18:5,13	./.:0:.,.	./.:0:.,.	./.:0:.,.	./.:0:.,.	./.:0:.,.	./.:0:.,.	./.:0:.,.	./.:0:.,.	./.:0:.,.	./.:0:.,.	./.:0:.,.	./.:0:.,.	./.:0:.,.	./.:0:.,.	./.:0:.,.	./.:0:.,.
20766	10	20766_10	C	A	.	PASS	NS=10;AF=0.400;locori=p	GT:DP:AD	./.:0:.,.	./.:0:.,.	0/1:15:6,9	0/1:11:7,4	0/1:19:9,10	0/1:14:7,7	0/1:16:9,7	0/0:15:15,0	./.:0:.,.	./.:0:.,.	./.:0:.,.	./.:0:.,.	./.:0:.,.	./.:0:.,.	./.:0:.,.	0/1:14:5,9	./.:0:.,.	./.:0:.,.	./.:0:.,.	0/1:10:5,5	0/0:10:10,0	0/1:13:9,4	./.:0:.,.	./.:0:.,.
20788	87	20788_87	C	T	.	PASS	NS=10;AF=0.100;locori=p	GT:DP:AD	0/0:11:11,0	./.:0:.,.	0/0:15:15,0	0/0:10:10,0	0/0:19:19,0	0/0:15:15,0	0/0:11:11,0	0/0:13:13,0	./.:0:.,.	./.:0:.,.	./.:0:.,.	./.:0:.,.	./.:0:.,.	./.:0:.,.	./.:12:.,.	./.:0:.,.	0/0:11:11,0	./.:0:.,.	0/1:14:7,7	./.:0:.,.	0/1:11:8,3	./.:0:.,.	./.:0:.,.	./.:0:.,.
20789	81	20789_81	G	A	.	PASS	NS=11;AF=0.273;locori=p	GT:DP:AD	./.:0:.,.	./.:23:.,.	0/0:21:21,0	0/0:10:10,0	0/0:25:25,0	0/0:22:22,0	0/0:19:19,0	0/0:22:22,0	./.:0:.,.	./.:0:.,.	./.:0:.,.	./.:0:.,.	./.:0:.,.	1/1:12:0,12	./.:0:.,.	0/0:13:13,0	./.:0:.,.	./.:12:.,.	./.:0:.,.	./.:0:.,.	1/1:16:0,16	0/0:14:14,0	./.:0:.,.	1/1:10:0,10
20893	88	20893_88	A	G	.	PASS	NS=4;AF=0.375;locori=p	GT:DP:AD	./.:0:.,.	./.:0:.,.	./.:11:.,.	1/1:10:0,10	./.:12:.,.	0/0:16:16,0	./.:0:.,.	./.:0:.,.	./.:0:.,.	./.:0:.,.	./.:0:.,.	./.:0:.,.	./.:0:.,.	./.:0:.,.	./.:0:.,.	./.:0:.,.	./.:0:.,.	./.:0:.,.	./.:0:.,.	./.:0:.,.	0/0:11:11,0	0/1:15:10,5	./.:0:.,.	./.:0:.,.
20922	29	20922_29	G	C	.	PASS	NS=8;AF=0.188;locori=p	GT:DP:AD	./.:0:.,.	./.:0:.,.	1/1:17:0,17	./.:0:.,.	0/0:20:20,0	0/0:13:13,0	0/0:11:11,0	0/1:14:6,8	./.:0:.,.	./.:0:.,.	./.:0:.,.	./.:0:.,.	./.:0:.,.	./.:0:.,.	./.:0:.,.	0/0:14:14,0	./.:0:.,.	0/0:13:13,0	./.:0:.,.	./.:0:.,.	./.:0:.,.	0/0:11:11,0	./.:0:.,.	./.:0:.,.
20944	7	20944_7	C	T	.	PASS	NS=11;AF=0.364;locori=p	GT:DP:AD	0/0:15:15,0	./.:0:.,.	0/0:17:17,0	./.:0:.,.	0/0:19:19,0	0/0:12:12,0	1/1:10:0,10	0/0:27:27,0	./.:0:.,.	./.:0:.,.	./.:0:.,.	./.:0:.,.	./.:0:.,.	./.:0:.,.	./.:0:.,.	./.:0:.,.	0/0:10:10,0	./.:0:.,.	./.:0:.,.	1/1:12:0,12	1/1:18:0,18	0/0:19:19,0	1/1:15:0,15	./.:0:.,.
20947	86	20947_86	G	T	.	PASS	NS=18;AF=0.444;locori=p	GT:DP:AD	1/1:12:0,12	0/1:13:7,6	0/1:18:9,9	0/1:20:12,8	0/1:29:14,15	0/0:26:26,0	0/1:21:12,9	0/1:36:24,12	0/1:13:5,8	./.:0:.,.	./.:0:.,.	0/1:14:4,10	0/0:13:13,0	./.:0:.,.	0/0:14:14,0	./.:0:.,.	0/1:13:6,7	0/1:15:8,7	1/1:12:0,12	./.:0:.,.	0/0:18:18,0	1/1:26:0,26	./.:0:.,.	0/0:13:13,0
20983	51	20983_51	A	G	.	PASS	NS=1;AF=0.500;locori=p	GT:DP:AD	./.:0:.,.	./.:0:.,.	./.:0:.,.	./.:0:.,.	./.:0:.,.	./.:0:.,.	0/1:16:7,9	./.:0:.,.	./.:0:.,.	./.:0:.,.	./.:0:.,.	./.:0:.,.	./.:0:.,.	./.:0:.,.	./.:0:.,.	./.:0:.,.	./.:0:.,.	./.:0:.,.	./.:0:.,.	./.:0:.,.	./.:0:.,.	./.:0:.,.	./.:0:.,.	./.:0:.,.
21038	18	21038_18	T	C	.	PASS	NS=2;AF=0.250;locori=p	GT:DP:AD	./.:0:.,.	./.:0:.,.	./.:0:.,.	./.:0:.,.	./.:0:.,.	0/1:10:3,7	./.:0:.,.	0/0:12:12,0	./.:0:.,.	./.:0:.,.	./.:0:.,.	./.:0:.,.	./.:0:.,.	./.:0:.,.	./.:0:.,.	./.:0:.,.	./.:0:.,.	./.:0:.,.	./.:0:.,.	./.:0:.,.	./.:0:.,.	./.:0:.,.	./.:0:.,.	./.:0:.,.
21052	8	21052_8	A	G	.	PASS	NS=18;AF=0.500;locori=p	GT:DP:AD	1/1:11:0,11	1/1:15:0,15	0/1:14:10,4	0/0:19:19,0	0/1:33:19,14	0/1:18:11,7	1/1:24:0,24	./.:20:.,.	./.:0:.,.	./.:0:.,.	./.:0:.,.	./.:0:.,.	0/0:18:18,0	0/0:10:10,0	0/0:12:12,0	1/1:21:0,21	1/1:10:0,10	0/1:17:8,9	1/1:13:0,13	./.:0:.,.	0/0:16:16,0	0/1:18:9,9	0/1:10:4,6	0/0:14:14,0
21102	62	21102_62	G	A	.	PASS	NS=20;AF=0.250;locori=p	GT:DP:AD	./.:0:.,.	0/0:11:11,0	0/0:22:22,0	0/0:11:11,0	0/0:15:15,0	0/0:24:24,0	0/0:21:21,0	0/0:18:18,0	0/0:11:11,0	0/0:10:10,0	0/0:14:14,0	./.:0:.,.	1/1:14:0,14	./.:0:.,.	1/1:14:0,14	0/0:17:17,0	./.:0:.,.	0/1:17:7,10	0/0:10:10,0	0/1:14:4,10	1/1:11:0,11	0/0:13:13,0	0/0:14:14,0	1/1:11:0,11
21127	75	21127_75	T	A	.	PASS	NS=11;AF=0.364;locori=p	GT:DP:AD	./.:0:.,.	./.:0:.,.	0/1:15:10,5	0/1:20:12,8	0/0:25:25,0	0/1:17:8,9	0/1:14:11,3	0/1:14:10,4	./.:0:.,.	./.:0:.,.	./.:0:.,.	./.:0:.,.	./.:0:.,.	0/1:12:8,4	./.:0:.,.	0/0:13:13,0	./.:0:.,.	./.:0:.,.	0/1:13:9,4	./.:0:.,.	0/0:11:11,0	0/1:12:8,4	./.:0:.,.	./.:0:.,.
21201	8	21201_8	C	T	.	PASS	NS=10;AF=0.400;locori=p	GT:DP:AD	./.:0:.,.	./.:0:.,.	0/0:17:17,0	0/1:18:5,13	0/1:22:11,11	0/1:16:8,8	0/0:32:32,0	0/0:11:11,0	./.:0:.,.	./.:0:.,.	./.:0:.,.	./.:0:.,.	0/1:11:5,6	./.:0:.,.	./.:0:.,.	./.:0:.,.	./.:0:.,.	./.:0:.,.	./.:0:.,.	./.:0:.,.	0/1:15:6,9	0/1:12:6,6	./.:0:.,.	1/1:14:0,14
21291	28	21291_28	A	C	.	PASS	NS=23;AF=0.413;locori=p	GT:DP:AD	1/1:12:0,12	0/1:19:8,11	0/1:24:12,12	0/1:15:5,10	0/1:27:16,11	0/1:16:8,8	1/1:19:0,19	1/1:19:0,19	0/1:10:5,5	./.:0:.,.	0/1:10:7,3	0/1:17:10,7	0/0:16:16,0	0/0:15:15,0	0/0:10:10,0	0/1:14:10,4	0/1:13:7,6	0/0:12:12,0	0/1:14:9,5	0/0:12:12,0	0/0:20:20,0	0/1:18:9,9	0/1:12:8,4	0/0:12:12,0
21298	26	21298_26	T	C	.	PASS	NS=17;AF=0.471;locori=p	GT:DP:AD	./.:0:.,.	0/1:11:3,8	0/1:23:8,15	0/0:13:13,0	0/1:27:10,17	1/1:15:0,15	0/1:22:12,10	0/0:21:21,0	0/0:16:16,0	./.:0:.,.	./.:0:.,.	0/0:11:11,0	./.:0:.,.	./.:0:.,.	./.:0:.,.	0/1:10:4,6	0/0:12:12,0	1/1:13:0,13	0/1:12:5,7	0/1:10:4,6	1/1:17:0,17	0/1:20:12,8	./.:0:.,.	1/1:15:0,15
21314	80	21314_80	G	T	.	PASS	NS=5;AF=0.100;locori=p	GT:DP:AD	./.:0:.,.	./.:0:.,.	0/0:13:13,0	./.:0:.,.	0/0:18:18,0	0/1:12:8,4	./.:0:.,.	./.:0:.,.	./.:0:.,.	./.:0:.,.	./.:0:.,.	./.:0:.,.	./.:0:.,.	./.:0:.,.	./.:0:.,.	./.:0:.,.	./.:0:.,.	./.:0:.,.	0/0:12:12,0	./.:0:.,.	./.:0:.,.	0/0:13:13,0	./.:0:.,.	./.:0:.,.
21321	76	21321_76	T	C	.	PASS	NS=20;AF=0.425;locori=p	GT:DP:AD	0/0:11:11,0	0/0:14:14,0	1/1:22:0,22	1/1:15:0,15	0/0:21:21,0	0/1:15:7,8	1/1:26:0,26	0/1:27:11,16	1/1:13:0,13	./.:0:.,.	1/1:15:0,15	0/1:12:5,7	./.:0:.,.	0/0:16:16,0	0/0:17:17,0	0/1:19:8,11	./.:0:.,.	0/0:15:15,0	0/0:14:14,0	./.:0:.,.	0/0:16:16,0	0/1:18:6,12	1/1:13:0,13	0/0:12:12,0
21336	83	21336_83	C	T	.	PASS	NS=15;AF=0.167;locori=p	GT:DP:AD	./.:0:.,.	0/0:11:11,0	0/0:21:21,0	./.:0:.,.	0/1:16:12,4	0/0:23:23,0	0/1:22:16,6	0/0:27:27,0	0/0:10:10,0	./.:0:.,.	./.:0:.,.	0/1:12:4,8	0/0:10:10,0	./.:0:.,.	0/0:12:12,0	0/1:16:10,6	./.:0:.,.	./.:0:.,.	0/1:10:4,6	./.:0:.,.	0/0:21:21,0	0/0:15:15,0	./.:0:.,.	0/0:13:13,0
21474	77	21474_77	C	A	.	PASS	NS=11;AF=0.318;locori=p	GT:DP:AD	0/0:12:12,0	./.:0:.,.	./.:0:.,.	0/1:21:14,7	./.:35:.,.	./.:32:.,.	./.:0:.,.	./.:34:.,.	./.:18:.,.	0/1:13:7,6	./.:0:.,.	./.:0:.,.	0/1:28:19,9	0/0:16:16,0	./.:0:.,.	0/1:34:23,11	0/1:19:14,5	0/1:26:12,14	./.:29:.,.	0/0:23:23,0	0/1:26:18,8	0/0:48:48,0	./.:13:.,.	./.:14:.,.
21479	61	21479_61	C	A	.	PASS	NS=12;AF=0.042;locori=p	GT:DP:AD	./.:0:.,.	0/1:11:7,4	0/0:11:11,0	0/0:18:18,0	0/0:18:18,0	0/0:19:19,0	0/0:12:12,0	./.:20:.,.	./.:0:.,.	./.:0:.,.	0/0:12:12,0	0/0:15:15,0	0/0:10:10,0	./.:0:.,.	./.:0:.,.	0/0:17:17,0	./.:0:.,.	./.:0:.,.	./.:0:.,.	./.:0:.,.	0/0:13:13,0	0/0:16:16,0	./.:0:.,.	./.:0:.,.
21557	39	21557_39	T	C	.	PASS	NS=10;AF=0.300;locori=p	GT:DP:AD	./.:0:.,.	./.:0:.,.	0/0:15:15,0	./.:0:.,.	0/0:16:16,0	1/1:12:0,12	0/1:15:10,5	0/0:18:18,0	./.:0:.,.	./.:0:.,.	./.:0:.,.	./.:0:.,.	0/0:11:11,0	0/0:10:10,0	./.:0:.,.	0/1:11:6,5	./.:0:.,.	1/1:12:0,12	./.:0:.,.	./.:0:.,.	0/0:16:16,0	./.:0:.,.	./.:0:.,.	./.:0:.,.
21585	77	21585_77	A	G	.	PASS	NS=5;AF=0.200;locori=p	GT:DP:AD	./.:0:.,.	./.:0:.,.	0/0:15:15,0	./.:0:.,.	0/0:11:11,0	./.:0:.,.	0/1:10:6,4	0/0:15:15,0	./.:0:.,.	./.:0:.,.	./.:0:.,.	0/1:10:4,6	./.:0:.,.	./.:0:.,.	./.:0:.,.	./.:0:.,.	./.:0:.,.	./.:0:.,.	./.:0:.,.	./.:0:.,.	./.:0:.,.	./.:0:.,.	./.:0:.,.	./.:0:.,.
21645	24	21645_24	T	G	.	PASS	NS=9;AF=0.222;locori=p	GT:DP:AD	0/0:10:10,0	./.:0:.,.	./.:0:.,.	./.:0:.,.	0/0:26:26,0	./.:0:.,.	./.:0:.,.	0/1:13:6,7	0/0:13:13,0	./.:0:.,.	0/0:10:10,0	0/1:11:6,5	./.:0:.,.	./.:0:.,.	./.:0:.,.	1/1:12:0,12	./.:0:.,.	./.:0:.,.	0/0:10:10,0	./.:0:.,.	0/0:16:16,0	./.:10:.,.	./.:0:.,.	./.:0:.,.
21645	60	21645_60	G	A	.	PASS	NS=9;AF=0.222;locori=p	GT:DP:AD	0/0:10:10,0	./.:0:.,.	./.:0:.,.	./.:0:.,.	0/0:26:26,0	./.:0:.,.	./.:0:.,.	0/1:13:6,7	0/0:13:13,0	./.:0:.,.	0/0:10:10,0	0/1:11:6,5	./.:0:.,.	./.:0:.,.	./.:0:.,.	1/1:12:0,12	./.:0:.,.	./.:0:.,.	0/0:10:10,0	./.:0:.,.	0/0:16:16,0	./.:10:.,.	./.:0:.,.	./.:0:.,.
21694	38	21694_38	C	G	.	PASS	NS=16;AF=0.469;locori=p	GT:DP:AD	./.:0:.,.	0/1:13:8,5	0/1:31:14,17	0/1:25:12,13	0/1:36:16,20	0/1:25:12,13	0/1:36:18,18	0/1:31:16,15	0/1:13:8,5	./.:0:.,.	./.:0:.,.	./.:12:.,.	./.:0:.,.	./.:0:.,.	./.:0:.,.	0/1:16:9,7	0/1:14:5,9	0/1:15:9,6	0/1:17:11,6	0/1:12:6,6	0/0:13:13,0	0/1:34:22,12	0/1:19:11,8	./.:0:.,.
21694	68	21694_68	T	C	.	PASS	NS=16;AF=0.062;locori=p	GT:DP:AD	./.:0:.,.	0/0:13:13,0	0/0:31:31,0	0/0:25:25,0	0/0:36:36,0	0/0:25:25,0	0/0:36:36,0	0/0:31:31,0	0/0:13:13,0	./.:0:.,.	./.:0:.,.	./.:12:.,.	./.:0:.,.	./.:0:.,.	./.:0:.,.	0/0:16:16,0	0/0:14:14,0	0/0:15:15,0	0/0:17:17,0	0/0:12:12,0	1/1:13:0,13	0/0:34:34,0	0/0:19:19,0	./.:0:.,.
21739	18	21739_18	C	T	.	PASS	NS=10;AF=0.500;locori=p	GT:DP:AD	./.:0:.,.	./.:0:.,.	0/0:13:13,0	1/1:15:0,15	0/0:20:20,0	1/1:23:0,23	0/0:15:15,0	./.:0:.,.	./.:0:.,.	./.:0:.,.	./.:0:.,.	./.:0:.,.	1/1:18:0,18	./.:0:.,.	./.:0:.,.	0/0:11:11,0	./.:0:.,.	./.:0:.,.	1/1:10:0,10	./.:0:.,.	1/1:13:0,13	0/0:14:14,0	./.:0:.,.	./.:0:.,.
21739	85	21739_85	A	G	.	PASS	NS=10;AF=0.500;locori=p	GT:DP:AD	./.:0:.,.	./.:0:.,.	0/0:13:13,0	1/1:15:0,15	0/0:20:20,0	1/1:23:0,23	0/0:15:15,0	./.:0:.,.	./.:0:.,.	./.:0:.,.	./.:0:.,.	./.:0:.,.	1/1:18:0,18	./.:0:.,.	./.:0:.,.	0/0:11:11,0	./.:0:.,.	./.:0:.,.	1/1:10:0,10	./.:0:.,.	1/1:13:0,13	0/0:14:14,0	./.:0:.,.	./.:0:.,.
21826	44	21826_44	T	C	.	PASS	NS=17;AF=0.294;locori=p	GT:DP:AD	0/0:11:11,0	0/0:16:16,0	0/0:27:27,0	0/0:22:22,0	0/0:25:25,0	0/1:29:16,13	0/0:22:22,0	0/0:14:14,0	0/0:19:19,0	0/0:10:10,0	./.:0:.,.	0/0:18:18,0	./.:0:.,.	1/1:12:0,12	1/1:12:0,12	./.:0:.,.	./.:0:.,.	./.:0:.,.	./.:0:.,.	0/1:10:3,7	1/1:16:0,16	0/0:16:16,0	./.:0:.,.	1/1:12:0,12
21864	19	21864_19	G	T	.	PASS	NS=10;AF=0.500;locori=p	GT:DP:AD	./.:0:.,.	0/1:12:6,6	0/1:16:8,8	0/1:11:4,7	0/1:15:4,11	0/1:17:9,8	./.:0:.,.	0/1:14:8,6	./.:0:.,.	./.:0:.,.	./.:0:.,.	./.:0:.,.	./.:0:.,.	0/1:10:6,4	./.:10:.,.	./.:0:.,.	0/1:10:4,6	./.:0:.,.	./.:0:.,.	0/1:10:7,3	./.:0:.,.	0/1:11:5,6	./.:0:.,.	./.:0:.,.
21864	69	21864_69	A	G	.	PASS	NS=10;AF=0.500;locori=p	GT:DP:AD	./.:0:.,.	0/1:12:6,6	0/1:16:8,8	0/1:11:7,4	0/1:15:11,4	0/1:17:8,9	./.:0:.,.	0/1:14:6,8	./.:0:.,.	./.:0:.,.	./.:0:.,.	./.:0:.,.	./.:0:.,.	0/1:10:4,6	./.:10:.,.	./.:0:.,.	0/1:10:6,4	./.:0:.,.	./.:0:.,.	0/1:10:3,7	./.:0:.,.	0/1:11:6,5	./.:0:.,.	./.:0:.,.
21881	54	21881_54	C	G	.	PASS	NS=7;AF=0.214;locori=p	GT:DP:AD	./.:0:.,.	./.:0:.,.	./.:0:.,.	0/0:10:10,0	0/1:11:4,7	0/0:14:14,0	0/0:17:17,0	0/0:18:18,0	./.:0:.,.	./.:0:.,.	./.:0:.,.	./.:0:.,.	./.:0:.,.	./.:0:.,.	./.:0:.,.	./.:0:.,.	./.:0:.,.	./.:0:.,.	./.:0:.,.	./.:0:.,.	./.:0:.,.	0/0:17:17,0	./.:0:.,.	1/1:11:0,11
21899	69	21899_69	A	G	.	PASS	NS=18;AF=0.500;locori=p	GT:DP:AD	0/1:16:12,4	./.:0:.,.	0/1:16:6,10	1/1:17:0,17	0/1:19:11,8	0/1:25:11,14	0/1:26:14,12	1/1:13:0,13	./.:0:.,.	./.:0:.,.	1/1:11:0,11	./.:0:.,.	0/1:23:16,7	0/1:10:5,5	0/0:13:13,0	1/1:20:0,20	./.:0:.,.	./.:0:.,.	0/1:14:8,6	0/1:16:8,8	0/0:15:15,0	0/1:26:12,14	0/0:20:20,0	0/0:17:17,0
21953	33	21953_33	C	T	.	PASS	NS=11;AF=0.409;locori=p	GT:DP:AD	0/0:11:11,0	./.:0:.,.	0/0:21:21,0	./.:0:.,.	0/0:34:34,0	0/0:13:13,0	0/0:18:18,0	0/0:23:23,0	./.:0:.,.	./.:0:.,.	./.:0:.,.	./.:0:.,.	1/1:14:0,14	./.:0:.,.	1/1:12:0,12	./.:0:.,.	./.:0:.,.	0/1:15:7,8	./.:0:.,.	./.:0:.,.	1/1:14:0,14	./.:0:.,.	./.:0:.,.	1/1:12:0,12
22069	56	22069_56	G	A	.	PASS	NS=9;AF=0.444;locori=p	GT:DP:AD	./.:0:.,.	./.:0:.,.	./.:16:.,.	0/1:11:8,3	0/1:15:10,5	0/0:16:16,0	./.:0:.,.	0/1:18:11,7	./.:0:.,.	./.:0:.,.	./.:0:.,.	./.:0:.,.	./.:0:.,.	./.:0:.,.	./.:0:.,.	./.:0:.,.	0/1:14:8,6	./.:0:.,.	0/1:10:4,6	./.:0:.,.	0/1:10:5,5	0/1:13:8,5	0/1:10:6,4	./.:0:.,.
22079	5	22079_5	A	G	.	PASS	NS=8;AF=0.438;locori=p	GT:DP:AD	./.:0:.,.	./.:0:.,.	1/1:18:0,18	./.:0:.,.	0/1:14:7,7	0/1:10:6,4	1/1:15:0,15	0/0:13:13,0	./.:0:.,.	./.:0:.,.	./.:0:.,.	./.:0:.,.	./.:0:.,.	./.:0:.,.	./.:0:.,.	0/0:11:11,0	./.:0:.,.	./.:0:.,.	0/0:11:11,0	./.:0:.,.	./.:0:.,.	0/1:16:9,7	./.:0:.,.	./.:0:.,.
22113	85	22113_85	A	G	.	PASS	NS=9;AF=0.278;locori=p	GT:DP:AD	./.:0:.,.	./.:0:.,.	1/1:21:0,21	./.:0:.,.	0/0:15:15,0	0/0:19:19,0	0/0:13:13,0	0/1:10:4,6	0/0:12:12,0	./.:0:.,.	./.:0:.,.	./.:0:.,.	./.:0:.,.	./.:0:.,.	./.:0:.,.	./.:0:.,.	./.:0:.,.	0/1:10:7,3	./.:0:.,.	0/1:11:6,5	./.:0:.,.	0/0:21:21,0	./.:0:.,.	./.:0:.,.
22138	4	22138_4	A	G	.	PASS	NS=6;AF=0.417;locori=p	GT:DP:AD	./.:0:.,.	./.:0:.,.	0/1:20:9,11	0/1:10:5,5	0/0:20:20,0	0/1:24:15,9	0/1:19:10,9	0/1:23:14,9	./.:0:.,.	./.:0:.,.	./.:0:.,.	./.:0:.,.	./.:0:.,.	./.:0:.,.	./.:11:.,.	./.:0:.,.	./.:0:.,.	./.:0:.,.	./.:0:.,.	./.:0:.,.	./.:0:.,.	./.:0:.,.	./.:0:.,.	./.:0:.,.
22143	70	22143_70	T	C	.	PASS	NS=5;AF=0.300;locori=p	GT:DP:AD	./.:0:.,.	./.:0:.,.	0/0:10:10,0	./.:0:.,.	1/1:16:0,16	./.:0:.,.	0/0:14:14,0	./.:0:.,.	./.:0:.,.	./.:0:.,.	./.:0:.,.	./.:0:.,.	./.:0:.,.	./.:0:.,.	./.:0:.,.	0/1:10:7,3	./.:0:.,.	./.:0:.,.	./.:0:.,.	./.:0:.,.	0/0:14:14,0	./.:0:.,.	./.:0:.,.	./.:0:.,.
22251	75	22251_75	A	G	.	PASS	NS=4;AF=0.375;locori=p	GT:DP:AD	./.:0:.,.	./.:0:.,.	./.:0:.,.	./.:0:.,.	0/0:12:12,0	./.:0:.,.	./.:0:.,.	./.:0:.,.	./.:0:.,.	./.:0:.,.	./.:0:.,.	./.:0:.,.	./.:13:.,.	./.:0:.,.	./.:0:.,.	0/1:12:9,3	./.:0:.,.	./.:0:.,.	./.:0:.,.	./.:0:.,.	0/1:10:3,7	0/1:12:8,4	./.:10:.,.	./.:0:.,.
22309	87	22309_87	T	C	.	PASS	NS=18;AF=0.056;locori=p	GT:DP:AD	0/0:10:10,0	0/1:11:5,6	0/0:18:18,0	./.:0:.,.	0/0:20:20,0	0/0:20:20,0	0/0:15:15,0	0/0:19:19,0	0/0:18:18,0	./.:0:.,.	./.:0:.,.	0/0:16:16,0	./.:0:.,.	0/0:16:16,0	./.:0:.,.	0/0:18:18,0	0/0:10:10,0	0/0:17:17,0	0/1:12:6,6	0/0:17:17,0	./.:0:.,.	0/0:24:24,0	0/0:17:17,0	0/0:14:14,0
22329	41	22329_41	A	C	.	PASS	NS=5;AF=0.300;locori=p	GT:DP:AD	./.:0:.,.	./.:0:.,.	1/1:17:0,17	./.:0:.,.	0/0:19:19,0	./.:12:.,.	0/0:12:12,0	./.:0:.,.	./.:0:.,.	./.:0:.,.	./.:0:.,.	./.:0:.,.	./.:0:.,.	./.:0:.,.	./.:0:.,.	0/1:16:9,7	./.:0:.,.	0/0:13:13,0	./.:0:.,.	./.:0:.,.	./.:0:.,.	./.:12:.,.	./.:0:.,.	./.:0:.,.
22330	53	22330_53	A	G	.	PASS	NS=12;AF=0.125;locori=p	GT:DP:AD	0/0:10:10,0	0/1:15:6,9	0/0:14:14,0	0/1:10:7,3	0/0:13:13,0	0/0:17:17,0	0/0:15:15,0	0/1:22:10,12	./.:0:.,.	./.:0:.,.	./.:0:.,.	./.:0:.,.	./.:0:.,.	./.:0:.,.	0/0:10:10,0	./.:0:.,.	./.:0:.,.	./.:0:.,.	./.:0:.,.	0/0:12:12,0	0/0:16:16,0	0/0:14:14,0	./.:0:.,.	./.:0:.,.
22360	36	22360_36	A	G	.	PASS	NS=8;AF=0.125;locori=p	GT:DP:AD	0/0:10:10,0	./.:0:.,.	0/0:15:15,0	0/0:13:13,0	0/1:15:8,7	0/0:10:10,0	./.:0:.,.	0/0:21:21,0	0/0:11:11,0	./.:0:.,.	./.:0:.,.	./.:0:.,.	./.:0:.,.	./.:0:.,.	./.:0:.,.	./.:0:.,.	./.:0:.,.	./.:0:.,.	./.:0:.,.	./.:0:.,.	./.:0:.,.	0/1:14:8,6	./.:0:.,.	./.:13:.,.
22374	72	22374_72	A	T	.	PASS	NS=1;AF=0.500;locori=p	GT:DP:AD	./.:0:.,.	0/1:10:3,7	./.:0:.,.	./.:0:.,.	./.:0:.,.	./.:0:.,.	./.:0:.,.	./.:0:.,.	./.:0:.,.	./.:0:.,.	./.:0:.,.	./.:0:.,.	./.:0:.,.	./.:0:.,.	./.:0:.,.	./.:0:.,.	./.:0:.,.	./.:0:.,.	./.:0:.,.	./.:0:.,.	./.:0:.,.	./.:0:.,.	./.:0:.,.	./.:0:.,.
22385	76	22385_76	G	T	.	PASS	NS=8;AF=0.375;locori=p	GT:DP:AD	./.:0:.,.	./.:0:.,.	1/1:12:0,12	./.:0:.,.	0/0:15:15,0	./.:0:.,.	./.:0:.,.	0/1:11:6,5	./.:0:.,.	./.:0:.,.	./.:0:.,.	0/0:11:11,0	1/1:13:0,13	./.:0:.,.	./.:0:.,.	0/1:12:7,5	./.:0:.,.	./.:0:.,.	0/0:11:11,0	./.:0:.,.	./.:0:.,.	0/0:12:12,0	./.:0:.,.	./.:0:.,.
22433	32	22433_32	G	T	.	PASS	NS=14;AF=0.464;locori=p	GT:DP:AD	0/1:14:5,9	0/1:11:6,5	0/1:14:4,10	0/1:15:6,9	1/1:17:0,17	./.:0:.,.	1/1:14:0,14	0/1:11:5,6	0/0:14:14,0	./.:0:.,.	./.:0:.,.	./.:0:.,.	./.:0:.,.	./.:0:.,.	0/0:10:10,0	0/1:12:5,7	0/1:14:8,6	./.:0:.,.	./.:0:.,.	./.:0:.,.	0/0:10:10,0	1/1:17:0,17	./.:0:.,.	0/0:17:17,0
22433	88	22433_88	G	A	.	PASS	NS=14;AF=0.464;locori=p	GT:DP:AD	0/1:14:5,9	0/1:11:6,5	0/1:14:4,10	0/1:15:6,9	1/1:17:0,17	./.:0:.,.	1/1:14:0,14	0/1:11:5,6	0/0:14:14,0	./.:0:.,.	./.:0:.,.	./.:0:.,.	./.:0:.,.	./.:0:.,.	0/0:10:10,0	0/1:12:5,7	0/1:14:8,6	./.:0:.,.	./.:0:.,.	./.:0:.,.	0/0:10:10,0	1/1:17:0,17	./.:0:.,.	0/0:17:17,0
22471	18	22471_18	C	T	.	PASS	NS=14;AF=0.107;locori=p	GT:DP:AD	0/0:16:16,0	0/0:13:13,0	0/0:23:23,0	0/0:12:12,0	0/0:28:28,0	0/0:21:21,0	0/0:12:12,0	0/0:21:21,0	0/0:12:12,0	./.:0:.,.	./.:0:.,.	./.:0:.,.	./.:0:.,.	0/1:12:8,4	1/1:13:0,13	0/0:12:12,0	0/0:12:12,0	./.:0:.,.	./.:0:.,.	./.:0:.,.	./.:0:.,.	0/0:18:18,0	./.:0:.,.	./.:0:.,.
22473	16	22473_16	T	G	.	PASS	NS=10;AF=0.250;locori=p	GT:DP:AD	./.:0:.,.	./.:0:.,.	1/1:10:0,10	0/1:10:6,4	0/0:16:16,0	0/0:17:17,0	0/0:12:12,0	0/1:14:9,5	./.:0:.,.	./.:0:.,.	./.:0:.,.	./.:0:.,.	./.:0:.,.	./.:0:.,.	./.:0:.,.	./.:0:.,.	0/0:13:13,0	./.:0:.,.	0/1:12:7,5	./.:0:.,.	0/0:14:14,0	0/0:13:13,0	./.:0:.,.	./.:0:.,.
22510	85	22510_85	A	G	.	PASS	NS=5;AF=0.500;locori=p	GT:DP:AD	./.:0:.,.	./.:0:.,.	./.:0:.,.	0/1:10:3,7	0/1:11:6,5	./.:0:.,.	1/1:14:0,14	0/1:15:9,6	./.:0:.,.	./.:0:.,.	./.:0:.,.	./.:0:.,.	./.:0:.,.	./.:0:.,.	./.:0:.,.	./.:0:.,.	./.:0:.,.	./.:0:.,.	./.:0:.,.	./.:0:.,.	0/0:10:10,0	./.:0:.,.	./.:0:.,.	./.:0:.,.
22582	45	22582_45	T	G	.	PASS	NS=10;AF=0.450;locori=p	GT:DP:AD	./.:0:.,.	./.:0:.,.	0/1:32:11,21	0/0:10:10,0	0/1:19:6,13	./.:0:.,.	0/0:16:16,0	./.:0:.,.	./.:0:.,.	./.:0:.,.	./.:0:.,.	1/1:11:0,11	./.:0:.,.	1/1:10:0,10	./.:0:.,.	0/1:12:8,4	./.:0:.,.	./.:0:.,.	0/0:11:11,0	./.:0:.,.	1/1:15:0,15	0/0:12:12,0	./.:0:.,.	./.:0:.,.
22648	74	22648_74	A	C	.	PASS	NS=22;AF=0.500;locori=p	GT:DP:AD	0/1:29:18,11	0/1:19:5,14	0/1:37:19,18	0/1:22:11,11	0/1:40:13,27	0/1:31:18,13	0/1:33:15,18	0/1:58:27,31	0/1:16:7,9	./.:0:.,.	0/1:27:19,8	0/1:12:5,7	0/1:34:19,15	0/1:29:14,15	0/1:21:11,10	0/1:26:13,13	./.:0:.,.	0/1:31:16,15	0/1:22:15,7	0/1:14:9,5	0/1:18:7,11	0/1:31:18,13	0/1:40:23,17	0/1:22:14,8
22648	87	22648_87	A	G	.	PASS	NS=22;AF=0.500;locori=p	GT:DP:AD	0/1:29:18,11	0/1:19:5,14	0/1:37:19,18	0/1:22:11,11	0/1:40:13,27	0/1:31:18,13	0/1:33:15,18	0/1:58:27,31	0/1:16:7,9	./.:0:.,.	0/1:27:19,8	0/1:12:5,7	0/1:34:19,15	0/1:29:14,15	0/1:21:11,10	0/1:26:13,13	./.:0:.,.	0/1:31:16,15	0/1:22:15,7	0/1:14:9,5	0/1:18:7,11	0/1:31:18,13	0/1:40:23,17	0/1:22:14,8
22673	66	22673_66	C	T	.	PASS	NS=2;AF=0.500;locori=p	GT:DP:AD	./.:0:.,.	./.:0:.,.	./.:0:.,.	./.:0:.,.	./.:0:.,.	0/1:11:7,4	./.:0:.,.	./.:0:.,.	./.:0:.,.	./.:0:.,.	./.:0:.,.	./.:0:.,.	./.:0:.,.	./.:0:.,.	./.:0:.,.	./.:0:.,.	./.:0:.,.	./.:0:.,.	./.:0:.,.	./.:0:.,.	./.:0:.,.	0/1:14:10,4	./.:0:.,.	./.:0:.,.
22802	6	22802_6	C	T	.	PASS	NS=8;AF=0.375;locori=p	GT:DP:AD	0/1:11:7,4	./.:0:.,.	0/0:21:21,0	./.:0:.,.	0/0:16:16,0	0/1:19:13,6	0/1:15:8,7	./.:0:.,.	./.:0:.,.	./.:0:.,.	./.:0:.,.	./.:0:.,.	./.:0:.,.	./.:0:.,.	./.:0:.,.	0/1:12:4,8	./.:0:.,.	./.:0:.,.	./.:0:.,.	./.:0:.,.	0/1:11:4,7	0/1:15:6,9	./.:0:.,.	./.:0:.,.
22846	11	22846_11	C	T	.	PASS	NS=4;AF=0.125;locori=p	GT:DP:AD	./.:0:.,.	./.:0:.,.	0/0:17:17,0	./.:0:.,.	0/0:14:14,0	./.:13:.,.	./.:0:.,.	./.:0:.,.	./.:13:.,.	./.:0:.,.	./.:0:.,.	./.:0:.,.	0/1:11:5,6	./.:0:.,.	./.:0:.,.	./.:0:.,.	0/0:11:11,0	./.:0:.,.	./.:0:.,.	./.:0:.,.	./.:0:.,.	./.:0:.,.	./.:0:.,.	./.:0:.,.
22893	13	22893_13	T	C	.	PASS	NS=9;AF=0.278;locori=p	GT:DP:AD	./.:0:.,.	./.:0:.,.	0/0:10:10,0	./.:0:.,.	0/1:13:9,4	0/1:11:6,5	0/0:10:10,0	0/1:15:8,7	./.:0:.,.	./.:0:.,.	./.:0:.,.	./.:0:.,.	./.:0:.,.	./.:0:.,.	./.:0:.,.	./.:0:.,.	./.:0:.,.	./.:0:.,.	1/1:11:0,11	./.:0:.,.	0/0:10:10,0	0/0:13:13,0	./.:0:.,.	0/0:10:10,0
23083	29	23083_29	G	A	.	PASS	NS=19;AF=0.263;locori=p	GT:DP:AD	0/0:14:14,0	0/1:10:6,4	0/1:21:12,9	0/0:15:15,0	0/1:25:14,11	0/1:21:8,13	0/1:20:14,6	0/0:25:25,0	./.:0:.,.	./.:0:.,.	0/1:12:5,7	./.:0:.,.	0/0:17:17,0	0/0:13:13,0	0/0:13:13,0	0/1:15:8,7	0/1:16:9,7	0/0:14:14,0	./.:0:.,.	./.:0:.,.	0/0:14:14,0	0/1:22:9,13	0/1:19:13,6	0/0:10:10,0
23090	51	23090_51	T	C	.	PASS	NS=8;AF=0.438;locori=p	GT:DP:AD	./.:0:.,.	./.:0:.,.	0/0:13:13,0	./.:0:.,.	0/1:16:8,8	0/0:10:10,0	1/1:11:0,11	0/0:22:22,0	./.:0:.,.	./.:0:.,.	0/0:11:11,0	./.:0:.,.	./.:0:.,.	./.:0:.,.	./.:0:.,.	1/1:13:0,13	./.:0:.,.	1/1:10:0,10	./.:0:.,.	./.:0:.,.	./.:0:.,.	./.:10:.,.	./.:0:.,.	./.:0:.,.
23122	38	23122_38	C	G	.	PASS	NS=9;AF=0.056;locori=p	GT:DP:AD	./.:26:.,.	0/0:25:25,0	./.:0:.,.	./.:0:.,.	./.:0:.,.	./.:0:.,.	./.:0:.,.	./.:0:.,.	0/0:29:29,0	./.:0:.,.	0/0:19:19,0	0/1:26:19,7	./.:0:.,.	0/0:27:27,0	./.:0:.,.	./.:0:.,.	./.:18:.,.	./.:0:.,.	0/0:20:20,0	0/0:32:32,0	0/0:31:31,0	./.:0:.,.	0/0:18:18,0	./.:20:.,.
23122	80	23122_80	C	T	.	PASS	NS=9;AF=0.056;locori=p	GT:DP:AD	./.:26:.,.	0/0:25:25,0	./.:0:.,.	./.:0:.,.	./.:0:.,.	./.:0:.,.	./.:0:.,.	./.:0:.,.	0/0:29:29,0	./.:0:.,.	0/0:19:19,0	0/1:26:19,7	./.:0:.,.	0/0:27:27,0	./.:0:.,.	./.:0:.,.	./.:18:.,.	./.:0:.,.	0/0:20:20,0	0/0:32:32,0	0/0:31:31,0	./.:0:.,.	0/0:18:18,0	./.:20:.,.
23186	28	23186_28	A	T	.	PASS	NS=14;AF=0.393;locori=p	GT:DP:AD	./.:0:.,.	0/1:18:10,8	0/1:18:8,10	1/1:11:0,11	0/1:25:16,9	0/0:13:13,0	0/0:14:14,0	0/1:17:8,9	./.:0:.,.	./.:0:.,.	./.:0:.,.	./.:0:.,.	0/0:13:13,0	./.:0:.,.	./.:0:.,.	./.:13:.,.	./.:0:.,.	0/0:10:10,0	0/1:10:6,4	0/1:14:8,6	0/0:12:12,0	1/1:15:0,15	0/1:14:7,7	./.:0:.,.
23189	59	23189_59	G	A	.	PASS	NS=15;AF=0.267;locori=p	GT:DP:AD	./.:0:.,.	./.:0:.,.	0/0:25:25,0	0/0:16:16,0	0/0:20:20,0	0/1:16:9,7	0/0:21:21,0	0/0:23:23,0	0/0:14:14,0	./.:0:.,.	./.:0:.,.	0/0:10:10,0	./.:0:.,.	1/1:10:0,10	./.:0:.,.	0/0:13:13,0	0/0:15:15,0	./.:0:.,.	0/1:16:5,11	./.:0:.,.	0/1:16:8,8	0/1:24:9,15	./.:0:.,.	1/1:11:0,11
23201	80	23201_80	G	A	.	PASS	NS=21;AF=0.238;locori=p	GT:DP:AD	0/0:12:12,0	0/0:14:14,0	0/1:20:6,14	0/0:25:25,0	0/1:32:17,15	0/0:41:41,0	0/0:24:24,0	0/0:19:19,0	0/1:11:8,3	0/1:10:3,7	0/0:19:19,0	./.:0:.,.	0/1:15:8,7	0/1:12:6,6	0/1:19:7,12	0/0:25:25,0	0/0:15:15,0	0/1:22:13,9	0/0:19:19,0	./.:0:.,.	0/1:19:13,6	0/0:16:16,0	0/1:15:6,9	./.:17:.,.
23242	64	23242_64	C	T	.	PASS	NS=14;AF=0.179;locori=p	GT:DP:AD	0/0:10:10,0	./.:0:.,.	0/0:21:21,0	0/0:13:13,0	0/0:12:12,0	0/0:11:11,0	0/0:20:20,0	0/0:21:21,0	./.:0:.,.	./.:0:.,.	./.:0:.,.	./.:0:.,.	./.:0:.,.	./.:0:.,.	./.:0:.,.	0/0:18:18,0	0/0:10:10,0	0/1:11:5,6	0/0:18:18,0	./.:0:.,.	1/1:22:0,22	0/0:14:14,0	./.:0:.,.	1/1:12:0,12
23271	68	23271_68	G	A	.	PASS	NS=17;AF=0.176;locori=p	GT:DP:AD	0/0:12:12,0	./.:0:.,.	0/0:17:17,0	0/0:13:13,0	0/0:19:19,0	0/0:21:21,0	0/0:16:16,0	0/0:15:15,0	0/0:15:15,0	./.:0:.,.	0/0:12:12,0	0/0:10:10,0	./.:13:.,.	1/1:11:0,11	./.:0:.,.	0/0:23:23,0	0/0:11:11,0	0/1:13:9,4	./.:0:.,.	./.:0:.,.	0/1:11:4,7	0/0:14:14,0	./.:0:.,.	1/1:16:0,16
23365	14	23365_14	T	C	.	PASS	NS=16;AF=0.469;locori=p	GT:DP:AD	0/1:16:8,8	0/1:16:7,9	0/1:48:30,18	0/1:27:20,7	0/1:33:8,25	0/1:41:15,26	0/1:46:14,32	0/1:39:21,18	0/1:23:13,10	./.:0:.,.	./.:0:.,.	0/1:17:10,7	0/1:18:14,4	0/1:24:17,7	./.:27:.,.	./.:16:.,.	./.:0:.,.	./.:15:.,.	0/1:11:3,8	./.:0:.,.	0/1:25:13,12	0/1:32:12,20	0/0:10:10,0	./.:11:.,.
23365	58	23365_58	G	A	.	PASS	NS=18;AF=0.417;locori=p	GT:DP:AD	0/1:16:8,8	0/0:16:16,0	0/1:48:26,22	0/1:27:17,10	0/1:33:25,8	0/1:41:26,15	0/1:46:32,14	0/1:39:23,16	0/0:23:23,0	./.:0:.,.	./.:0:.,.	0/1:17:7,10	0/1:18:13,5	0/1:24:10,14	0/1:27:19,8	0/0:16:16,0	./.:0:.,.	./.:15:.,.	0/1:11:8,3	./.:0:.,.	0/1:25:18,7	0/1:32:20,12	./.:10:.,.	0/1:11:4,7
23372	79	23372_79	C	T	.	PASS	NS=2;AF=0.250;locori=p	GT:DP:AD	./.:0:.,.	./.:0:.,.	./.:0:.,.	./.:0:.,.	0/1:12:4,8	./.:0:.,.	./.:0:.,.	./.:0:.,.	./.:0:.,.	./.:0:.,.	./.:0:.,.	./.:0:.,.	./.:0:.,.	./.:0:.,.	./.:0:.,.	./.:0:.,.	./.:0:.,.	./.:0:.,.	./.:0:.,.	./.:0:.,.	./.:0:.,.	0/0:18:18,0	./.:0:.,.	./.:0:.,.
23396	70	23396_70	C	A	.	PASS	NS=8;AF=0.375;locori=p	GT:DP:AD	./.:0:.,.	1/1:17:0,17	1/1:19:0,19	./.:0:.,.	0/0:20:20,0	0/1:14:7,7	0/1:16:9,7	0/0:24:24,0	./.:0:.,.	./.:0:.,.	./.:0:.,.	./.:0:.,.	./.:0:.,.	./.:0:.,.	./.:0:.,.	./.:0:.,.	./.:0:.,.	./.:0:.,.	./.:0:.,.	./.:0:.,.	0/0:12:12,0	0/0:12:12,0	./.:0:.,.	./.:0:.,.
23400	78	23400_78	G	A	.	PASS	NS=20;AF=0.250;locori=p	GT:DP:AD	0/0:14:14,0	1/1:19:0,19	0/0:30:30,0	0/0:34:34,0	0/0:35:35,0	1/1:35:0,35	0/1:38:22,16	0/0:27:27,0	./.:0:.,.	./.:0:.,.	./.:0:.,.	0/0:19:19,0	0/0:16:16,0	0/0:14:14,0	0/0:10:10,0	0/1:30:19,11	./.:0:.,.	0/1:17:6,11	0/1:15:11,4	0/0:18:18,0	0/0:29:29,0	0/1:33:19,14	0/1:17:9,8	0/0:19:19,0
23493	9	23493_9	G	C	.	PASS	NS=17;AF=0.235;locori=p	GT:DP:AD	0/0:10:10,0	./.:0:.,.	0/0:22:22,0	0/0:10:10,0	0/0:26:26,0	0/0:21:21,0	0/0:28:28,0	0/0:36:36,0	0/0:14:14,0	./.:0:.,.	./.:0:.,.	./.:0:.,.	1/1:14:0,14	1/1:14:0,14	./.:0:.,.	0/0:20:20,0	0/0:12:12,0	./.:0:.,.	0/0:12:12,0	./.:10:.,.	1/1:10:0,10	0/0:25:25,0	0/0:14:14,0	1/1:12:0,12
23622	20	23622_20	C	T	.	PASS	NS=15;AF=0.500;locori=p	GT:DP:AD	./.:0:.,.	0/1:13:8,5	0/1:21:8,13	./.:0:.,.	0/1:14:9,5	1/1:17:0,17	1/1:20:0,20	1/1:22:0,22	./.:0:.,.	./.:0:.,.	./.:0:.,.	./.:0:.,.	0/0:14:14,0	0/0:21:21,0	0/0:10:10,0	0/1:16:10,6	./.:0:.,.	0/1:14:7,7	./.:13:.,.	./.:0:.,.	0/0:15:15,0	1/1:24:0,24	1/1:16:0,16	0/0:10:10,0
23638	27	23638_27	A	C	.	PASS	NS=11;AF=0.273;locori=p	GT:DP:AD	0/0:13:13,0	0/1:15:6,9	0/0:15:15,0	0/0:13:13,0	0/0:17:17,0	0/0:15:15,0	0/0:20:20,0	0/1:19:12,7	1/1:11:0,11	./.:0:.,.	./.:0:.,.	./.:0:.,.	1/1:11:0,11	./.:0:.,.	./.:0:.,.	./.:0:.,.	./.:0:.,.	./.:0:.,.	./.:0:.,.	./.:0:.,.	./.:0:.,.	./.:0:.,.	0/0:10:10,0	./.:0:.,.
23679	76	23679_76	C	T	.	PASS	NS=15;AF=0.200;locori=p	GT:DP:AD	0/0:15:15,0	0/0:12:12,0	0/0:11:11,0	./.:14:.,.	0/1:13:7,6	0/0:14:14,0	./.:0:.,.	0/1:24:10,14	0/0:12:12,0	./.:0:.,.	./.:0:.,.	0/0:10:10,0	./.:0:.,.	./.:0:.,.	./.:0:.,.	0/0:12:12,0	0/0:11:11,0	0/1:15:9,6	0/0:17:17,0	0/1:16:7,9	1/1:19:0,19	0/0:25:25,0	./.:0:.,.	./.:0:.,.
23735	81	23735_81	C	T	.	PASS	NS=19;AF=0.316;locori=p	GT:DP:AD	./.:0:.,.	0/0:15:15,0	0/1:22:11,11	1/1:20:0,20	0/0:29:29,0	0/0:28:28,0	0/1:21:12,9	0/1:17:11,6	0/1:11:5,6	./.:0:.,.	0/1:13:5,8	0/0:13:13,0	1/1:19:0,19	./.:0:.,.	0/1:13:6,7	0/0:12:12,0	0/0:14:14,0	0/1:14:6,8	0/0:10:10,0	./.:0:.,.	./.:0:.,.	0/0:16:16,0	0/0:13:13,0	0/1:13:5,8
23771	24	23771_24	G	A	.	PASS	NS=5;AF=0.300;locori=p	GT:DP:AD	./.:0:.,.	./.:0:.,.	./.:0:.,.	0/0:11:11,0	0/0:10:10,0	0/1:17:7,10	0/1:15:11,4	0/1:10:5,5	./.:0:.,.	./.:0:.,.	./.:0:.,.	./.:0:.,.	./.:0:.,.	./.:0:.,.	./.:0:.,.	./.:0:.,.	./.:0:.,.	./.:0:.,.	./.:0:.,.	./.:0:.,.	./.:0:.,.	./.:0:.,.	./.:0:.,.	./.:0:.,.
23812	14	23812_14	A	G	.	PASS	NS=3;AF=0.500;locori=p	GT:DP:AD	0/1:10:6,4	./.:0:.,.	./.:0:.,.	./.:0:.,.	./.:0:.,.	./.:0:.,.	./.:0:.,.	./.:0:.,.	./.:0:.,.	./.:0:.,.	./.:0:.,.	./.:0:.,.	./.:0:.,.	./.:0:.,.	./.:0:.,.	./.:0:.,.	./.:0:.,.	./.:0:.,.	./.:0:.,.	./.:0:.,.	./.:0:.,.	1/1:37:0,37	./.:0:.,.	0/0:10:10,0
23812	42	23812_42	C	T	.	PASS	NS=3;AF=0.167;locori=p	GT:DP:AD	0/0:10:10,0	./.:0:.,.	./.:0:.,.	./.:0:.,.	./.:0:.,.	./.:0:.,.	./.:0:.,.	./.:0:.,.	./.:0:.,.	./.:0:.,.	./.:0:.,.	./.:0:.,.	./.:0:.,.	./.:0:.,.	./.:0:.,.	./.:0:.,.	./.:0:.,.	./.:0:.,.	./.:0:.,.	./.:0:.,.	./.:0:.,.	0/0:37:37,0	./.:0:.,.	0/1:10:3,7
23870	59	23870_59	G	A	.	PASS	NS=8;AF=0.438;locori=p	GT:DP:AD	1/1:15:0,15	0/1:10:4,6	./.:0:.,.	0/1:15:8,7	0/0:23:23,0	./.:14:.,.	0/1:12:9,3	0/0:16:16,0	./.:0:.,.	./.:0:.,.	./.:0:.,.	./.:0:.,.	./.:0:.,.	./.:0:.,.	./.:0:.,.	1/1:12:0,12	./.:0:.,.	./.:0:.,.	./.:0:.,.	./.:0:.,.	./.:0:.,.	0/0:11:11,0	./.:0:.,.	./.:0:.,.
23934	55	23934_55	G	T	.	PASS	NS=20;AF=0.450;locori=p	GT:DP:AD	0/1:11:5,6	0/1:14:8,6	0/0:26:26,0	0/1:14:7,7	0/1:28:11,17	0/1:30:16,14	0/1:23:11,12	0/0:27:27,0	0/0:11:11,0	./.:0:.,.	./.:14:.,.	./.:0:.,.	0/1:21:10,11	0/1:18:7,11	0/1:18:5,13	1/1:18:0,18	0/1:15:6,9	1/1:18:0,18	0/1:19:8,11	./.:0:.,.	0/1:20:8,12	0/0:38:38,0	0/1:19:9,10	0/1:23:9,14
23958	35	23958_35	G	A	.	PASS	NS=13;AF=0.154;locori=p	GT:DP:AD	1/1:10:0,10	0/1:10:6,4	0/0:18:18,0	0/0:18:18,0	0/0:20:20,0	0/0:19:19,0	./.:0:.,.	0/0:13:13,0	./.:0:.,.	0/0:10:10,0	./.:0:.,.	./.:0:.,.	0/0:11:11,0	./.:0:.,.	0/0:15:15,0	./.:12:.,.	./.:0:.,.	0/1:15:6,9	./.:0:.,.	./.:0:.,.	0/0:17:17,0	0/0:16:16,0	./.:0:.,.	./.:0:.,.
24025	22	24025_22	G	A	.	PASS	NS=16;AF=0.156;locori=p	GT:DP:AD	1/1:10:0,10	0/1:12:8,4	0/1:23:13,10	0/0:12:12,0	0/0:21:21,0	./.:0:.,.	0/0:17:17,0	0/0:20:20,0	./.:0:.,.	./.:0:.,.	./.:0:.,.	0/0:10:10,0	./.:0:.,.	0/0:13:13,0	0/0:10:10,0	0/0:12:12,0	./.:0:.,.	./.:0:.,.	0/1:21:13,8	0/0:10:10,0	0/0:14:14,0	0/0:10:10,0	./.:0:.,.	0/0:22:22,0
24025	47	24025_47	A	G	.	PASS	NS=16;AF=0.156;locori=p	GT:DP:AD	1/1:10:0,10	0/1:12:8,4	0/1:23:13,10	0/0:12:12,0	0/0:21:21,0	./.:0:.,.	0/0:17:17,0	0/0:20:20,0	./.:0:.,.	./.:0:.,.	./.:0:.,.	0/0:10:10,0	./.:0:.,.	0/0:13:13,0	0/0:10:10,0	0/0:12:12,0	./.:0:.,.	./.:0:.,.	0/1:21:13,8	0/0:10:10,0	0/0:14:14,0	0/0:10:10,0	./.:0:.,.	0/0:22:22,0
24067	76	24067_76	C	T	.	PASS	NS=5;AF=0.400;locori=p	GT:DP:AD	./.:0:.,.	./.:0:.,.	./.:0:.,.	./.:0:.,.	0/0:14:14,0	0/1:13:9,4	0/1:21:7,14	0/0:16:16,0	./.:0:.,.	./.:0:.,.	./.:0:.,.	1/1:12:0,12	./.:0:.,.	./.:0:.,.	./.:0:.,.	./.:0:.,.	./.:0:.,.	./.:0:.,.	./.:0:.,.	./.:0:.,.	./.:0:.,.	./.:0:.,.	./.:0:.,.	./.:0:.,.
24090	80	24090_80	A	G	.	PASS	NS=17;AF=0.147;locori=p	GT:DP:AD	0/0:11:11,0	./.:0:.,.	0/1:34:14,20	0/0:10:10,0	0/0:15:15,0	0/1:25:15,10	0/0:27:27,0	0/0:15:15,0	1/1:25:0,25	./.:0:.,.	./.:0:.,.	0/1:11:6,5	0/0:12:12,0	0/0:16:16,0	0/0:11:11,0	0/0:18:18,0	./.:0:.,.	0/0:12:12,0	./.:0:.,.	./.:0:.,.	0/0:14:14,0	0/0:19:19,0	./.:0:.,.	0/0:12:12,0
24111	34	24111_34	C	T	.	PASS	NS=15;AF=0.500;locori=p	GT:DP:AD	./.:0:.,.	0/1:14:9,5	0/0:18:18,0	1/1:14:0,14	0/1:13:8,5	1/1:13:0,13	1/1:13:0,13	0/1:27:18,9	./.:0:.,.	./.:0:.,.	./.:0:.,.	0/1:10:6,4	0/0:13:13,0	./.:0:.,.	./.:0:.,.	./.:0:.,.	1/1:11:0,11	0/1:14:6,8	0/1:12:6,6	./.:0:.,.	0/0:19:19,0	0/1:21:14,7	./.:0:.,.	0/0:14:14,0
24122	73	24122_73	T	C	.	PASS	NS=18;AF=0.417;locori=p	GT:DP:AD	0/0:11:11,0	./.:0:.,.	1/1:19:0,19	1/1:16:0,16	0/0:21:21,0	0/1:20:6,14	1/1:21:0,21	0/1:21:13,8	1/1:13:0,13	./.:0:.,.	1/1:17:0,17	./.:0:.,.	0/0:13:13,0	0/0:15:15,0	0/0:13:13,0	./.:0:.,.	./.:0:.,.	0/0:14:14,0	0/0:16:16,0	./.:0:.,.	0/0:14:14,0	0/1:15:5,10	1/1:10:0,10	0/0:14:14,0
24180	40	24180_40	T	C	.	PASS	NS=18;AF=0.278;locori=p	GT:DP:AD	1/1:18:0,18	0/0:11:11,0	1/1:21:0,21	0/0:19:19,0	0/0:18:18,0	0/1:20:13,7	0/1:17:6,11	0/0:34:34,0	./.:0:.,.	./.:0:.,.	1/1:11:0,11	./.:0:.,.	0/0:13:13,0	0/0:18:18,0	0/0:14:14,0	0/0:12:12,0	./.:0:.,.	./.:0:.,.	0/1:22:11,11	0/0:13:13,0	0/0:19:19,0	0/1:25:14,11	./.:0:.,.	0/0:15:15,0
24207	13	24207_13	A	G	.	PASS	NS=20;AF=0.225;locori=p	GT:DP:AD	0/1:17:7,10	./.:0:.,.	1/1:33:0,33	0/1:17:7,10	0/0:42:42,0	0/0:30:30,0	0/0:22:22,0	0/1:24:16,8	0/0:13:13,0	./.:0:.,.	0/1:24:16,8	0/0:10:10,0	0/0:18:18,0	0/0:13:13,0	0/0:10:10,0	0/0:26:26,0	0/1:16:8,8	./.:0:.,.	1/1:12:0,12	./.:0:.,.	0/0:23:23,0	0/0:25:25,0	0/0:22:22,0	0/0:13:13,0
24325	84	24325_84	C	T	.	PASS	NS=15;AF=0.367;locori=p	GT:DP:AD	0/0:15:15,0	./.:0:.,.	0/0:17:17,0	0/1:11:4,7	0/1:18:10,8	0/0:12:12,0	0/1:13:8,5	0/0:21:21,0	./.:0:.,.	./.:0:.,.	./.:0:.,.	./.:0:.,.	1/1:12:0,12	1/1:10:0,10	./.:0:.,.	0/0:10:10,0	0/1:12:8,4	./.:0:.,.	0/0:15:15,0	0/1:13:4,9	./.:0:.,.	0/0:11:11,0	./.:0:.,.	1/1:14:0,14
24338	70	24338_70	A	T	.	PASS	NS=3;AF=0.167;locori=p	GT:DP:AD	./.:0:.,.	./.:0:.,.	./.:0:.,.	./.:0:.,.	./.:0:.,.	0/0:20:20,0	./.:0:.,.	0/1:11:7,4	./.:0:.,.	./.:0:.,.	./.:0:.,.	./.:0:.,.	./.:0:.,.	./.:0:.,.	./.:0:.,.	./.:0:.,.	./.:0:.,.	./.:0:.,.	./.:0:.,.	0/0:10:10,0	./.:0:.,.	./.:0:.,.	./.:0:.,.	./.:0:.,.
24338	72	24338_72	C	T	.	PASS	NS=2;AF=0.250;locori=p	GT:DP:AD	./.:0:.,.	./.:0:.,.	./.:0:.,.	./.:0:.,.	./.:0:.,.	0/0:20:20,0	./.:0:.,.	0/1:11:7,4	./.:0:.,.	./.:0:.,.	./.:0:.,.	./.:0:.,.	./.:0:.,.	./.:0:.,.	./.:0:.,.	./.:0:.,.	./.:0:.,.	./.:0:.,.	./.:0:.,.	./.:10:.,.	./.:0:.,.	./.:0:.,.	./.:0:.,.	./.:0:.,.
24585	54	24585_54	C	G	.	PASS	NS=2;AF=0.500;locori=p	GT:DP:AD	./.:0:.,.	0/1:12:6,6	0/1:14:6,8	./.:0:.,.	./.:0:.,.	./.:0:.,.	./.:0:.,.	./.:0:.,.	./.:12:.,.	./.:0:.,.	./.:0:.,.	./.:0:.,.	./.:0:.,.	./.:10:.,.	./.:0:.,.	./.:0:.,.	./.:0:.,.	./.:0:.,.	./.:0:.,.	./.:0:.,.	./.:0:.,.	./.:0:.,.	./.:0:.,.	./.:0:.,.
24585	84	24585_84	A	C	.	PASS	NS=2;AF=0.500;locori=p	GT:DP:AD	./.:0:.,.	0/1:12:6,6	0/1:14:8,6	./.:0:.,.	./.:0:.,.	./.:0:.,.	./.:0:.,.	./.:0:.,.	./.:12:.,.	./.:0:.,.	./.:0:.,.	./.:0:.,.	./.:0:.,.	./.:10:.,.	./.:0:.,.	./.:0:.,.	./.:0:.,.	./.:0:.,.	./.:0:.,.	./.:0:.,.	./.:0:.,.	./.:0:.,.	./.:0:.,.	./.:0:.,.
24628	25	24628_25	A	G	.	PASS	NS=12;AF=0.458;locori=p	GT:DP:AD	0/0:10:10,0	./.:14:.,.	1/1:13:0,13	0/1:14:6,8	1/1:14:0,14	0/1:16:4,12	0/0:14:14,0	1/1:15:0,15	./.:0:.,.	./.:0:.,.	./.:0:.,.	./.:0:.,.	./.:0:.,.	./.:0:.,.	./.:0:.,.	./.:0:.,.	./.:0:.,.	./.:0:.,.	0/1:14:9,5	0/0:13:13,0	0/0:19:19,0	1/1:18:0,18	./.:0:.,.	0/0:19:19,0
24635	48	24635_48	A	G	.	PASS	NS=2;AF=0.500;locori=p	GT:DP:AD	./.:0:.,.	./.:0:.,.	./.:0:.,.	./.:0:.,.	./.:0:.,.	0/0:10:10,0	1/1:16:0,16	./.:0:.,.	./.:0:.,.	./.:0:.,.	./.:0:.,.	./.:0:.,.	./.:0:.,.	./.:0:.,.	./.:0:.,.	./.:0:.,.	./.:0:.,.	./.:0:.,.	./.:0:.,.	./.:0:.,.	./.:0:.,.	./.:0:.,.	./.:0:.,.	./.:0:.,.
24655	79	24655_79	C	A	.	PASS	NS=9;AF=0.167;locori=p	GT:DP:AD	1/1:11:0,11	./.:0:.,.	./.:0:.,.	0/0:16:16,0	0/0:17:17,0	0/0:19:19,0	0/0:14:14,0	0/0:20:20,0	./.:0:.,.	./.:0:.,.	./.:0:.,.	./.:0:.,.	./.:0:.,.	./.:0:.,.	./.:0:.,.	./.:0:.,.	./.:0:.,.	./.:0:.,.	0/1:16:7,9	./.:0:.,.	0/0:15:15,0	0/0:18:18,0	./.:0:.,.	./.:0:.,.
24671	45	24671_45	G	A	.	PASS	NS=8;AF=0.250;locori=p	GT:DP:AD	./.:0:.,.	./.:0:.,.	./.:0:.,.	0/0:10:10,0	0/0:12:12,0	1/1:12:0,12	0/1:13:7,6	0/0:14:14,0	./.:0:.,.	./.:0:.,.	./.:0:.,.	./.:0:.,.	0/0:13:13,0	./.:0:.,.	./.:0:.,.	./.:0:.,.	./.:0:.,.	0/1:10:6,4	./.:0:.,.	./.:0:.,.	0/0:11:11,0	./.:0:.,.	./.:0:.,.	./.:0:.,.
24689	45	24689_45	T	G	.	PASS	NS=5;AF=0.200;locori=p	GT:DP:AD	./.:0:.,.	./.:0:.,.	./.:0:.,.	./.:0:.,.	0/1:12:6,6	0/0:11:11,0	0/0:11:11,0	0/1:11:4,7	./.:0:.,.	./.:0:.,.	./.:0:.,.	./.:0:.,.	./.:0:.,.	./.:0:.,.	./.:0:.,.	./.:0:.,.	./.:0:.,.	0/0:11:11,0	./.:12:.,.	./.:0:.,.	./.:0:.,.	./.:0:.,.	./.:0:.,.	./.:0:.,.
24740	62	24740_62	C	T	.	PASS	NS=6;AF=0.083;locori=p	GT:DP:AD	./.:0:.,.	0/0:10:10,0	0/1:16:8,8	./.:0:.,.	0/0:15:15,0	0/0:11:11,0	./.:0:.,.	0/0:12:12,0	./.:0:.,.	./.:0:.,.	./.:0:.,.	./.:0:.,.	./.:0:.,.	./.:0:.,.	./.:0:.,.	./.:0:.,.	./.:0:.,.	./.:0:.,.	./.:0:.,.	./.:0:.,.	./.:0:.,.	0/0:20:20,0	./.:0:.,.	./.:0:.,.
24780	7	24780_7	G	A	.	PASS	NS=2;AF=0.250;locori=p	GT:DP:AD	./.:0:.,.	./.:0:.,.	./.:0:.,.	./.:0:.,.	./.:0:.,.	./.:0:.,.	./.:0:.,.	./.:0:.,.	./.:0:.,.	./.:0:.,.	./.:0:.,.	./.:0:.,.	./.:0:.,.	./.:0:.,.	./.:0:.,.	./.:0:.,.	./.:0:.,.	./.:0:.,.	0/1:10:4,6	./.:0:.,.	./.:0:.,.	0/0:10:10,0	./.:0:.,.	./.:0:.,.
24874	52	24874_52	G	C	.	PASS	NS=4;AF=0.375;locori=p	GT:DP:AD	./.:0:.,.	./.:0:.,.	0/0:13:13,0	0/1:13:8,5	./.:0:.,.	0/0:17:17,0	./.:10:.,.	./.:0:.,.	./.:0:.,.	./.:0:.,.	./.:0:.,.	./.:0:.,.	./.:0:.,.	./.:0:.,.	./.:0:.,.	./.:0:.,.	./.:0:.,.	./.:0:.,.	./.:0:.,.	./.:0:.,.	1/1:13:0,13	./.:0:.,.	./.:0:.,.	./.:0:.,.
24945	65	24945_65	C	T	.	PASS	NS=11;AF=0.409;locori=p	GT:DP:AD	./.:0:.,.	0/0:10:10,0	1/1:17:0,17	./.:0:.,.	0/1:14:9,5	0/1:14:8,6	0/0:17:17,0	0/1:18:8,10	./.:0:.,.	./.:0:.,.	./.:0:.,.	./.:0:.,.	0/1:19:10,9	./.:0:.,.	./.:0:.,.	./.:0:.,.	./.:0:.,.	0/1:11:8,3	./.:11:.,.	./.:0:.,.	0/1:13:5,8	0/1:20:10,10	0/0:12:12,0	./.:0:.,.
24963	35	24963_35	G	A	.	PASS	NS=5;AF=0.400;locori=p	GT:DP:AD	0/1:10:4,6	./.:0:.,.	./.:0:.,.	./.:0:.,.	./.:0:.,.	0/1:10:5,5	0/1:14:8,6	./.:0:.,.	./.:0:.,.	./.:0:.,.	./.:0:.,.	./.:0:.,.	./.:0:.,.	./.:0:.,.	./.:0:.,.	0/0:10:10,0	./.:0:.,.	./.:0:.,.	./.:0:.,.	./.:0:.,.	./.:0:.,.	0/1:19:14,5	./.:0:.,.	./.:0:.,.
25008	70	25008_70	A	G	.	PASS	NS=9;AF=0.500;locori=p	GT:DP:AD	./.:0:.,.	0/0:10:10,0	1/1:10:0,10	./.:0:.,.	0/1:16:11,5	1/1:10:0,10	0/1:16:8,8	0/1:19:6,13	./.:0:.,.	./.:0:.,.	./.:0:.,.	0/1:10:4,6	./.:0:.,.	./.:0:.,.	./.:0:.,.	./.:0:.,.	./.:0:.,.	0/1:14:7,7	./.:0:.,.	./.:0:.,.	0/0:13:13,0	./.:0:.,.	./.:0:.,.	./.:0:.,.
25055	73	25055_73	G	A	.	PASS	NS=5;AF=0.200;locori=p	GT:DP:AD	./.:0:.,.	./.:10:.,.	1/1:15:0,15	./.:0:.,.	0/0:16:16,0	0/0:11:11,0	./.:0:.,.	./.:0:.,.	./.:0:.,.	./.:0:.,.	./.:0:.,.	0/0:12:12,0	0/0:11:11,0	./.:0:.,.	./.:0:.,.	./.:0:.,.	./.:0:.,.	./.:0:.,.	./.:0:.,.	./.:0:.,.	./.:0:.,.	./.:0:.,.	./.:0:.,.	./.:0:.,.
25071	45	25071_45	T	C	.	PASS	NS=15;AF=0.433;locori=p	GT:DP:AD	./.:0:.,.	1/1:14:0,14	0/1:24:15,9	0/0:10:10,0	0/0:26:26,0	0/0:17:17,0	0/0:16:16,0	0/0:24:24,0	./.:0:.,.	./.:0:.,.	./.:0:.,.	./.:0:.,.	1/1:16:0,16	./.:0:.,.	./.:0:.,.	./.:0:.,.	./.:0:.,.	0/1:18:9,9	1/1:10:0,10	0/1:14:8,6	1/1:11:0,11	0/0:24:24,0	0/0:19:19,0	1/1:14:0,14
25092	22	25092_22	A	G	.	PASS	NS=6;AF=0.250;locori=p	GT:DP:AD	0/0:22:22,0	./.:0:.,.	./.:0:.,.	./.:0:.,.	./.:0:.,.	0/0:16:16,0	./.:0:.,.	0/0:25:25,0	./.:17:.,.	./.:0:.,.	./.:0:.,.	./.:0:.,.	./.:0:.,.	./.:0:.,.	./.:0:.,.	./.:0:.,.	0/1:11:6,5	./.:0:.,.	./.:0:.,.	./.:0:.,.	1/1:20:0,20	0/0:17:17,0	./.:0:.,.	./.:0:.,.
25117	18	25117_18	A	G	.	PASS	NS=5;AF=0.200;locori=p	GT:DP:AD	0/1:11:5,6	0/0:11:11,0	./.:0:.,.	./.:0:.,.	0/1:11:3,8	0/0:16:16,0	./.:0:.,.	0/0:13:13,0	./.:0:.,.	./.:0:.,.	./.:0:.,.	./.:0:.,.	./.:0:.,.	./.:0:.,.	./.:0:.,.	./.:0:.,.	./.:0:.,.	./.:0:.,.	./.:0:.,.	./.:0:.,.	./.:0:.,.	./.:0:.,.	./.:0:.,.	./.:0:.,.
25227	18	25227_18	A	T	.	PASS	NS=8;AF=0.062;locori=p	GT:DP:AD	./.:0:.,.	./.:0:.,.	./.:0:.,.	./.:0:.,.	0/0:18:18,0	0/1:18:5,13	0/0:12:12,0	0/0:12:12,0	./.:0:.,.	./.:0:.,.	0/0:12:12,0	./.:0:.,.	./.:0:.,.	./.:0:.,.	0/0:10:10,0	./.:0:.,.	./.:0:.,.	./.:0:.,.	./.:0:.,.	./.:0:.,.	0/0:10:10,0	0/0:15:15,0	./.:0:.,.	./.:0:.,.
25260	21	25260_21	C	T	.	PASS	NS=10;AF=0.350;locori=p	GT:DP:AD	./.:0:.,.	./.:0:.,.	0/1:14:4,10	1/1:13:0,13	./.:0:.,.	./.:0:.,.	0/0:12:12,0	0/1:11:7,4	0/0:11:11,0	./.:0:.,.	./.:0:.,.	./.:0:.,.	0/0:11:11,0	0/0:12:12,0	0/0:11:11,0	1/1:11:0,11	./.:0:.,.	./.:0:.,.	./.:0:.,.	./.:0:.,.	./.:0:.,.	./.:0:.,.	0/1:12:9,3	./.:0:.,.
25281	5	25281_5	G	A	.	PASS	NS=10;AF=0.400;locori=p	GT:DP:AD	./.:0:.,.	./.:0:.,.	0/1:12:6,6	0/1:13:6,7	0/1:14:9,5	./.:0:.,.	0/0:16:16,0	./.:0:.,.	./.:0:.,.	./.:0:.,.	./.:0:.,.	0/1:10:5,5	./.:0:.,.	./.:0:.,.	0/1:12:8,4	0/1:12:5,7	./.:0:.,.	0/1:10:3,7	0/0:11:11,0	0/1:13:9,4	./.:0:.,.	./.:17:.,.	./.:0:.,.	./.:0:.,.
25322	7	25322_7	C	A	.	PASS	NS=9;AF=0.222;locori=p	GT:DP:AD	./.:0:.,.	./.:0:.,.	0/1:10:4,6	./.:0:.,.	0/1:15:9,6	0/0:16:16,0	./.:0:.,.	0/0:11:11,0	./.:0:.,.	./.:0:.,.	./.:0:.,.	./.:0:.,.	0/0:10:10,0	0/0:10:10,0	./.:0:.,.	./.:0:.,.	./.:0:.,.	./.:0:.,.	0/0:10:10,0	./.:0:.,.	./.:0:.,.	1/1:12:0,12	./.:0:.,.	0/0:12:12,0
25323	10	25323_10	C	T	.	PASS	NS=11;AF=0.273;locori=p	GT:DP:AD	./.:0:.,.	0/1:15:6,9	0/0:18:18,0	0/0:12:12,0	0/1:10:7,3	0/0:18:18,0	0/1:11:5,6	0/0:10:10,0	0/1:14:9,5	./.:0:.,.	./.:0:.,.	./.:0:.,.	./.:0:.,.	./.:0:.,.	./.:0:.,.	./.:0:.,.	./.:0:.,.	./.:0:.,.	0/1:12:6,6	./.:0:.,.	0/0:14:14,0	0/1:14:9,5	./.:0:.,.	./.:0:.,.
25459	48	25459_48	A	G	.	PASS	NS=2;AF=0.250;locori=p	GT:DP:AD	./.:0:.,.	./.:0:.,.	0/1:14:9,5	./.:0:.,.	0/0:13:13,0	./.:0:.,.	./.:0:.,.	./.:0:.,.	./.:0:.,.	./.:0:.,.	./.:0:.,.	./.:0:.,.	./.:0:.,.	./.:0:.,.	./.:0:.,.	./.:0:.,.	./.:0:.,.	./.:0:.,.	./.:0:.,.	./.:0:.,.	./.:0:.,.	./.:0:.,.	./.:0:.,.	./.:0:.,.
25495	25	25495_25	A	G	.	PASS	NS=1;AF=0.500;locori=p	GT:DP:AD	./.:0:.,.	./.:0:.,.	0/1:10:7,3	./.:0:.,.	./.:0:.,.	./.:0:.,.	./.:0:.,.	./.:0:.,.	./.:13:.,.	./.:0:.,.	./.:0:.,.	./.:0:.,.	./.:0:.,.	./.:0:.,.	./.:0:.,.	./.:0:.,.	./.:0:.,.	./.:0:.,.	./.:0:.,.	./.:0:.,.	./.:0:.,.	./.:0:.,.	./.:0:.,.	./.:0:.,.
25495	28	25495_28	A	T	.	PASS	NS=1;AF=0.500;locori=p	GT:DP:AD	./.:0:.,.	./.:0:.,.	0/1:10:7,3	./.:0:.,.	./.:0:.,.	./.:0:.,.	./.:0:.,.	./.:0:.,.	./.:13:.,.	./.:0:.,.	./.:0:.,.	./.:0:.,.	./.:0:.,.	./.:0:.,.	./.:0:.,.	./.:0:.,.	./.:0:.,.	./.:0:.,.	./.:0:.,.	./.:0:.,.	./.:0:.,.	./.:0:.,.	./.:0:.,.	./.:0:.,.
25515	61	25515_61	C	A	.	PASS	NS=8;AF=0.250;locori=p	GT:DP:AD	./.:0:.,.	./.:0:.,.	0/1:22:12,10	0/0:10:10,0	0/0:13:13,0	0/1:12:5,7	0/0:16:16,0	0/0:25:25,0	./.:0:.,.	./.:0:.,.	./.:0:.,.	./.:0:.,.	1/1:10:0,10	./.:0:.,.	./.:0:.,.	./.:0:.,.	./.:0:.,.	./.:0:.,.	0/0:12:12,0	./.:0:.,.	./.:0:.,.	./.:0:.,.	./.:0:.,.	./.:0:.,.
25532	42	25532_42	G	C	.	PASS	NS=7;AF=0.143;locori=p	GT:DP:AD	./.:0:.,.	./.:0:.,.	0/0:11:11,0	./.:0:.,.	./.:0:.,.	0/0:14:14,0	0/0:14:14,0	0/0:13:13,0	./.:0:.,.	./.:0:.,.	./.:0:.,.	./.:0:.,.	./.:0:.,.	./.:0:.,.	./.:0:.,.	1/1:12:0,12	./.:0:.,.	./.:0:.,.	0/0:11:11,0	./.:0:.,.	./.:0:.,.	0/0:16:16,0	./.:0:.,.	./.:0:.,.
25666	22	25666_22	C	T	.	PASS	NS=5;AF=0.500;locori=p	GT:DP:AD	./.:0:.,.	./.:0:.,.	0/1:17:6,11	./.:0:.,.	./.:16:.,.	./.:19:.,.	0/1:17:6,11	0/1:15:4,11	./.:0:.,.	./.:0:.,.	./.:0:.,.	./.:0:.,.	./.:0:.,.	./.:0:.,.	./.:0:.,.	./.:0:.,.	./.:0:.,.	./.:0:.,.	0/1:10:5,5	./.:0:.,.	./.:0:.,.	0/1:28:6,22	./.:0:.,.	./.:0:.,.
25741	14	25741_14	C	T	.	PASS	NS=10;AF=0.100;locori=p	GT:DP:AD	./.:0:.,.	./.:0:.,.	0/0:20:20,0	./.:0:.,.	0/0:17:17,0	0/0:19:19,0	0/1:12:8,4	0/0:13:13,0	./.:0:.,.	./.:0:.,.	./.:0:.,.	./.:0:.,.	./.:0:.,.	./.:0:.,.	0/0:11:11,0	./.:0:.,.	./.:0:.,.	./.:0:.,.	0/0:10:10,0	./.:0:.,.	0/0:14:14,0	0/0:10:10,0	0/1:14:5,9	./.:0:.,.
25758	71	25758_71	T	C	.	PASS	NS=6;AF=0.333;locori=p	GT:DP:AD	./.:0:.,.	./.:0:.,.	0/0:10:10,0	./.:0:.,.	0/1:18:11,7	0/1:11:7,4	0/0:14:14,0	./.:14:.,.	./.:0:.,.	./.:0:.,.	./.:0:.,.	./.:0:.,.	0/0:16:16,0	./.:0:.,.	./.:0:.,.	./.:0:.,.	./.:0:.,.	./.:0:.,.	./.:0:.,.	./.:0:.,.	./.:0:.,.	1/1:12:0,12	./.:0:.,.	./.:0:.,.
25795	22	25795_22	C	T	.	PASS	NS=13;AF=0.500;locori=p	GT:DP:AD	0/1:18:7,11	./.:0:.,.	0/1:18:11,7	0/1:10:5,5	0/1:20:15,5	1/1:10:0,10	0/1:23:15,8	0/0:19:19,0	./.:0:.,.	./.:0:.,.	./.:0:.,.	./.:0:.,.	0/1:15:4,11	./.:0:.,.	0/1:13:4,9	./.:0:.,.	./.:0:.,.	./.:0:.,.	0/1:26:14,12	./.:0:.,.	0/1:25:9,16	./.:0:.,.	0/1:12:6,6	0/1:13:9,4
25795	44	25795_44	A	C	.	PASS	NS=13;AF=0.500;locori=p	GT:DP:AD	0/1:18:11,7	./.:0:.,.	0/1:18:7,11	0/1:10:5,5	0/1:20:5,15	0/0:10:10,0	0/1:23:8,15	1/1:19:0,19	./.:0:.,.	./.:0:.,.	./.:0:.,.	./.:0:.,.	0/1:15:11,4	./.:0:.,.	0/1:13:9,4	./.:0:.,.	./.:0:.,.	./.:0:.,.	0/1:26:12,14	./.:0:.,.	0/1:25:16,9	./.:0:.,.	0/1:12:6,6	0/1:13:4,9
25822	63	25822_63	A	G	.	PASS	NS=22;AF=0.227;locori=p	GT:DP:AD	0/0:18:18,0	0/1:19:9,10	0/1:26:10,16	0/0:20:20,0	1/1:20:0,20	0/0:26:26,0	0/0:38:38,0	0/0:14:14,0	0/1:14:5,9	0/1:11:6,5	./.:0:.,.	1/1:15:0,15	0/0:14:14,0	0/0:18:18,0	0/0:15:15,0	0/0:32:32,0	0/1:10:6,4	0/0:17:17,0	./.:0:.,.	0/0:19:19,0	0/0:31:31,0	0/1:40:29,11	0/0:20:20,0	0/0:28:28,0
25835	40	25835_40	C	T	.	PASS	NS=7;AF=0.214;locori=p	GT:DP:AD	./.:0:.,.	./.:0:.,.	0/0:11:11,0	./.:0:.,.	0/0:12:12,0	./.:0:.,.	0/1:16:7,9	./.:0:.,.	./.:0:.,.	./.:0:.,.	./.:0:.,.	./.:0:.,.	./.:0:.,.	./.:0:.,.	./.:0:.,.	./.:0:.,.	1/1:11:0,11	0/0:10:10,0	./.:0:.,.	./.:0:.,.	0/0:10:10,0	0/0:10:10,0	./.:0:.,.	./.:0:.,.
25836	57	25836_57	A	G	.	PASS	NS=18;AF=0.278;locori=p	GT:DP:AD	0/0:10:10,0	0/1:16:8,8	0/0:27:27,0	0/0:20:20,0	0/0:26:26,0	0/0:20:20,0	0/0:27:27,0	0/1:21:6,15	./.:0:.,.	./.:0:.,.	./.:0:.,.	0/0:15:15,0	./.:0:.,.	1/1:13:0,13	1/1:17:0,17	0/0:12:12,0	./.:0:.,.	0/1:11:6,5	0/0:14:14,0	0/1:10:5,5	1/1:17:0,17	0/0:27:27,0	0/0:17:17,0	./.:0:.,.
25839	37	25839_37	G	T	.	PASS	NS=2;AF=0.500;locori=p	GT:DP:AD	./.:0:.,.	./.:0:.,.	1/1:10:0,10	./.:0:.,.	0/0:11:11,0	./.:0:.,.	./.:0:.,.	./.:0:.,.	./.:0:.,.	./.:0:.,.	./.:0:.,.	./.:0:.,.	./.:0:.,.	./.:0:.,.	./.:0:.,.	./.:0:.,.	./.:0:.,.	./.:0:.,.	./.:0:.,.	./.:0:.,.	./.:0:.,.	./.:0:.,.	./.:0:.,.	./.:0:.,.
25926	80	25926_80	C	T	.	PASS	NS=1;AF=0.500;locori=p	GT:DP:AD	./.:0:.,.	./.:0:.,.	./.:0:.,.	0/1:10:4,6	./.:0:.,.	./.:0:.,.	./.:0:.,.	./.:0:.,.	./.:0:.,.	./.:0:.,.	./.:0:.,.	./.:0:.,.	./.:0:.,.	./.:12:.,.	./.:0:.,.	./.:0:.,.	./.:0:.,.	./.:0:.,.	./.:0:.,.	./.:0:.,.	./.:0:.,.	./.:0:.,.	./.:0:.,.	./.:0:.,.
26059	69	26059_69	G	A	.	PASS	NS=5;AF=0.400;locori=p	GT:DP:AD	./.:0:.,.	./.:0:.,.	./.:20:.,.	./.:0:.,.	0/1:18:12,6	0/1:13:8,5	0/0:12:12,0	0/1:21:11,10	./.:0:.,.	./.:0:.,.	./.:0:.,.	./.:0:.,.	./.:0:.,.	./.:0:.,.	./.:0:.,.	./.:10:.,.	./.:0:.,.	./.:0:.,.	./.:0:.,.	./.:10:.,.	./.:11:.,.	0/1:19:10,9	./.:0:.,.	./.:18:.,.
26142	39	26142_39	C	T	.	PASS	NS=18;AF=0.167;locori=p	GT:DP:AD	0/0:12:12,0	0/0:13:13,0	0/0:19:19,0	0/0:22:22,0	0/0:24:24,0	0/0:25:25,0	0/0:21:21,0	0/0:21:21,0	0/0:11:11,0	./.:0:.,.	./.:0:.,.	0/0:10:10,0	1/1:14:0,14	./.:0:.,.	./.:0:.,.	0/0:17:17,0	0/0:16:16,0	0/1:12:3,9	0/0:22:22,0	0/1:13:7,6	1/1:19:0,19	0/0:23:23,0	./.:0:.,.	./.:0:.,.
26192	5	26192_5	G	A	.	PASS	NS=20;AF=0.350;locori=p	GT:DP:AD	0/0:12:12,0	0/1:14:6,8	0/0:19:19,0	0/0:22:22,0	0/1:17:11,6	0/1:17:9,8	1/1:13:0,13	0/1:27:10,17	0/0:10:10,0	./.:0:.,.	0/1:10:3,7	0/0:10:10,0	0/1:12:5,7	./.:0:.,.	0/1:13:5,8	0/0:15:15,0	./.:0:.,.	0/1:11:6,5	0/0:19:19,0	0/0:10:10,0	0/1:12:6,6	0/1:23:13,10	1/1:12:0,12	./.:0:.,.
26211	26	26211_26	T	C	.	PASS	NS=4;AF=0.250;locori=p	GT:DP:AD	./.:0:.,.	./.:0:.,.	0/1:11:8,3	./.:0:.,.	0/1:12:7,5	./.:0:.,.	./.:0:.,.	./.:18:.,.	0/0:11:11,0	./.:0:.,.	./.:0:.,.	./.:0:.,.	./.:0:.,.	./.:0:.,.	./.:0:.,.	./.:0:.,.	./.:0:.,.	./.:0:.,.	./.:0:.,.	./.:0:.,.	0/0:10:10,0	./.:0:.,.	./.:0:.,.	./.:0:.,.
26211	67	26211_67	G	A	.	PASS	NS=4;AF=0.250;locori=p	GT:DP:AD	./.:0:.,.	./.:0:.,.	0/1:11:8,3	./.:0:.,.	0/1:12:7,5	./.:0:.,.	./.:0:.,.	./.:18:.,.	0/0:11:11,0	./.:0:.,.	./.:0:.,.	./.:0:.,.	./.:0:.,.	./.:0:.,.	./.:0:.,.	./.:0:.,.	./.:0:.,.	./.:0:.,.	./.:0:.,.	./.:0:.,.	0/0:10:10,0	./.:0:.,.	./.:0:.,.	./.:0:.,.
26343	15	26343_15	G	A	.	PASS	NS=4;AF=0.125;locori=p	GT:DP:AD	./.:0:.,.	./.:0:.,.	./.:0:.,.	./.:0:.,.	0/0:11:11,0	0/0:11:11,0	0/0:10:10,0	./.:0:.,.	./.:0:.,.	./.:0:.,.	./.:0:.,.	./.:0:.,.	./.:0:.,.	./.:0:.,.	./.:0:.,.	./.:0:.,.	0/1:11:5,6	./.:0:.,.	./.:0:.,.	./.:0:.,.	./.:0:.,.	./.:0:.,.	./.:0:.,.	./.:0:.,.
26378	16	26378_16	A	G	.	PASS	NS=9;AF=0.278;locori=p	GT:DP:AD	0/1:10:4,6	./.:0:.,.	0/0:19:19,0	./.:0:.,.	0/0:12:12,0	0/0:10:10,0	0/0:14:14,0	0/0:11:11,0	./.:0:.,.	./.:0:.,.	./.:0:.,.	./.:0:.,.	1/1:12:0,12	./.:0:.,.	./.:0:.,.	./.:0:.,.	./.:0:.,.	./.:0:.,.	./.:0:.,.	./.:0:.,.	1/1:12:0,12	0/0:10:10,0	./.:0:.,.	./.:0:.,.
26391	54	26391_54	C	T	.	PASS	NS=21;AF=0.405;locori=p	GT:DP:AD	0/0:14:14,0	0/1:24:11,13	0/1:25:10,15	1/1:19:0,19	1/1:30:0,30	0/1:21:12,9	0/0:22:22,0	0/1:40:14,26	./.:0:.,.	1/1:10:0,10	./.:0:.,.	0/1:13:7,6	0/0:14:14,0	0/0:17:17,0	0/0:12:12,0	1/1:21:0,21	0/1:18:11,7	0/1:23:11,12	0/0:27:27,0	0/1:21:13,8	0/0:13:13,0	0/1:35:22,13	./.:0:.,.	0/0:24:24,0
26438	20	26438_20	T	G	.	PASS	NS=5;AF=0.300;locori=p	GT:DP:AD	./.:0:.,.	./.:0:.,.	./.:0:.,.	./.:0:.,.	./.:11:.,.	./.:0:.,.	0/1:11:7,4	0/1:10:4,6	./.:0:.,.	./.:0:.,.	./.:0:.,.	./.:0:.,.	./.:0:.,.	./.:0:.,.	./.:0:.,.	./.:0:.,.	./.:0:.,.	0/1:10:4,6	./.:0:.,.	./.:0:.,.	0/0:12:12,0	0/0:11:11,0	./.:0:.,.	./.:0:.,.
26447	28	26447_28	G	T	.	PASS	NS=2;AF=0.250;locori=p	GT:DP:AD	./.:0:.,.	./.:0:.,.	0/0:11:11,0	./.:0:.,.	0/1:14:8,6	./.:0:.,.	./.:0:.,.	./.:0:.,.	./.:0:.,.	./.:0:.,.	./.:0:.,.	./.:0:.,.	./.:0:.,.	./.:0:.,.	./.:0:.,.	./.:0:.,.	./.:0:.,.	./.:0:.,.	./.:0:.,.	./.:0:.,.	./.:0:.,.	./.:0:.,.	./.:0:.,.	./.:0:.,.
26450	31	26450_31	C	T	.	PASS	NS=17;AF=0.324;locori=p	GT:DP:AD	0/0:11:11,0	./.:0:.,.	0/1:13:8,5	0/0:19:19,0	0/0:14:14,0	0/0:15:15,0	0/0:26:26,0	0/0:30:30,0	0/0:14:14,0	./.:0:.,.	./.:0:.,.	0/0:10:10,0	./.:0:.,.	1/1:21:0,21	1/1:11:0,11	./.:0:.,.	0/0:15:15,0	0/1:18:11,7	0/0:12:12,0	0/1:13:6,7	1/1:20:0,20	1/1:23:0,23	./.:0:.,.	./.:0:.,.
26452	66	26452_66	C	T	.	PASS	NS=7;AF=0.143;locori=p	GT:DP:AD	./.:0:.,.	./.:0:.,.	0/1:15:7,8	./.:0:.,.	0/0:16:16,0	0/0:13:13,0	0/1:20:15,5	0/0:15:15,0	./.:0:.,.	./.:0:.,.	./.:0:.,.	./.:0:.,.	./.:0:.,.	./.:0:.,.	./.:0:.,.	./.:0:.,.	./.:0:.,.	0/0:15:15,0	./.:0:.,.	./.:0:.,.	./.:0:.,.	0/0:19:19,0	./.:0:.,.	./.:0:.,.
26461	77	26461_77	G	A	.	PASS	NS=12;AF=0.083;locori=p	GT:DP:AD	./.:0:.,.	./.:0:.,.	0/0:27:27,0	0/0:15:15,0	0/0:34:34,0	0/0:16:16,0	0/0:14:14,0	0/0:30:30,0	./.:0:.,.	./.:0:.,.	./.:0:.,.	./.:0:.,.	0/1:14:9,5	./.:0:.,.	./.:0:.,.	0/0:18:18,0	0/0:16:16,0	0/1:10:5,5	0/0:19:19,0	./.:0:.,.	./.:12:.,.	0/0:15:15,0	./.:0:.,.	./.:0:.,.
26482	82	26482_82	C	T	.	PASS	NS=20;AF=0.475;locori=p	GT:DP:AD	0/0:11:11,0	0/1:16:8,8	1/1:17:0,17	0/1:13:8,5	1/1:24:0,24	0/1:35:22,13	0/1:35:21,14	1/1:27:0,27	0/0:16:16,0	./.:0:.,.	0/0:16:16,0	0/1:12:6,6	0/1:36:10,26	0/1:18:7,11	./.:0:.,.	./.:0:.,.	0/0:12:12,0	0/1:22:8,14	./.:16:.,.	0/1:21:10,11	0/1:19:11,8	1/1:24:0,24	0/0:18:18,0	0/1:22:10,12
26495	76	26495_76	T	C	.	PASS	NS=22;AF=0.227;locori=p	GT:DP:AD	./.:0:.,.	0/0:17:17,0	0/0:27:27,0	0/1:20:5,15	0/1:34:13,21	0/1:24:11,13	0/1:27:13,14	0/1:20:11,9	0/1:17:7,10	0/0:12:12,0	./.:0:.,.	0/0:10:10,0	0/0:15:15,0	0/0:19:19,0	0/0:10:10,0	0/0:16:16,0	0/1:14:6,8	0/0:12:12,0	0/1:23:12,11	0/0:18:18,0	0/0:21:21,0	0/1:17:6,11	0/1:10:4,6	0/0:11:11,0
26629	43	26629_43	A	C	.	PASS	NS=3;AF=0.500;locori=p	GT:DP:AD	./.:0:.,.	./.:0:.,.	0/0:10:10,0	./.:0:.,.	./.:0:.,.	./.:0:.,.	0/1:12:6,6	./.:0:.,.	./.:0:.,.	./.:0:.,.	./.:0:.,.	./.:0:.,.	1/1:12:0,12	./.:0:.,.	./.:0:.,.	./.:0:.,.	./.:0:.,.	./.:0:.,.	./.:0:.,.	./.:0:.,.	./.:0:.,.	./.:0:.,.	./.:0:.,.	./.:0:.,.
26640	53	26640_53	C	T	.	PASS	NS=11;AF=0.455;locori=p	GT:DP:AD	1/1:12:0,12	./.:0:.,.	0/1:18:8,10	1/1:10:0,10	0/1:20:10,10	./.:0:.,.	1/1:19:0,19	0/0:25:25,0	0/0:14:14,0	./.:0:.,.	./.:0:.,.	./.:0:.,.	./.:0:.,.	./.:0:.,.	./.:0:.,.	./.:0:.,.	./.:0:.,.	0/0:11:11,0	0/1:18:9,9	./.:0:.,.	0/0:11:11,0	0/1:19:10,9	./.:0:.,.	./.:0:.,.
26713	40	26713_40	A	G	.	PASS	NS=10;AF=0.200;locori=p	GT:DP:AD	./.:0:.,.	./.:0:.,.	0/0:12:12,0	0/0:16:16,0	0/0:23:23,0	1/1:20:0,20	./.:13:.,.	0/0:19:19,0	./.:0:.,.	./.:0:.,.	./.:0:.,.	./.:0:.,.	0/0:12:12,0	./.:0:.,.	0/0:10:10,0	./.:0:.,.	./.:0:.,.	./.:0:.,.	0/1:25:9,16	./.:0:.,.	./.:0:.,.	0/1:14:7,7	./.:0:.,.	0/0:14:14,0
26770	47	26770_47	G	C	.	PASS	NS=10;AF=0.350;locori=p	GT:DP:AD	0/0:13:13,0	./.:12:.,.	0/0:13:13,0	0/1:11:3,8	0/1:20:5,15	./.:19:.,.	0/1:15:9,6	1/1:16:0,16	./.:0:.,.	./.:0:.,.	./.:0:.,.	./.:0:.,.	./.:0:.,.	./.:0:.,.	./.:0:.,.	./.:0:.,.	./.:0:.,.	./.:0:.,.	0/1:12:7,5	0/0:11:11,0	0/0:19:19,0	0/1:24:15,9	./.:0:.,.	./.:0:.,.
26798	85	26798_85	T	C	.	PASS	NS=9;AF=0.278;locori=p	GT:DP:AD	./.:0:.,.	./.:0:.,.	0/0:15:15,0	0/1:19:8,11	0/0:27:27,0	0/1:14:6,8	0/1:21:12,9	0/0:12:12,0	0/1:16:10,6	./.:0:.,.	./.:0:.,.	./.:0:.,.	./.:0:.,.	./.:0:.,.	./.:0:.,.	./.:0:.,.	./.:0:.,.	0/0:11:11,0	./.:0:.,.	./.:0:.,.	./.:0:.,.	0/1:15:11,4	./.:0:.,.	./.:0:.,.
26814	56	26814_56	T	C	.	PASS	NS=6;AF=0.167;locori=p	GT:DP:AD	./.:0:.,.	./.:0:.,.	0/1:10:4,6	./.:0:.,.	0/0:17:17,0	./.:0:.,.	./.:17:.,.	0/0:11:11,0	./.:0:.,.	./.:0:.,.	./.:0:.,.	./.:0:.,.	0/0:11:11,0	./.:0:.,.	./.:0:.,.	./.:0:.,.	./.:0:.,.	0/1:13:5,8	./.:0:.,.	./.:0:.,.	0/0:16:16,0	./.:0:.,.	./.:0:.,.	./.:0:.,.
26822	64	26822_64	C	G	.	PASS	NS=12;AF=0.292;locori=p	GT:DP:AD	./.:0:.,.	./.:0:.,.	0/0:22:22,0	0/0:15:15,0	0/0:11:11,0	0/0:14:14,0	0/0:16:16,0	0/0:12:12,0	./.:0:.,.	./.:0:.,.	./.:0:.,.	./.:0:.,.	1/1:12:0,12	1/1:10:0,10	./.:0:.,.	0/0:11:11,0	./.:0:.,.	0/1:10:3,7	./.:0:.,.	./.:0:.,.	./.:0:.,.	0/0:10:10,0	./.:0:.,.	1/1:10:0,10
26870	82	26870_82	C	T	.	PASS	NS=16;AF=0.406;locori=p	GT:DP:AD	1/1:14:0,14	0/0:10:10,0	1/1:15:0,15	0/1:13:4,9	0/1:27:15,12	0/1:23:13,10	1/1:35:0,35	0/0:21:21,0	0/1:13:5,8	./.:0:.,.	./.:0:.,.	./.:0:.,.	./.:0:.,.	0/0:12:12,0	./.:0:.,.	0/0:18:18,0	1/1:15:0,15	0/0:19:19,0	0/0:10:10,0	./.:0:.,.	0/0:14:14,0	0/1:29:12,17	./.:0:.,.	./.:0:.,.
26890	42	26890_42	A	C	.	PASS	NS=11;AF=0.227;locori=p	GT:DP:AD	./.:0:.,.	./.:0:.,.	0/0:16:16,0	./.:0:.,.	0/0:20:20,0	0/0:13:13,0	0/0:12:12,0	0/0:16:16,0	0/0:13:13,0	./.:0:.,.	./.:0:.,.	./.:0:.,.	1/1:10:0,10	./.:0:.,.	./.:0:.,.	0/0:10:10,0	0/0:10:10,0	0/1:19:11,8	./.:0:.,.	./.:0:.,.	1/1:12:0,12	./.:0:.,.	./.:0:.,.	./.:0:.,.
26915	4	26915_4	C	A	.	PASS	NS=15;AF=0.233;locori=p	GT:DP:AD	./.:0:.,.	./.:0:.,.	0/0:19:19,0	0/0:22:22,0	0/0:33:33,0	0/0:33:33,0	0/0:28:28,0	0/0:21:21,0	./.:0:.,.	./.:0:.,.	0/0:10:10,0	./.:0:.,.	1/1:15:0,15	./.:0:.,.	./.:0:.,.	./.:0:.,.	0/0:15:15,0	./.:13:.,.	0/0:10:10,0	0/1:13:4,9	1/1:14:0,14	0/0:15:15,0	0/0:17:17,0	1/1:13:0,13
26916	88	26916_88	G	A	.	PASS	NS=9;AF=0.389;locori=p	GT:DP:AD	1/1:11:0,11	./.:0:.,.	0/1:15:6,9	./.:0:.,.	0/1:17:8,9	0/1:13:8,5	0/0:19:19,0	0/1:11:4,7	./.:0:.,.	./.:0:.,.	./.:0:.,.	./.:0:.,.	0/0:11:11,0	./.:0:.,.	./.:0:.,.	./.:0:.,.	./.:0:.,.	./.:0:.,.	./.:0:.,.	./.:0:.,.	./.:0:.,.	0/1:11:5,6	./.:0:.,.	0/0:13:13,0
27117	42	27117_42	T	C	.	PASS	NS=13;AF=0.154;locori=p	GT:DP:AD	./.:0:.,.	0/0:13:13,0	0/1:15:7,8	1/1:11:0,11	0/0:10:10,0	0/0:15:15,0	0/0:26:26,0	0/1:20:5,15	./.:0:.,.	./.:0:.,.	./.:0:.,.	./.:0:.,.	0/0:12:12,0	./.:0:.,.	./.:0:.,.	./.:0:.,.	./.:0:.,.	./.:0:.,.	0/0:14:14,0	0/0:11:11,0	0/0:11:11,0	0/0:15:15,0	0/0:10:10,0	./.:0:.,.
27134	62	27134_62	G	A	.	PASS	NS=9;AF=0.167;locori=p	GT:DP:AD	0/1:10:5,5	0/0:10:10,0	./.:0:.,.	./.:0:.,.	0/1:16:8,8	0/0:10:10,0	./.:0:.,.	0/1:21:11,10	./.:0:.,.	./.:0:.,.	./.:0:.,.	./.:0:.,.	0/0:13:13,0	./.:0:.,.	0/0:11:11,0	./.:0:.,.	./.:0:.,.	0/0:13:13,0	./.:0:.,.	./.:0:.,.	./.:0:.,.	0/0:13:13,0	./.:0:.,.	./.:0:.,.
27269	36	27269_36	C	A	.	PASS	NS=18;AF=0.472;locori=p	GT:DP:AD	./.:14:.,.	./.:0:.,.	0/1:25:14,11	0/1:17:9,8	0/1:23:11,12	0/1:23:10,13	0/1:17:12,5	0/1:29:10,19	./.:0:.,.	./.:0:.,.	0/0:10:10,0	0/1:10:6,4	0/1:11:3,8	0/1:10:7,3	0/1:11:3,8	0/1:15:7,8	./.:0:.,.	0/1:22:7,15	0/1:18:9,9	0/1:10:6,4	0/1:19:13,6	0/1:18:7,11	0/1:13:5,8	./.:0:.,.
27274	32	27274_32	G	A	.	PASS	NS=8;AF=0.250;locori=p	GT:DP:AD	./.:0:.,.	./.:0:.,.	0/1:16:9,7	0/0:10:10,0	0/0:22:22,0	0/0:21:21,0	0/0:11:11,0	0/0:15:15,0	./.:0:.,.	./.:0:.,.	./.:0:.,.	./.:0:.,.	./.:0:.,.	./.:0:.,.	./.:0:.,.	./.:0:.,.	./.:0:.,.	0/1:12:6,6	1/1:12:0,12	./.:0:.,.	./.:0:.,.	./.:0:.,.	./.:0:.,.	./.:0:.,.
27293	14	27293_14	C	T	.	PASS	NS=17;AF=0.206;locori=p	GT:DP:AD	0/0:11:11,0	0/0:12:12,0	0/0:27:27,0	0/0:14:14,0	0/1:33:13,20	0/0:31:31,0	0/0:17:17,0	0/0:17:17,0	0/0:14:14,0	./.:0:.,.	0/0:14:14,0	./.:0:.,.	1/1:19:0,19	./.:0:.,.	1/1:11:0,11	0/0:13:13,0	./.:0:.,.	./.:0:.,.	0/0:10:10,0	./.:0:.,.	1/1:18:0,18	0/0:13:13,0	0/0:17:17,0	./.:0:.,.
27297	42	27297_42	G	C	.	PASS	NS=9;AF=0.389;locori=p	GT:DP:AD	0/1:10:6,4	./.:0:.,.	0/0:12:12,0	./.:0:.,.	./.:18:.,.	0/1:18:8,10	./.:12:.,.	0/1:16:11,5	./.:0:.,.	./.:0:.,.	./.:0:.,.	0/1:10:4,6	./.:0:.,.	./.:0:.,.	./.:0:.,.	./.:0:.,.	0/1:10:7,3	./.:13:.,.	./.:10:.,.	./.:0:.,.	0/0:10:10,0	0/1:18:13,5	./.:0:.,.	0/1:13:9,4
27297	74	27297_74	C	T	.	PASS	NS=9;AF=0.389;locori=p	GT:DP:AD	0/1:10:6,4	./.:0:.,.	0/0:12:12,0	./.:0:.,.	./.:18:.,.	0/1:18:8,10	./.:12:.,.	0/1:16:11,5	./.:0:.,.	./.:0:.,.	./.:0:.,.	0/1:10:4,6	./.:0:.,.	./.:0:.,.	./.:0:.,.	./.:0:.,.	0/1:10:7,3	./.:13:.,.	./.:10:.,.	./.:0:.,.	0/0:10:10,0	0/1:18:13,5	./.:0:.,.	0/1:13:9,4
27304	18	27304_18	A	C	.	PASS	NS=14;AF=0.214;locori=p	GT:DP:AD	./.:0:.,.	0/0:13:13,0	0/0:22:22,0	0/0:15:15,0	0/0:23:23,0	0/0:17:17,0	0/0:16:16,0	0/0:20:20,0	0/0:14:14,0	./.:0:.,.	./.:0:.,.	./.:0:.,.	1/1:17:0,17	./.:0:.,.	1/1:18:0,18	0/0:17:17,0	./.:0:.,.	./.:0:.,.	0/0:10:10,0	./.:0:.,.	1/1:25:0,25	0/0:10:10,0	./.:0:.,.	./.:0:.,.
27360	17	27360_17	G	A	.	PASS	NS=8;AF=0.438;locori=p	GT:DP:AD	./.:0:.,.	./.:0:.,.	1/1:19:0,19	0/1:15:9,6	0/1:17:9,8	./.:0:.,.	0/1:15:9,6	1/1:16:0,16	./.:0:.,.	./.:0:.,.	0/0:10:10,0	./.:0:.,.	0/0:12:12,0	./.:0:.,.	./.:0:.,.	./.:10:.,.	./.:0:.,.	./.:0:.,.	./.:0:.,.	0/0:13:13,0	./.:0:.,.	./.:0:.,.	./.:0:.,.	./.:0:.,.
27510	11	27510_11	G	A	.	PASS	NS=4;AF=0.375;locori=p	GT:DP:AD	./.:0:.,.	./.:0:.,.	0/1:15:7,8	./.:0:.,.	./.:0:.,.	0/0:15:15,0	./.:0:.,.	./.:0:.,.	./.:0:.,.	./.:0:.,.	./.:0:.,.	./.:0:.,.	./.:0:.,.	./.:0:.,.	./.:0:.,.	./.:0:.,.	./.:0:.,.	./.:0:.,.	./.:0:.,.	./.:0:.,.	1/1:14:0,14	0/0:16:16,0	./.:0:.,.	./.:0:.,.
27647	58	27647_58	C	T	.	PASS	NS=14;AF=0.429;locori=p	GT:DP:AD	0/0:10:10,0	0/1:11:4,7	0/1:14:8,6	0/1:18:8,10	0/1:23:10,13	0/1:15:7,8	0/1:25:9,16	1/1:15:0,15	./.:0:.,.	./.:0:.,.	0/1:14:7,7	./.:0:.,.	0/0:14:14,0	./.:0:.,.	./.:0:.,.	./.:0:.,.	./.:0:.,.	./.:0:.,.	./.:0:.,.	./.:0:.,.	0/0:12:12,0	1/1:16:0,16	0/1:17:10,7	0/0:10:10,0
27668	77	27668_77	C	T	.	PASS	NS=17;AF=0.412;locori=p	GT:DP:AD	1/1:17:0,17	1/1:10:0,10	0/0:30:30,0	0/1:17:5,12	0/1:42:15,27	0/0:29:29,0	0/1:10:3,7	0/0:19:19,0	0/0:14:14,0	./.:0:.,.	./.:0:.,.	./.:0:.,.	0/0:10:10,0	./.:0:.,.	0/0:10:10,0	1/1:12:0,12	1/1:11:0,11	0/1:13:6,7	./.:0:.,.	./.:0:.,.	0/0:23:23,0	1/1:20:0,20	./.:12:.,.	0/0:16:16,0
27677	37	27677_37	C	G	.	PASS	NS=8;AF=0.438;locori=p	GT:DP:AD	./.:0:.,.	./.:0:.,.	0/0:13:13,0	0/1:11:7,4	0/1:14:10,4	0/1:16:7,9	./.:0:.,.	0/1:16:7,9	./.:0:.,.	./.:0:.,.	./.:0:.,.	./.:0:.,.	./.:0:.,.	./.:0:.,.	./.:0:.,.	./.:0:.,.	./.:0:.,.	./.:0:.,.	0/1:12:8,4	./.:0:.,.	0/0:19:19,0	1/1:26:0,26	./.:0:.,.	./.:0:.,.
27735	62	27735_62	A	C	.	PASS	NS=7;AF=0.143;locori=p	GT:DP:AD	./.:0:.,.	./.:0:.,.	0/0:12:12,0	./.:0:.,.	0/0:12:12,0	0/0:10:10,0	0/0:23:23,0	0/0:15:15,0	./.:0:.,.	./.:0:.,.	./.:0:.,.	./.:0:.,.	1/1:10:0,10	./.:0:.,.	./.:0:.,.	./.:0:.,.	./.:0:.,.	./.:0:.,.	./.:0:.,.	./.:0:.,.	./.:0:.,.	./.:0:.,.	0/0:10:10,0	./.:0:.,.
27751	74	27751_74	T	G	.	PASS	NS=2;AF=0.250;locori=p	GT:DP:AD	0/1:12:9,3	./.:16:.,.	./.:0:.,.	./.:0:.,.	0/0:18:18,0	./.:0:.,.	./.:18:.,.	./.:0:.,.	./.:22:.,.	./.:0:.,.	./.:0:.,.	./.:0:.,.	./.:0:.,.	./.:0:.,.	./.:0:.,.	./.:0:.,.	./.:0:.,.	./.:12:.,.	./.:0:.,.	./.:0:.,.	./.:0:.,.	./.:0:.,.	./.:0:.,.	./.:10:.,.
27824	51	27824_51	A	G	.	PASS	NS=16;AF=0.406;locori=p	GT:DP:AD	0/0:16:16,0	./.:18:.,.	0/1:20:8,12	0/1:15:9,6	0/1:17:7,10	1/1:29:0,29	0/0:17:17,0	0/1:14:7,7	0/1:10:3,7	./.:0:.,.	./.:0:.,.	./.:0:.,.	0/0:10:10,0	./.:0:.,.	./.:0:.,.	0/1:10:7,3	0/1:18:12,6	./.:0:.,.	0/1:12:5,7	0/1:10:7,3	0/0:21:21,0	1/1:13:0,13	./.:0:.,.	0/0:19:19,0
27881	83	27881_83	C	G	.	PASS	NS=13;AF=0.154;locori=p	GT:DP:AD	0/0:12:12,0	./.:0:.,.	0/0:13:13,0	0/0:19:19,0	0/1:20:9,11	0/0:13:13,0	0/0:13:13,0	0/0:22:22,0	0/0:10:10,0	./.:0:.,.	./.:0:.,.	./.:0:.,.	./.:0:.,.	./.:0:.,.	./.:0:.,.	./.:0:.,.	./.:0:.,.	0/0:17:17,0	./.:0:.,.	0/1:11:4,7	./.:0:.,.	0/0:10:10,0	0/0:22:22,0	1/1:10:0,10
27901	5	27901_5	A	G	.	PASS	NS=16;AF=0.406;locori=p	GT:DP:AD	0/0:12:12,0	0/1:13:4,9	0/1:26:15,11	0/1:23:10,13	0/0:24:24,0	0/0:24:24,0	0/0:19:19,0	0/0:15:15,0	./.:0:.,.	./.:0:.,.	0/1:10:5,5	0/0:18:18,0	1/1:13:0,13	./.:0:.,.	./.:0:.,.	0/1:17:8,9	./.:0:.,.	0/1:15:4,11	0/1:16:8,8	1/1:12:0,12	./.:0:.,.	./.:0:.,.	./.:0:.,.	1/1:18:0,18
27903	27	27903_27	A	G	.	PASS	NS=11;AF=0.455;locori=p	GT:DP:AD	./.:0:.,.	./.:0:.,.	0/1:13:6,7	0/1:15:8,7	0/1:19:6,13	1/1:15:0,15	./.:17:.,.	0/1:19:10,9	0/1:19:10,9	./.:0:.,.	./.:0:.,.	./.:0:.,.	./.:0:.,.	./.:0:.,.	./.:0:.,.	0/0:18:18,0	./.:0:.,.	./.:0:.,.	0/0:15:15,0	0/1:10:6,4	1/1:11:0,11	0/0:19:19,0	./.:0:.,.	./.:0:.,.
27906	5	27906_5	G	A	.	PASS	NS=17;AF=0.353;locori=p	GT:DP:AD	0/0:12:12,0	1/1:10:0,10	0/0:13:13,0	0/0:10:10,0	0/0:18:18,0	1/1:21:0,21	0/1:26:8,18	0/0:24:24,0	./.:0:.,.	./.:0:.,.	./.:0:.,.	0/0:13:13,0	0/0:21:21,0	./.:0:.,.	./.:0:.,.	1/1:10:0,10	./.:0:.,.	1/1:18:0,18	0/1:11:3,8	./.:0:.,.	0/0:16:16,0	0/1:18:9,9	0/1:21:11,10	0/0:10:10,0
27932	46	27932_46	T	C	.	PASS	NS=17;AF=0.324;locori=p	GT:DP:AD	0/1:10:5,5	./.:0:.,.	0/0:23:23,0	0/0:11:11,0	0/1:36:19,17	0/0:21:21,0	0/0:26:26,0	0/0:14:14,0	0/0:12:12,0	0/0:10:10,0	./.:0:.,.	./.:0:.,.	./.:0:.,.	1/1:17:0,17	1/1:15:0,15	0/0:20:20,0	./.:0:.,.	0/1:13:8,5	./.:0:.,.	./.:0:.,.	1/1:14:0,14	0/0:28:28,0	0/0:15:15,0	1/1:15:0,15
27948	85	27948_85	G	A	.	PASS	NS=6;AF=0.333;locori=p	GT:DP:AD	./.:0:.,.	0/0:12:12,0	0/1:16:10,6	./.:0:.,.	0/1:24:9,15	0/1:13:8,5	0/0:14:14,0	0/1:10:6,4	./.:0:.,.	./.:0:.,.	./.:0:.,.	./.:0:.,.	./.:0:.,.	./.:0:.,.	./.:0:.,.	./.:0:.,.	./.:0:.,.	./.:0:.,.	./.:0:.,.	./.:0:.,.	./.:0:.,.	./.:0:.,.	./.:0:.,.	./.:0:.,.
27950	84	27950_84	G	T	.	PASS	NS=5;AF=0.200;locori=p	GT:DP:AD	./.:0:.,.	./.:0:.,.	1/1:14:0,14	./.:0:.,.	0/0:12:12,0	0/0:14:14,0	0/0:18:18,0	0/0:13:13,0	./.:0:.,.	./.:0:.,.	./.:0:.,.	./.:0:.,.	./.:0:.,.	./.:0:.,.	./.:0:.,.	./.:0:.,.	./.:0:.,.	./.:0:.,.	./.:0:.,.	./.:0:.,.	./.:0:.,.	./.:0:.,.	./.:0:.,.	./.:0:.,.
27966	38	27966_38	G	A	.	PASS	NS=2;AF=0.250;locori=p	GT:DP:AD	./.:0:.,.	./.:0:.,.	./.:0:.,.	./.:0:.,.	./.:0:.,.	./.:0:.,.	./.:0:.,.	0/1:10:6,4	./.:0:.,.	./.:0:.,.	./.:0:.,.	./.:0:.,.	./.:0:.,.	./.:0:.,.	./.:0:.,.	./.:0:.,.	./.:0:.,.	./.:0:.,.	./.:0:.,.	./.:0:.,.	./.:0:.,.	./.:0:.,.	0/0:13:13,0	./.:0:.,.
27968	45	27968_45	A	G	.	PASS	NS=3;AF=0.500;locori=p	GT:DP:AD	./.:0:.,.	./.:0:.,.	1/1:11:0,11	./.:0:.,.	0/1:13:4,9	./.:0:.,.	./.:0:.,.	./.:0:.,.	./.:0:.,.	./.:0:.,.	0/0:11:11,0	./.:0:.,.	./.:0:.,.	./.:0:.,.	./.:0:.,.	./.:0:.,.	./.:0:.,.	./.:0:.,.	./.:0:.,.	./.:0:.,.	./.:0:.,.	./.:0:.,.	./.:0:.,.	./.:0:.,.
27982	29	27982_29	G	A	.	PASS	NS=11;AF=0.318;locori=p	GT:DP:AD	./.:0:.,.	./.:0:.,.	0/0:15:15,0	./.:0:.,.	0/1:17:10,7	0/1:10:3,7	0/0:14:14,0	./.:0:.,.	0/1:13:6,7	./.:0:.,.	0/1:10:4,6	./.:0:.,.	./.:0:.,.	./.:0:.,.	0/0:10:10,0	1/1:10:0,10	./.:0:.,.	./.:0:.,.	./.:0:.,.	0/1:10:3,7	0/0:11:11,0	0/0:12:12,0	./.:0:.,.	./.:0:.,.
27982	52	27982_52	A	G	.	PASS	NS=11;AF=0.318;locori=p	GT:DP:AD	./.:0:.,.	./.:0:.,.	0/0:15:15,0	./.:0:.,.	0/1:17:10,7	0/1:10:3,7	0/0:14:14,0	./.:0:.,.	0/1:13:6,7	./.:0:.,.	0/1:10:4,6	./.:0:.,.	./.:0:.,.	./.:0:.,.	0/0:10:10,0	1/1:10:0,10	./.:0:.,.	./.:0:.,.	./.:0:.,.	0/1:10:3,7	0/0:11:11,0	0/0:12:12,0	./.:0:.,.	./.:0:.,.
28016	25	28016_25	A	G	.	PASS	NS=10;AF=0.050;locori=p	GT:DP:AD	0/0:10:10,0	./.:0:.,.	0/0:13:13,0	0/1:12:5,7	0/0:13:13,0	0/0:17:17,0	0/0:15:15,0	0/0:15:15,0	0/0:10:10,0	./.:0:.,.	./.:0:.,.	./.:0:.,.	0/0:14:14,0	./.:0:.,.	0/0:12:12,0	./.:0:.,.	./.:0:.,.	./.:0:.,.	./.:0:.,.	./.:0:.,.	./.:0:.,.	./.:0:.,.	./.:0:.,.	./.:0:.,.
28016	38	28016_38	C	A	.	PASS	NS=10;AF=0.050;locori=p	GT:DP:AD	0/0:10:10,0	./.:0:.,.	0/0:13:13,0	0/1:12:5,7	0/0:13:13,0	0/0:17:17,0	0/0:15:15,0	0/0:15:15,0	0/0:10:10,0	./.:0:.,.	./.:0:.,.	./.:0:.,.	0/0:14:14,0	./.:0:.,.	0/0:12:12,0	./.:0:.,.	./.:0:.,.	./.:0:.,.	./.:0:.,.	./.:0:.,.	./.:0:.,.	./.:0:.,.	./.:0:.,.	./.:0:.,.
28073	35	28073_35	A	G	.	PASS	NS=17;AF=0.059;locori=p	GT:DP:AD	0/0:13:13,0	0/0:13:13,0	0/0:20:20,0	0/0:14:14,0	0/0:26:26,0	0/0:23:23,0	0/0:18:18,0	0/0:22:22,0	./.:0:.,.	./.:0:.,.	0/1:12:6,6	./.:0:.,.	0/0:18:18,0	./.:0:.,.	./.:0:.,.	0/1:15:6,9	0/0:10:10,0	./.:0:.,.	0/0:18:18,0	0/0:13:13,0	0/0:21:21,0	0/0:38:38,0	./.:0:.,.	0/0:15:15,0
28087	62	28087_62	A	C	.	PASS	NS=19;AF=0.368;locori=p	GT:DP:AD	0/0:10:10,0	./.:0:.,.	0/1:20:9,11	0/1:13:8,5	0/1:25:13,12	1/1:19:0,19	0/0:26:26,0	1/1:21:0,21	1/1:13:0,13	./.:0:.,.	./.:0:.,.	0/0:10:10,0	0/0:14:14,0	0/0:16:16,0	0/0:10:10,0	1/1:23:0,23	0/0:11:11,0	0/1:19:12,7	./.:0:.,.	./.:0:.,.	0/1:11:7,4	0/0:23:23,0	0/1:11:3,8	0/0:12:12,0
28087	87	28087_87	A	G	.	PASS	NS=19;AF=0.368;locori=p	GT:DP:AD	0/0:10:10,0	./.:0:.,.	0/1:20:9,11	0/1:13:8,5	0/1:25:13,12	1/1:19:0,19	0/0:26:26,0	1/1:21:0,21	1/1:13:0,13	./.:0:.,.	./.:0:.,.	0/0:10:10,0	0/0:14:14,0	0/0:16:16,0	0/0:10:10,0	1/1:23:0,23	0/0:11:11,0	0/1:19:12,7	./.:0:.,.	./.:0:.,.	0/1:11:7,4	0/0:23:23,0	0/1:11:3,8	0/0:12:12,0
28126	18	28126_18	C	T	.	PASS	NS=4;AF=0.375;locori=p	GT:DP:AD	./.:0:.,.	./.:0:.,.	0/1:19:7,12	./.:0:.,.	1/1:15:0,15	./.:0:.,.	0/0:14:14,0	0/0:13:13,0	./.:0:.,.	./.:0:.,.	./.:0:.,.	./.:0:.,.	./.:0:.,.	./.:0:.,.	./.:0:.,.	./.:0:.,.	./.:0:.,.	./.:0:.,.	./.:0:.,.	./.:0:.,.	./.:0:.,.	./.:0:.,.	./.:0:.,.	./.:0:.,.
28171	41	28171_41	G	A	.	PASS	NS=12;AF=0.375;locori=p	GT:DP:AD	./.:0:.,.	./.:0:.,.	0/1:18:7,11	0/1:14:5,9	0/1:22:12,10	1/1:18:0,18	0/1:27:14,13	1/1:17:0,17	./.:0:.,.	./.:0:.,.	0/1:13:7,6	./.:0:.,.	0/0:14:14,0	./.:0:.,.	./.:0:.,.	0/0:22:22,0	./.:0:.,.	0/0:16:16,0	./.:0:.,.	./.:0:.,.	./.:0:.,.	0/0:21:21,0	./.:0:.,.	0/0:14:14,0
28261	55	28261_55	T	C	.	PASS	NS=6;AF=0.083;locori=p	GT:DP:AD	./.:0:.,.	0/1:16:7,9	0/0:17:17,0	./.:0:.,.	0/0:10:10,0	./.:0:.,.	0/0:30:30,0	0/0:12:12,0	./.:0:.,.	./.:0:.,.	./.:0:.,.	./.:0:.,.	./.:0:.,.	0/0:10:10,0	./.:0:.,.	./.:0:.,.	./.:0:.,.	./.:0:.,.	./.:0:.,.	./.:0:.,.	./.:0:.,.	./.:0:.,.	./.:0:.,.	./.:0:.,.
28309	57	28309_57	T	G	.	PASS	NS=15;AF=0.267;locori=p	GT:DP:AD	0/1:32:22,10	0/0:54:54,0	0/0:87:87,0	0/0:52:52,0	./.:0:.,.	0/1:71:56,15	./.:0:.,.	0/1:84:68,16	0/0:37:37,0	./.:11:.,.	./.:0:.,.	0/1:27:21,6	./.:0:.,.	./.:0:.,.	0/0:43:43,0	./.:0:.,.	0/0:40:40,0	./.:0:.,.	0/1:49:37,12	0/0:39:39,0	0/1:48:37,11	0/1:57:44,13	./.:0:.,.	0/1:23:17,6
28315	42	28315_42	A	G	.	PASS	NS=17;AF=0.382;locori=p	GT:DP:AD	./.:18:.,.	1/1:18:0,18	0/0:21:21,0	0/1:28:14,14	0/0:42:42,0	0/1:27:12,15	0/1:20:7,13	0/0:46:46,0	0/1:16:6,10	./.:0:.,.	./.:0:.,.	0/1:10:6,4	0/0:10:10,0	./.:0:.,.	0/1:11:5,6	0/1:10:6,4	./.:13:.,.	0/0:15:15,0	./.:0:.,.	0/1:17:7,10	0/1:21:10,11	0/1:28:21,7	./.:0:.,.	0/1:10:4,6
28332	37	28332_37	G	A	.	PASS	NS=11;AF=0.091;locori=p	GT:DP:AD	0/0:15:15,0	0/1:26:18,8	0/0:26:26,0	./.:0:.,.	0/0:17:17,0	0/0:10:10,0	0/0:27:27,0	0/1:25:14,11	0/0:14:14,0	./.:0:.,.	./.:0:.,.	./.:0:.,.	./.:0:.,.	./.:0:.,.	0/0:10:10,0	./.:0:.,.	./.:0:.,.	./.:0:.,.	./.:0:.,.	./.:0:.,.	0/0:13:13,0	./.:0:.,.	./.:0:.,.	0/0:14:14,0
28347	52	28347_52	T	C	.	PASS	NS=17;AF=0.118;locori=p	GT:DP:AD	0/0:10:10,0	0/0:15:15,0	0/0:27:27,0	0/0:20:20,0	0/0:23:23,0	0/1:22:15,7	0/0:14:14,0	0/0:19:19,0	0/0:12:12,0	./.:0:.,.	./.:0:.,.	0/1:15:6,9	./.:0:.,.	./.:0:.,.	./.:0:.,.	0/0:18:18,0	./.:0:.,.	0/1:16:10,6	0/0:12:12,0	./.:0:.,.	0/0:19:19,0	0/0:22:22,0	0/0:21:21,0	0/1:16:5,11
28356	76	28356_76	G	A	.	PASS	NS=23;AF=0.348;locori=p	GT:DP:AD	1/1:18:0,18	0/0:23:23,0	0/1:25:10,15	0/0:14:14,0	1/1:41:0,41	1/1:31:0,31	1/1:32:0,32	0/1:24:7,17	0/0:10:10,0	./.:0:.,.	0/0:10:10,0	0/1:18:11,7	0/0:25:25,0	0/0:13:13,0	0/0:12:12,0	0/0:25:25,0	0/1:14:10,4	0/0:26:26,0	0/1:15:7,8	0/0:11:11,0	0/0:19:19,0	1/1:23:0,23	0/1:27:17,10	0/0:14:14,0
28407	24	28407_24	G	A	.	PASS	NS=23;AF=0.304;locori=p	GT:DP:AD	0/1:11:4,7	0/0:14:14,0	1/1:20:0,20	0/1:22:9,13	0/1:22:13,9	0/1:30:20,10	1/1:13:0,13	0/0:30:30,0	0/1:21:6,15	0/0:10:10,0	0/1:11:3,8	0/0:11:11,0	0/0:22:22,0	0/0:23:23,0	./.:0:.,.	0/0:15:15,0	0/1:16:4,12	0/0:17:17,0	0/0:14:14,0	0/0:16:16,0	0/0:24:24,0	0/1:22:10,12	1/1:19:0,19	0/0:10:10,0
28439	14	28439_14	C	T	.	PASS	NS=6;AF=0.417;locori=p	GT:DP:AD	./.:0:.,.	./.:0:.,.	0/1:17:9,8	./.:0:.,.	0/1:18:11,7	0/1:11:6,5	0/1:24:11,13	0/1:16:10,6	0/0:10:10,0	./.:0:.,.	./.:0:.,.	./.:0:.,.	./.:0:.,.	./.:0:.,.	./.:0:.,.	./.:0:.,.	./.:0:.,.	./.:0:.,.	./.:0:.,.	./.:0:.,.	./.:0:.,.	./.:0:.,.	./.:0:.,.	./.:0:.,.
28559	24	28559_24	C	T	.	PASS	NS=16;AF=0.125;locori=p	GT:DP:AD	0/0:10:10,0	./.:0:.,.	0/0:23:23,0	0/0:10:10,0	./.:0:.,.	0/0:18:18,0	0/0:13:13,0	0/0:28:28,0	0/0:13:13,0	./.:0:.,.	./.:0:.,.	./.:0:.,.	0/0:16:16,0	./.:0:.,.	0/0:10:10,0	0/1:10:5,5	./.:0:.,.	0/1:12:5,7	0/1:16:9,7	0/0:11:11,0	0/0:11:11,0	0/0:14:14,0	0/1:12:4,8	./.:0:.,.
28613	14	28613_14	C	T	.	PASS	NS=3;AF=0.500;locori=p	GT:DP:AD	./.:0:.,.	./.:0:.,.	./.:0:.,.	./.:0:.,.	0/1:17:12,5	./.:0:.,.	0/1:10:6,4	./.:0:.,.	./.:0:.,.	./.:0:.,.	./.:0:.,.	./.:0:.,.	0/1:12:7,5	./.:0:.,.	./.:0:.,.	./.:0:.,.	./.:0:.,.	./.:0:.,.	./.:0:.,.	./.:0:.,.	./.:0:.,.	./.:0:.,.	./.:0:.,.	./.:0:.,.
28647	80	28647_80	A	T	.	PASS	NS=12;AF=0.167;locori=p	GT:DP:AD	./.:0:.,.	./.:0:.,.	0/0:15:15,0	./.:0:.,.	0/0:22:22,0	0/0:22:22,0	0/0:13:13,0	0/0:18:18,0	0/0:10:10,0	./.:0:.,.	./.:0:.,.	./.:0:.,.	1/1:10:0,10	./.:0:.,.	./.:0:.,.	0/0:12:12,0	0/0:11:11,0	./.:0:.,.	0/0:17:17,0	./.:0:.,.	1/1:16:0,16	0/0:13:13,0	./.:0:.,.	./.:0:.,.
28818	22	28818_22	A	C	.	PASS	NS=20;AF=0.400;locori=p	GT:DP:AD	0/1:21:7,14	0/0:18:18,0	0/1:22:10,12	0/1:27:14,13	0/1:38:17,21	0/0:27:27,0	0/1:28:22,6	0/1:37:19,18	0/1:17:10,7	./.:0:.,.	0/1:15:5,10	0/1:20:8,12	0/1:18:11,7	0/1:20:5,15	./.:29:.,.	0/0:16:16,0	0/1:12:8,4	0/0:28:28,0	./.:16:.,.	0/1:18:13,5	0/1:18:10,8	0/1:24:15,9	./.:0:.,.	0/1:17:11,6
28818	46	28818_46	C	G	.	PASS	NS=22;AF=0.500;locori=p	GT:DP:AD	0/1:21:7,14	0/1:18:11,7	0/1:22:10,12	0/1:27:14,13	0/1:38:17,21	0/1:27:13,14	0/1:28:12,16	0/1:37:19,18	0/1:17:4,13	./.:0:.,.	0/1:15:5,10	0/1:20:8,12	0/1:18:11,7	0/1:20:5,15	0/1:29:14,15	0/1:16:9,7	0/1:12:8,4	0/1:28:8,20	0/1:16:6,10	0/1:18:13,5	0/1:18:10,8	0/1:24:8,16	./.:0:.,.	0/1:17:11,6
28841	22	28841_22	T	C	.	PASS	NS=8;AF=0.125;locori=p	GT:DP:AD	./.:0:.,.	0/0:11:11,0	0/0:10:10,0	0/0:15:15,0	0/0:17:17,0	0/0:12:12,0	./.:0:.,.	./.:0:.,.	./.:0:.,.	./.:0:.,.	./.:0:.,.	./.:0:.,.	./.:0:.,.	./.:0:.,.	./.:0:.,.	./.:0:.,.	0/0:13:13,0	./.:10:.,.	./.:0:.,.	./.:0:.,.	./.:0:.,.	0/0:22:22,0	./.:0:.,.	1/1:13:0,13
28973	68	28973_68	G	A	.	PASS	NS=17;AF=0.206;locori=p	GT:DP:AD	0/0:10:10,0	0/0:11:11,0	0/0:19:19,0	0/0:12:12,0	0/0:32:32,0	0/0:21:21,0	0/0:17:17,0	0/0:21:21,0	./.:0:.,.	./.:0:.,.	0/0:14:14,0	./.:0:.,.	./.:0:.,.	0/1:22:8,14	1/1:11:0,11	0/0:15:15,0	0/0:12:12,0	0/1:11:5,6	./.:0:.,.	0/1:10:7,3	./.:0:.,.	0/0:13:13,0	./.:0:.,.	1/1:13:0,13
29088	25	29088_25	C	T	.	PASS	NS=9;AF=0.278;locori=p	GT:DP:AD	0/1:17:8,9	./.:0:.,.	0/0:13:13,0	./.:0:.,.	0/1:13:6,7	0/0:15:15,0	0/0:15:15,0	./.:0:.,.	./.:0:.,.	./.:0:.,.	./.:0:.,.	./.:0:.,.	./.:0:.,.	./.:0:.,.	./.:0:.,.	0/0:13:13,0	./.:0:.,.	./.:0:.,.	0/1:11:5,6	./.:0:.,.	./.:0:.,.	1/1:11:0,11	./.:0:.,.	0/0:13:13,0
29088	26	29088_26	A	G	.	PASS	NS=9;AF=0.278;locori=p	GT:DP:AD	0/1:17:8,9	./.:0:.,.	0/0:13:13,0	./.:0:.,.	0/1:13:6,7	0/0:15:15,0	0/0:15:15,0	./.:0:.,.	./.:0:.,.	./.:0:.,.	./.:0:.,.	./.:0:.,.	./.:0:.,.	./.:0:.,.	./.:0:.,.	0/0:13:13,0	./.:0:.,.	./.:0:.,.	0/1:11:5,6	./.:0:.,.	./.:0:.,.	1/1:11:0,11	./.:0:.,.	0/0:13:13,0
29145	4	29145_4	T	C	.	PASS	NS=7;AF=0.143;locori=p	GT:DP:AD	./.:0:.,.	./.:0:.,.	0/0:22:22,0	0/1:11:7,4	0/0:20:20,0	0/0:14:14,0	0/0:12:12,0	0/1:18:11,7	./.:0:.,.	./.:0:.,.	./.:0:.,.	./.:0:.,.	./.:0:.,.	./.:0:.,.	./.:0:.,.	./.:0:.,.	./.:0:.,.	./.:0:.,.	./.:0:.,.	./.:0:.,.	0/0:14:14,0	./.:0:.,.	./.:0:.,.	./.:0:.,.
29145	86	29145_86	G	C	.	PASS	NS=5;AF=0.200;locori=p	GT:DP:AD	./.:0:.,.	./.:0:.,.	0/0:22:22,0	0/1:11:7,4	0/0:20:20,0	./.:14:.,.	0/0:12:12,0	0/1:18:11,7	./.:0:.,.	./.:0:.,.	./.:0:.,.	./.:0:.,.	./.:0:.,.	./.:0:.,.	./.:0:.,.	./.:0:.,.	./.:0:.,.	./.:0:.,.	./.:0:.,.	./.:0:.,.	./.:14:.,.	./.:0:.,.	./.:0:.,.	./.:0:.,.
29158	72	29158_72	C	T	.	PASS	NS=12;AF=0.417;locori=p	GT:DP:AD	./.:0:.,.	0/1:10:4,6	0/0:26:26,0	0/1:10:4,6	0/0:27:27,0	./.:12:.,.	0/1:25:18,7	0/0:25:25,0	./.:0:.,.	./.:0:.,.	1/1:11:0,11	./.:0:.,.	./.:12:.,.	0/1:16:5,11	./.:0:.,.	1/1:10:0,10	./.:0:.,.	./.:0:.,.	./.:0:.,.	./.:0:.,.	0/1:17:7,10	0/0:20:20,0	./.:0:.,.	0/1:14:10,4
29162	58	29162_58	A	G	.	PASS	NS=11;AF=0.500;locori=p	GT:DP:AD	./.:0:.,.	0/1:12:6,6	0/1:18:7,11	0/1:10:5,5	./.:0:.,.	0/0:10:10,0	0/1:15:4,11	0/1:13:7,6	./.:0:.,.	./.:0:.,.	./.:0:.,.	0/0:10:10,0	./.:0:.,.	1/1:13:0,13	./.:0:.,.	1/1:10:0,10	./.:0:.,.	./.:0:.,.	1/1:11:0,11	./.:0:.,.	./.:0:.,.	0/0:12:12,0	./.:0:.,.	./.:0:.,.
29236	55	29236_55	C	T	.	PASS	NS=10;AF=0.200;locori=p	GT:DP:AD	./.:0:.,.	0/1:13:5,8	0/0:19:19,0	./.:0:.,.	0/1:13:8,5	0/0:16:16,0	0/1:14:6,8	0/1:11:5,6	./.:0:.,.	./.:0:.,.	./.:0:.,.	./.:0:.,.	0/0:12:12,0	./.:0:.,.	./.:0:.,.	0/0:11:11,0	./.:0:.,.	./.:0:.,.	0/0:10:10,0	./.:0:.,.	0/0:19:19,0	./.:0:.,.	./.:0:.,.	./.:0:.,.
29310	53	29310_53	G	A	.	PASS	NS=12;AF=0.125;locori=p	GT:DP:AD	./.:0:.,.	./.:0:.,.	0/0:21:21,0	0/0:16:16,0	0/0:21:21,0	./.:0:.,.	0/0:17:17,0	0/0:18:18,0	./.:0:.,.	./.:0:.,.	./.:0:.,.	0/0:11:11,0	./.:0:.,.	./.:0:.,.	./.:0:.,.	0/1:14:10,4	0/1:11:8,3	./.:0:.,.	0/1:12:5,7	./.:0:.,.	0/0:16:16,0	0/0:20:20,0	0/0:11:11,0	./.:0:.,.
29344	36	29344_36	C	T	.	PASS	NS=12;AF=0.125;locori=p	GT:DP:AD	0/0:10:10,0	./.:0:.,.	0/0:15:15,0	./.:0:.,.	0/0:18:18,0	0/0:10:10,0	0/0:17:17,0	0/0:11:11,0	1/1:11:0,11	./.:0:.,.	0/1:13:6,7	./.:0:.,.	./.:0:.,.	0/0:10:10,0	./.:0:.,.	0/0:11:11,0	./.:0:.,.	./.:0:.,.	./.:0:.,.	./.:0:.,.	./.:0:.,.	0/0:11:11,0	./.:0:.,.	0/0:10:10,0
29368	29	29368_29	A	G	.	PASS	NS=10;AF=0.350;locori=p	GT:DP:AD	./.:0:.,.	./.:0:.,.	0/0:12:12,0	./.:0:.,.	0/0:17:17,0	0/0:19:19,0	0/0:21:21,0	1/1:15:0,15	./.:0:.,.	./.:0:.,.	./.:0:.,.	./.:0:.,.	./.:0:.,.	./.:0:.,.	./.:0:.,.	./.:0:.,.	./.:0:.,.	./.:0:.,.	0/0:12:12,0	0/1:13:6,7	1/1:13:0,13	0/0:14:14,0	./.:0:.,.	1/1:10:0,10
29393	6	29393_6	A	C	.	PASS	NS=15;AF=0.133;locori=p	GT:DP:AD	0/0:10:10,0	./.:0:.,.	0/0:32:32,0	0/0:17:17,0	0/0:26:26,0	0/0:23:23,0	0/0:25:25,0	0/0:18:18,0	0/0:13:13,0	./.:0:.,.	./.:0:.,.	./.:0:.,.	0/1:17:8,9	0/1:13:9,4	0/1:11:6,5	0/0:16:16,0	./.:0:.,.	./.:11:.,.	0/0:14:14,0	./.:0:.,.	0/1:11:4,7	0/0:18:18,0	./.:0:.,.	./.:0:.,.
29463	73	29463_73	G	A	.	PASS	NS=21;AF=0.476;locori=p	GT:DP:AD	0/0:21:21,0	0/0:21:21,0	1/1:28:0,28	./.:17:.,.	1/1:47:0,47	1/1:37:0,37	0/1:48:27,21	0/1:39:18,21	0/1:17:6,11	./.:0:.,.	0/1:14:10,4	0/1:11:6,5	1/1:18:0,18	1/1:12:0,12	0/0:20:20,0	0/1:24:9,15	./.:0:.,.	0/0:24:24,0	0/0:15:15,0	0/1:18:9,9	0/1:28:13,15	0/0:33:33,0	0/1:31:14,17	0/1:19:10,9
29472	71	29472_71	G	A	.	PASS	NS=3;AF=0.333;locori=p	GT:DP:AD	1/1:10:0,10	./.:0:.,.	./.:0:.,.	./.:0:.,.	0/0:11:11,0	./.:0:.,.	./.:0:.,.	./.:0:.,.	./.:0:.,.	./.:0:.,.	./.:0:.,.	./.:0:.,.	./.:0:.,.	./.:0:.,.	./.:0:.,.	0/0:12:12,0	./.:0:.,.	./.:0:.,.	./.:0:.,.	./.:0:.,.	./.:0:.,.	./.:0:.,.	./.:0:.,.	./.:0:.,.
29585	63	29585_63	A	G	.	PASS	NS=7;AF=0.214;locori=p	GT:DP:AD	./.:0:.,.	./.:0:.,.	0/0:31:31,0	0/0:11:11,0	0/1:14:6,8	0/1:16:10,6	0/1:27:14,13	0/0:18:18,0	./.:0:.,.	./.:0:.,.	./.:0:.,.	0/0:12:12,0	./.:0:.,.	./.:0:.,.	./.:0:.,.	./.:0:.,.	./.:0:.,.	./.:0:.,.	./.:0:.,.	./.:0:.,.	./.:0:.,.	./.:0:.,.	./.:0:.,.	./.:0:.,.
29587	60	29587_60	C	T	.	PASS	NS=21;AF=0.500;locori=p	GT:DP:AD	0/1:17:5,12	0/1:21:9,12	0/1:33:20,13	0/1:27:15,12	0/1:39:20,19	0/1:31:17,14	0/1:22:16,6	0/1:22:12,10	0/1:12:8,4	./.:0:.,.	./.:0:.,.	0/1:15:9,6	0/1:22:11,11	./.:0:.,.	0/1:14:9,5	0/1:25:18,7	0/1:31:18,13	0/1:24:17,7	0/1:21:9,12	0/1:21:12,9	0/1:17:8,9	0/1:33:19,14	0/1:24:15,9	0/1:22:11,11
29622	17	29622_17	T	C	.	PASS	NS=6;AF=0.250;locori=p	GT:DP:AD	./.:0:.,.	./.:0:.,.	0/0:11:11,0	./.:0:.,.	0/1:18:13,5	./.:0:.,.	1/1:12:0,12	./.:0:.,.	./.:0:.,.	./.:0:.,.	./.:0:.,.	./.:0:.,.	0/0:10:10,0	./.:0:.,.	./.:0:.,.	0/0:10:10,0	./.:0:.,.	./.:0:.,.	./.:0:.,.	./.:0:.,.	0/0:10:10,0	./.:0:.,.	./.:0:.,.	./.:0:.,.
29741	46	29741_46	G	C	.	PASS	NS=17;AF=0.118;locori=p	GT:DP:AD	0/0:10:10,0	0/0:11:11,0	0/0:20:20,0	0/0:17:17,0	0/0:17:17,0	0/1:22:10,12	0/0:11:11,0	0/0:30:30,0	0/0:10:10,0	./.:0:.,.	./.:0:.,.	./.:0:.,.	0/1:12:5,7	0/1:11:7,4	./.:0:.,.	0/0:11:11,0	0/0:11:11,0	./.:0:.,.	0/0:11:11,0	./.:0:.,.	./.:0:.,.	0/0:16:16,0	0/0:18:18,0	0/1:11:7,4
29818	39	29818_39	A	G	.	PASS	NS=19;AF=0.158;locori=p	GT:DP:AD	0/0:15:15,0	0/0:13:13,0	0/0:35:35,0	./.:0:.,.	0/0:33:33,0	0/1:26:10,16	0/0:17:17,0	0/0:35:35,0	./.:0:.,.	./.:0:.,.	0/0:21:21,0	0/0:10:10,0	0/1:18:10,8	./.:11:.,.	1/1:10:0,10	0/0:20:20,0	0/0:14:14,0	0/1:18:10,8	0/0:20:20,0	0/1:13:6,7	0/0:19:19,0	0/0:16:16,0	0/0:17:17,0	./.:0:.,.
29818	49	29818_49	T	C	.	PASS	NS=19;AF=0.158;locori=p	GT:DP:AD	0/0:15:15,0	0/0:13:13,0	0/0:35:35,0	./.:0:.,.	0/0:33:33,0	0/1:26:10,16	0/0:17:17,0	0/0:35:35,0	./.:0:.,.	./.:0:.,.	0/0:21:21,0	0/0:10:10,0	0/1:18:10,8	./.:11:.,.	1/1:10:0,10	0/0:20:20,0	0/0:14:14,0	0/1:18:10,8	0/0:20:20,0	0/1:13:6,7	0/0:19:19,0	0/0:16:16,0	0/0:17:17,0	./.:0:.,.
29849	33	29849_33	G	A	.	PASS	NS=21;AF=0.024;locori=p	GT:DP:AD	0/0:14:14,0	0/0:14:14,0	0/0:30:30,0	0/0:15:15,0	0/0:31:31,0	0/0:35:35,0	0/0:36:36,0	0/0:24:24,0	./.:0:.,.	./.:0:.,.	0/1:15:7,8	./.:0:.,.	0/0:18:18,0	0/0:25:25,0	0/0:18:18,0	0/0:22:22,0	0/0:17:17,0	0/0:18:18,0	0/0:17:17,0	0/0:12:12,0	0/0:20:20,0	0/0:30:30,0	0/0:19:19,0	0/0:18:18,0
29851	14	29851_14	T	C	.	PASS	NS=15;AF=0.167;locori=p	GT:DP:AD	0/0:11:11,0	./.:0:.,.	0/0:21:21,0	0/0:16:16,0	0/0:19:19,0	0/0:15:15,0	0/0:24:24,0	0/1:19:7,12	0/0:18:18,0	./.:0:.,.	0/0:10:10,0	0/0:10:10,0	./.:0:.,.	./.:0:.,.	./.:14:.,.	./.:0:.,.	0/0:16:16,0	./.:0:.,.	0/0:16:16,0	./.:0:.,.	1/1:11:0,11	0/0:16:16,0	./.:0:.,.	1/1:10:0,10
29895	43	29895_43	G	T	.	PASS	NS=15;AF=0.167;locori=p	GT:DP:AD	0/0:13:13,0	0/0:20:20,0	0/0:12:12,0	0/0:25:25,0	0/0:38:38,0	0/0:34:34,0	0/0:29:29,0	0/0:22:22,0	0/0:15:15,0	./.:0:.,.	./.:0:.,.	0/0:26:26,0	1/1:14:0,14	./.:0:.,.	1/1:10:0,10	0/0:21:21,0	./.:0:.,.	0/1:20:6,14	./.:0:.,.	./.:0:.,.	./.:0:.,.	0/0:33:33,0	./.:0:.,.	./.:0:.,.
29903	10	29903_10	A	G	.	PASS	NS=21;AF=0.500;locori=p	GT:DP:AD	./.:10:.,.	0/1:14:7,7	0/1:32:14,18	0/1:34:12,22	0/1:34:17,17	0/1:38:18,20	0/1:38:13,25	0/1:31:16,15	0/1:29:12,17	0/1:19:10,9	0/1:16:7,9	0/1:14:5,9	./.:12:.,.	./.:0:.,.	0/1:20:7,13	0/1:20:9,11	0/1:22:11,11	0/1:27:12,15	0/1:40:22,18	0/1:14:5,9	0/1:26:13,13	0/1:33:16,17	0/1:14:9,5	0/1:21:12,9
29908	71	29908_71	T	A	.	PASS	NS=8;AF=0.312;locori=p	GT:DP:AD	0/0:15:15,0	./.:0:.,.	0/0:11:11,0	./.:0:.,.	0/0:21:21,0	./.:0:.,.	0/0:11:11,0	./.:0:.,.	0/0:15:15,0	./.:0:.,.	./.:0:.,.	./.:0:.,.	1/1:12:0,12	./.:0:.,.	./.:0:.,.	./.:0:.,.	0/1:11:6,5	./.:0:.,.	./.:13:.,.	./.:0:.,.	1/1:17:0,17	./.:0:.,.	./.:0:.,.	./.:0:.,.
29909	25	29909_25	C	T	.	PASS	NS=8;AF=0.500;locori=p	GT:DP:AD	1/1:10:0,10	./.:0:.,.	0/0:11:11,0	0/1:10:6,4	0/0:13:13,0	0/1:14:8,6	1/1:13:0,13	0/0:12:12,0	./.:0:.,.	./.:0:.,.	./.:0:.,.	./.:0:.,.	./.:0:.,.	./.:0:.,.	./.:0:.,.	./.:0:.,.	./.:0:.,.	./.:0:.,.	./.:0:.,.	./.:0:.,.	1/1:10:0,10	./.:0:.,.	./.:0:.,.	./.:0:.,.
29910	31	29910_31	G	C	.	PASS	NS=6;AF=0.333;locori=p	GT:DP:AD	./.:0:.,.	./.:0:.,.	0/1:20:11,9	./.:0:.,.	0/0:11:11,0	0/1:14:9,5	0/0:14:14,0	0/0:20:20,0	./.:0:.,.	./.:0:.,.	./.:0:.,.	./.:0:.,.	./.:0:.,.	./.:0:.,.	./.:0:.,.	./.:0:.,.	./.:0:.,.	./.:0:.,.	./.:0:.,.	./.:0:.,.	1/1:17:0,17	./.:0:.,.	./.:0:.,.	./.:0:.,.
29934	84	29934_84	C	G	.	PASS	NS=3;AF=0.500;locori=p	GT:DP:AD	./.:0:.,.	./.:0:.,.	./.:0:.,.	./.:0:.,.	./.:0:.,.	0/1:13:10,3	./.:0:.,.	0/1:15:6,9	./.:0:.,.	./.:0:.,.	./.:0:.,.	./.:0:.,.	./.:0:.,.	./.:0:.,.	./.:0:.,.	0/1:11:3,8	./.:0:.,.	./.:0:.,.	./.:0:.,.	./.:0:.,.	./.:0:.,.	./.:0:.,.	./.:0:.,.	./.:0:.,.
29947	42	29947_42	A	G	.	PASS	NS=3;AF=0.333;locori=p	GT:DP:AD	./.:0:.,.	./.:0:.,.	./.:0:.,.	./.:0:.,.	1/1:12:0,12	./.:0:.,.	0/0:15:15,0	./.:0:.,.	./.:10:.,.	./.:0:.,.	./.:0:.,.	./.:0:.,.	./.:0:.,.	./.:0:.,.	0/0:10:10,0	./.:0:.,.	./.:0:.,.	./.:0:.,.	./.:0:.,.	./.:0:.,.	./.:0:.,.	./.:0:.,.	./.:0:.,.	./.:0:.,.
29954	61	29954_61	C	T	.	PASS	NS=19;AF=0.474;locori=p	GT:DP:AD	./.:0:.,.	1/1:16:0,16	1/1:14:0,14	0/0:19:19,0	1/1:32:0,32	1/1:17:0,17	0/0:15:15,0	1/1:22:0,22	./.:0:.,.	1/1:10:0,10	./.:0:.,.	./.:0:.,.	0/0:10:10,0	0/0:17:17,0	0/0:14:14,0	0/0:19:19,0	1/1:13:0,13	0/0:13:13,0	1/1:12:0,12	./.:0:.,.	0/0:16:16,0	1/1:18:0,18	0/0:10:10,0	0/0:14:14,0
29995	67	29995_67	C	T	.	PASS	NS=1;AF=0.500;locori=p	GT:DP:AD	./.:0:.,.	./.:0:.,.	./.:0:.,.	./.:0:.,.	./.:0:.,.	0/1:10:7,3	./.:0:.,.	./.:0:.,.	./.:0:.,.	./.:0:.,.	./.:0:.,.	./.:0:.,.	./.:0:.,.	./.:0:.,.	./.:0:.,.	./.:0:.,.	./.:0:.,.	./.:0:.,.	./.:0:.,.	./.:0:.,.	./.:0:.,.	./.:0:.,.	./.:0:.,.	./.:0:.,.
30031	26	30031_26	C	T	.	PASS	NS=7;AF=0.357;locori=p	GT:DP:AD	./.:0:.,.	./.:0:.,.	0/0:14:14,0	./.:0:.,.	0/1:13:9,4	0/1:12:6,6	0/1:12:6,6	./.:0:.,.	./.:0:.,.	./.:0:.,.	./.:0:.,.	./.:0:.,.	0/0:10:10,0	./.:0:.,.	./.:0:.,.	./.:0:.,.	./.:0:.,.	./.:0:.,.	./.:0:.,.	./.:0:.,.	0/0:11:11,0	1/1:18:0,18	./.:0:.,.	./.:0:.,.
30035	88	30035_88	A	C	.	PASS	NS=19;AF=0.447;locori=p	GT:DP:AD	./.:0:.,.	./.:11:.,.	0/0:27:27,0	0/1:24:12,12	0/1:34:15,19	0/1:18:8,10	0/0:31:31,0	0/1:19:13,6	0/1:19:7,12	0/1:17:3,14	./.:17:.,.	0/1:12:4,8	0/1:19:8,11	0/1:18:7,11	0/1:10:6,4	0/1:28:12,16	./.:14:.,.	0/1:17:5,12	0/1:20:6,14	./.:0:.,.	0/1:22:9,13	0/1:33:9,24	0/1:18:7,11	0/1:20:9,11
30085	57	30085_57	C	T	.	PASS	NS=1;AF=0.500;locori=p	GT:DP:AD	./.:0:.,.	./.:0:.,.	0/1:10:7,3	./.:0:.,.	./.:0:.,.	./.:0:.,.	./.:0:.,.	./.:0:.,.	./.:0:.,.	./.:0:.,.	./.:0:.,.	./.:0:.,.	./.:0:.,.	./.:0:.,.	./.:0:.,.	./.:0:.,.	./.:0:.,.	./.:0:.,.	./.:0:.,.	./.:0:.,.	./.:0:.,.	./.:0:.,.	./.:0:.,.	./.:0:.,.
30087	23	30087_23	C	G	.	PASS	NS=23;AF=0.478;locori=p	GT:DP:AD	1/1:18:0,18	1/1:24:0,24	0/0:27:27,0	0/1:16:13,3	0/0:26:26,0	0/0:19:19,0	1/1:36:0,36	1/1:34:0,34	0/1:10:4,6	0/1:10:7,3	./.:0:.,.	0/0:12:12,0	0/0:21:21,0	0/0:18:18,0	0/0:19:19,0	1/1:19:0,19	1/1:18:0,18	0/1:22:9,13	1/1:17:0,17	0/1:11:7,4	0/0:20:20,0	1/1:16:0,16	0/1:12:5,7	0/0:25:25,0
30117	76	30117_76	T	C	.	PASS	NS=5;AF=0.100;locori=p	GT:DP:AD	./.:0:.,.	./.:0:.,.	0/0:12:12,0	./.:0:.,.	0/0:15:15,0	0/0:10:10,0	0/0:21:21,0	./.:0:.,.	./.:0:.,.	./.:0:.,.	./.:0:.,.	./.:0:.,.	./.:0:.,.	./.:10:.,.	./.:0:.,.	./.:0:.,.	./.:0:.,.	./.:0:.,.	./.:0:.,.	./.:0:.,.	0/1:10:3,7	./.:0:.,.	./.:0:.,.	./.:0:.,.
30121	63	30121_63	A	G	.	PASS	NS=15;AF=0.367;locori=p	GT:DP:AD	./.:0:.,.	0/1:11:7,4	0/1:10:4,6	1/1:14:0,14	0/1:22:14,8	0/1:18:7,11	0/1:16:9,7	1/1:18:0,18	./.:10:.,.	./.:0:.,.	./.:0:.,.	./.:0:.,.	0/0:16:16,0	0/0:13:13,0	./.:0:.,.	0/0:16:16,0	0/1:10:6,4	0/0:21:21,0	0/1:14:9,5	0/0:15:15,0	./.:0:.,.	0/0:17:17,0	./.:0:.,.	./.:0:.,.
30210	58	30210_58	A	G	.	PASS	NS=4;AF=0.125;locori=p	GT:DP:AD	./.:0:.,.	./.:0:.,.	0/0:10:10,0	./.:0:.,.	./.:0:.,.	./.:0:.,.	./.:0:.,.	./.:0:.,.	./.:0:.,.	./.:0:.,.	./.:0:.,.	./.:0:.,.	./.:0:.,.	./.:0:.,.	./.:0:.,.	./.:0:.,.	./.:0:.,.	0/0:10:10,0	./.:0:.,.	./.:0:.,.	0/0:11:11,0	0/1:10:5,5	./.:0:.,.	./.:0:.,.
30266	17	30266_17	A	G	.	PASS	NS=1;AF=0.500;locori=p	GT:DP:AD	./.:0:.,.	./.:0:.,.	./.:0:.,.	./.:0:.,.	0/1:11:5,6	./.:0:.,.	./.:0:.,.	./.:0:.,.	./.:0:.,.	./.:0:.,.	./.:0:.,.	./.:0:.,.	./.:0:.,.	./.:0:.,.	./.:0:.,.	./.:0:.,.	./.:0:.,.	./.:0:.,.	./.:0:.,.	./.:0:.,.	./.:0:.,.	./.:0:.,.	./.:0:.,.	./.:0:.,.
30294	25	30294_25	A	G	.	PASS	NS=13;AF=0.500;locori=p	GT:DP:AD	./.:0:.,.	./.:0:.,.	0/1:13:9,4	0/0:12:12,0	0/1:20:9,11	./.:0:.,.	0/1:24:11,13	0/0:13:13,0	0/0:11:11,0	./.:0:.,.	./.:0:.,.	0/0:10:10,0	1/1:21:0,21	./.:0:.,.	1/1:13:0,13	0/1:14:7,7	./.:0:.,.	1/1:16:0,16	./.:0:.,.	./.:0:.,.	1/1:11:0,11	0/1:15:7,8	./.:0:.,.	./.:0:.,.
30305	40	30305_40	G	T	.	PASS	NS=20;AF=0.275;locori=p	GT:DP:AD	0/0:19:19,0	0/0:22:22,0	0/0:37:37,0	0/0:28:28,0	0/0:32:32,0	0/0:32:32,0	0/0:24:24,0	0/0:29:29,0	./.:0:.,.	./.:0:.,.	0/0:23:23,0	./.:0:.,.	1/1:26:0,26	1/1:18:0,18	1/1:17:0,17	0/0:29:29,0	0/0:16:16,0	0/1:26:10,16	0/0:15:15,0	./.:12:.,.	1/1:15:0,15	0/0:18:18,0	0/0:15:15,0	1/1:11:0,11
30317	55	30317_55	C	A	.	PASS	NS=4;AF=0.375;locori=p	GT:DP:AD	./.:0:.,.	./.:0:.,.	./.:0:.,.	./.:0:.,.	0/1:16:10,6	./.:0:.,.	0/0:17:17,0	1/1:13:0,13	./.:0:.,.	./.:0:.,.	./.:0:.,.	0/0:12:12,0	./.:0:.,.	./.:0:.,.	./.:0:.,.	./.:0:.,.	./.:0:.,.	./.:0:.,.	./.:0:.,.	./.:0:.,.	./.:0:.,.	./.:0:.,.	./.:0:.,.	./.:0:.,.
30330	26	30330_26	A	G	.	PASS	NS=16;AF=0.375;locori=p	GT:DP:AD	0/1:10:4,6	0/0:13:13,0	0/0:27:27,0	0/1:13:7,6	1/1:26:0,26	0/1:23:14,9	0/1:22:15,7	./.:0:.,.	0/1:14:7,7	./.:0:.,.	./.:0:.,.	./.:0:.,.	./.:0:.,.	0/0:11:11,0	./.:0:.,.	0/1:18:9,9	./.:0:.,.	./.:0:.,.	0/0:14:14,0	0/1:14:8,6	0/1:15:8,7	0/1:24:13,11	0/1:10:4,6	0/0:19:19,0
30379	66	30379_66	C	T	.	PASS	NS=14;AF=0.214;locori=p	GT:DP:AD	./.:0:.,.	0/0:13:13,0	0/1:16:9,7	0/0:17:17,0	0/1:21:12,9	0/1:12:8,4	0/0:13:13,0	0/0:13:13,0	./.:0:.,.	./.:0:.,.	0/0:11:11,0	./.:0:.,.	./.:0:.,.	./.:0:.,.	0/1:15:9,6	0/0:13:13,0	0/0:11:11,0	0/0:18:18,0	./.:0:.,.	./.:0:.,.	1/1:11:0,11	0/0:22:22,0	./.:0:.,.	./.:10:.,.
30397	76	30397_76	G	T	.	PASS	NS=2;AF=0.250;locori=p	GT:DP:AD	./.:0:.,.	0/1:10:7,3	./.:0:.,.	./.:0:.,.	./.:0:.,.	./.:0:.,.	./.:0:.,.	./.:0:.,.	./.:0:.,.	./.:0:.,.	./.:0:.,.	./.:0:.,.	./.:0:.,.	./.:0:.,.	./.:0:.,.	./.:0:.,.	./.:0:.,.	./.:0:.,.	./.:0:.,.	./.:0:.,.	0/0:12:12,0	./.:0:.,.	./.:0:.,.	./.:0:.,.
30418	34	30418_34	A	G	.	PASS	NS=16;AF=0.406;locori=p	GT:DP:AD	./.:0:.,.	./.:0:.,.	0/0:23:23,0	0/0:19:19,0	0/1:27:9,18	0/0:19:19,0	0/0:22:22,0	0/0:27:27,0	0/0:23:23,0	./.:0:.,.	./.:0:.,.	./.:0:.,.	1/1:15:0,15	./.:0:.,.	1/1:10:0,10	./.:13:.,.	0/0:15:15,0	1/1:12:0,12	0/0:12:12,0	./.:0:.,.	1/1:16:0,16	1/1:19:0,19	0/0:14:14,0	1/1:10:0,10
30423	31	30423_31	C	G	.	PASS	NS=16;AF=0.406;locori=p	GT:DP:AD	0/0:16:16,0	./.:0:.,.	0/0:22:22,0	0/0:14:14,0	0/0:19:19,0	0/0:17:17,0	0/0:17:17,0	0/0:22:22,0	./.:0:.,.	./.:0:.,.	0/1:18:7,11	0/1:11:5,6	1/1:33:0,33	1/1:26:0,26	1/1:17:0,17	./.:0:.,.	./.:0:.,.	0/1:25:7,18	./.:0:.,.	1/1:16:0,16	1/1:40:0,40	0/0:24:24,0	./.:0:.,.	./.:0:.,.
30423	61	30423_61	A	G	.	PASS	NS=16;AF=0.406;locori=p	GT:DP:AD	0/0:16:16,0	./.:0:.,.	0/0:22:22,0	0/0:14:14,0	0/0:19:19,0	0/0:17:17,0	0/0:17:17,0	0/0:22:22,0	./.:0:.,.	./.:0:.,.	0/1:18:7,11	0/1:11:5,6	1/1:33:0,33	1/1:26:0,26	1/1:17:0,17	./.:0:.,.	./.:0:.,.	0/1:25:7,18	./.:0:.,.	1/1:16:0,16	1/1:40:0,40	0/0:24:24,0	./.:0:.,.	./.:0:.,.
30485	33	30485_33	T	C	.	PASS	NS=18;AF=0.111;locori=p	GT:DP:AD	0/0:12:12,0	./.:0:.,.	0/0:16:16,0	0/1:10:7,3	0/0:23:23,0	0/1:22:10,12	./.:12:.,.	0/1:14:8,6	0/0:16:16,0	./.:0:.,.	0/1:18:8,10	0/0:18:18,0	./.:0:.,.	./.:0:.,.	0/0:12:12,0	0/0:16:16,0	./.:0:.,.	0/0:18:18,0	0/0:21:21,0	0/0:11:11,0	0/0:22:22,0	0/0:24:24,0	0/0:12:12,0	0/0:12:12,0
30485	57	30485_57	A	G	.	PASS	NS=18;AF=0.111;locori=p	GT:DP:AD	0/0:12:12,0	./.:0:.,.	0/0:16:16,0	0/1:10:7,3	0/0:23:23,0	0/1:22:10,12	./.:12:.,.	0/1:14:8,6	0/0:16:16,0	./.:0:.,.	0/1:18:8,10	0/0:18:18,0	./.:0:.,.	./.:0:.,.	0/0:12:12,0	0/0:16:16,0	./.:0:.,.	0/0:18:18,0	0/0:21:21,0	0/0:11:11,0	0/0:22:22,0	0/0:24:24,0	0/0:12:12,0	0/0:12:12,0
30538	47	30538_47	A	T	.	PASS	NS=18;AF=0.500;locori=p	GT:DP:AD	0/1:14:8,6	0/1:14:7,7	0/1:33:13,20	0/1:28:16,12	0/1:43:25,18	0/1:29:14,15	0/1:33:15,18	0/1:28:16,12	./.:12:.,.	./.:0:.,.	0/1:12:7,5	0/1:14:5,9	0/1:15:8,7	0/1:17:7,10	./.:0:.,.	0/1:16:8,8	./.:10:.,.	0/1:24:8,16	./.:18:.,.	./.:0:.,.	0/1:20:15,5	0/1:23:12,11	0/1:10:4,6	0/1:30:19,11
30538	71	30538_71	G	T	.	PASS	NS=18;AF=0.500;locori=p	GT:DP:AD	0/1:14:6,8	0/1:14:7,7	0/1:33:20,13	0/1:28:12,16	0/1:43:18,25	0/1:29:15,14	0/1:33:18,15	0/1:28:12,16	./.:12:.,.	./.:0:.,.	0/1:12:5,7	0/1:14:9,5	0/1:15:7,8	0/1:17:10,7	./.:0:.,.	0/1:16:8,8	./.:10:.,.	0/1:24:16,8	./.:18:.,.	./.:0:.,.	0/1:20:5,15	0/1:23:11,12	0/1:10:6,4	0/1:30:11,19
30539	50	30539_50	A	G	.	PASS	NS=20;AF=0.500;locori=p	GT:DP:AD	./.:11:.,.	./.:0:.,.	0/1:21:10,11	0/1:17:8,9	0/1:24:12,12	0/1:24:13,11	0/1:20:9,11	0/1:25:17,8	0/1:15:10,5	./.:0:.,.	0/1:12:6,6	./.:10:.,.	0/1:21:13,8	0/1:10:4,6	0/1:16:11,5	0/1:22:9,13	0/1:13:5,8	0/1:21:12,9	0/1:19:13,6	0/1:10:3,7	0/1:18:9,9	0/1:24:10,14	0/1:14:5,9	0/1:15:6,9
30557	41	30557_41	G	A	.	PASS	NS=16;AF=0.125;locori=p	GT:DP:AD	0/0:19:19,0	0/0:18:18,0	0/0:20:20,0	./.:0:.,.	0/0:37:37,0	0/0:27:27,0	0/0:26:26,0	0/0:18:18,0	0/0:15:15,0	./.:0:.,.	0/0:13:13,0	./.:0:.,.	./.:0:.,.	./.:0:.,.	./.:0:.,.	0/0:14:14,0	0/0:11:11,0	./.:0:.,.	0/0:11:11,0	./.:0:.,.	1/1:11:0,11	0/0:16:16,0	0/0:11:11,0	1/1:10:0,10
30593	65	30593_65	G	C	.	PASS	NS=5;AF=0.400;locori=p	GT:DP:AD	./.:0:.,.	./.:0:.,.	0/1:17:12,5	./.:0:.,.	0/1:14:10,4	0/1:13:8,5	0/1:14:9,5	0/0:15:15,0	./.:0:.,.	./.:0:.,.	./.:0:.,.	./.:0:.,.	./.:0:.,.	./.:0:.,.	./.:0:.,.	./.:0:.,.	./.:0:.,.	./.:0:.,.	./.:0:.,.	./.:0:.,.	./.:0:.,.	./.:0:.,.	./.:0:.,.	./.:0:.,.
30609	88	30609_88	G	A	.	PASS	NS=7;AF=0.286;locori=p	GT:DP:AD	./.:0:.,.	./.:0:.,.	./.:0:.,.	0/1:10:6,4	0/0:22:22,0	./.:10:.,.	0/0:22:22,0	./.:0:.,.	./.:0:.,.	./.:0:.,.	./.:0:.,.	./.:0:.,.	./.:0:.,.	0/1:12:8,4	./.:0:.,.	0/1:11:5,6	./.:0:.,.	./.:0:.,.	0/0:11:11,0	./.:0:.,.	./.:0:.,.	0/1:11:4,7	./.:0:.,.	./.:0:.,.
30641	64	30641_64	C	T	.	PASS	NS=16;AF=0.250;locori=p	GT:DP:AD	./.:0:.,.	./.:0:.,.	0/0:18:18,0	0/0:12:12,0	0/0:17:17,0	0/0:23:23,0	0/0:15:15,0	0/0:19:19,0	./.:0:.,.	./.:0:.,.	0/0:12:12,0	./.:0:.,.	1/1:14:0,14	1/1:12:0,12	1/1:12:0,12	0/0:14:14,0	./.:0:.,.	0/1:15:8,7	0/0:10:10,0	0/1:15:8,7	./.:0:.,.	0/0:15:15,0	0/0:11:11,0	./.:0:.,.
30645	88	30645_88	G	A	.	PASS	NS=7;AF=0.357;locori=p	GT:DP:AD	./.:0:.,.	./.:0:.,.	./.:0:.,.	./.:0:.,.	0/1:15:4,11	./.:0:.,.	./.:0:.,.	./.:0:.,.	./.:0:.,.	./.:0:.,.	./.:0:.,.	./.:0:.,.	0/0:10:10,0	0/0:11:11,0	./.:0:.,.	./.:0:.,.	./.:0:.,.	./.:0:.,.	1/1:20:0,20	0/0:13:13,0	./.:0:.,.	0/0:18:18,0	1/1:14:0,14	./.:0:.,.
30661	5	30661_5	C	T	.	PASS	NS=3;AF=0.500;locori=p	GT:DP:AD	./.:0:.,.	./.:0:.,.	./.:0:.,.	./.:0:.,.	0/1:15:6,9	0/0:14:14,0	./.:0:.,.	./.:15:.,.	./.:0:.,.	./.:0:.,.	./.:0:.,.	./.:0:.,.	1/1:10:0,10	./.:0:.,.	./.:0:.,.	./.:0:.,.	./.:0:.,.	./.:0:.,.	./.:0:.,.	./.:0:.,.	./.:0:.,.	./.:0:.,.	./.:0:.,.	./.:0:.,.
30717	19	30717_19	C	T	.	PASS	NS=2;AF=0.250;locori=p	GT:DP:AD	0/0:12:12,0	./.:0:.,.	./.:0:.,.	./.:0:.,.	./.:0:.,.	./.:0:.,.	./.:0:.,.	./.:0:.,.	./.:0:.,.	./.:0:.,.	./.:0:.,.	./.:0:.,.	0/1:14:5,9	./.:0:.,.	./.:0:.,.	./.:0:.,.	./.:0:.,.	./.:0:.,.	./.:11:.,.	./.:0:.,.	./.:0:.,.	./.:0:.,.	./.:0:.,.	./.:0:.,.
30717	24	30717_24	C	T	.	PASS	NS=2;AF=0.250;locori=p	GT:DP:AD	0/0:12:12,0	./.:0:.,.	./.:0:.,.	./.:0:.,.	./.:0:.,.	./.:0:.,.	./.:0:.,.	./.:0:.,.	./.:0:.,.	./.:0:.,.	./.:0:.,.	./.:0:.,.	0/1:14:5,9	./.:0:.,.	./.:0:.,.	./.:0:.,.	./.:0:.,.	./.:0:.,.	./.:11:.,.	./.:0:.,.	./.:0:.,.	./.:0:.,.	./.:0:.,.	./.:0:.,.
30731	29	30731_29	G	A	.	PASS	NS=10;AF=0.050;locori=p	GT:DP:AD	./.:0:.,.	./.:0:.,.	0/0:16:16,0	0/0:11:11,0	0/0:18:18,0	0/0:12:12,0	0/0:16:16,0	0/0:16:16,0	./.:0:.,.	./.:0:.,.	./.:0:.,.	0/0:10:10,0	./.:0:.,.	./.:0:.,.	./.:0:.,.	./.:0:.,.	./.:0:.,.	./.:0:.,.	0/0:12:12,0	./.:0:.,.	0/1:18:13,5	0/0:28:28,0	./.:0:.,.	./.:0:.,.
30759	74	30759_74	T	C	.	PASS	NS=4;AF=0.375;locori=p	GT:DP:AD	./.:0:.,.	./.:0:.,.	0/0:11:11,0	./.:0:.,.	./.:0:.,.	./.:0:.,.	0/0:13:13,0	0/1:15:4,11	./.:0:.,.	./.:0:.,.	./.:0:.,.	./.:0:.,.	./.:0:.,.	./.:0:.,.	./.:0:.,.	./.:0:.,.	./.:0:.,.	./.:0:.,.	./.:0:.,.	./.:0:.,.	1/1:13:0,13	./.:0:.,.	./.:0:.,.	./.:0:.,.
30799	14	30799_14	G	A	.	PASS	NS=7;AF=0.429;locori=p	GT:DP:AD	0/1:11:4,7	./.:0:.,.	1/1:13:0,13	./.:0:.,.	0/0:20:20,0	0/1:19:7,12	0/0:32:32,0	0/0:18:18,0	1/1:17:0,17	./.:0:.,.	./.:0:.,.	./.:0:.,.	./.:0:.,.	./.:0:.,.	./.:0:.,.	./.:0:.,.	./.:0:.,.	./.:0:.,.	./.:0:.,.	./.:0:.,.	./.:0:.,.	./.:0:.,.	./.:0:.,.	./.:0:.,.
30819	44	30819_44	C	T	.	PASS	NS=5;AF=0.100;locori=p	GT:DP:AD	./.:0:.,.	./.:0:.,.	./.:0:.,.	./.:0:.,.	0/1:13:6,7	0/0:13:13,0	0/0:12:12,0	0/0:12:12,0	./.:0:.,.	./.:0:.,.	./.:0:.,.	./.:0:.,.	./.:0:.,.	./.:0:.,.	./.:0:.,.	./.:0:.,.	./.:0:.,.	./.:0:.,.	./.:0:.,.	./.:0:.,.	./.:0:.,.	0/0:15:15,0	./.:0:.,.	./.:0:.,.
30854	16	30854_16	T	C	.	PASS	NS=19;AF=0.395;locori=p	GT:DP:AD	0/0:10:10,0	0/1:15:11,4	0/1:24:6,18	0/1:11:5,6	0/0:20:20,0	0/0:23:23,0	1/1:19:0,19	0/0:25:25,0	0/0:12:12,0	./.:0:.,.	./.:0:.,.	0/1:10:4,6	./.:0:.,.	./.:0:.,.	1/1:13:0,13	0/0:13:13,0	0/0:12:12,0	0/1:12:8,4	0/1:11:5,6	./.:0:.,.	1/1:21:0,21	0/1:19:5,14	0/0:14:14,0	1/1:14:0,14
30858	63	30858_63	T	C	.	PASS	NS=7;AF=0.357;locori=p	GT:DP:AD	./.:11:.,.	./.:0:.,.	1/1:13:0,13	0/0:15:15,0	0/1:12:4,8	./.:0:.,.	./.:0:.,.	0/0:16:16,0	./.:0:.,.	./.:0:.,.	./.:0:.,.	./.:0:.,.	./.:0:.,.	./.:0:.,.	./.:0:.,.	0/1:11:3,8	./.:0:.,.	./.:10:.,.	0/1:12:6,6	./.:0:.,.	./.:0:.,.	0/0:18:18,0	./.:0:.,.	./.:0:.,.
31057	78	31057_78	G	T	.	PASS	NS=6;AF=0.333;locori=p	GT:DP:AD	./.:0:.,.	./.:0:.,.	1/1:12:0,12	./.:0:.,.	0/1:14:10,4	0/1:16:7,9	./.:0:.,.	0/0:13:13,0	./.:0:.,.	./.:0:.,.	./.:0:.,.	./.:0:.,.	./.:0:.,.	./.:0:.,.	./.:0:.,.	./.:0:.,.	./.:0:.,.	0/0:13:13,0	./.:0:.,.	./.:0:.,.	0/0:12:12,0	./.:0:.,.	./.:0:.,.	./.:0:.,.
31094	40	31094_40	A	C	.	PASS	NS=8;AF=0.438;locori=p	GT:DP:AD	0/0:18:18,0	0/1:15:9,6	./.:18:.,.	./.:14:.,.	0/1:35:20,15	0/1:21:16,5	0/1:35:25,10	0/1:24:18,6	./.:11:.,.	./.:0:.,.	0/1:13:9,4	./.:0:.,.	0/1:12:7,5	./.:0:.,.	./.:0:.,.	./.:0:.,.	./.:0:.,.	./.:0:.,.	./.:0:.,.	./.:0:.,.	./.:0:.,.	./.:0:.,.	./.:0:.,.	./.:10:.,.
31132	30	31132_30	C	T	.	PASS	NS=4;AF=0.250;locori=p	GT:DP:AD	./.:0:.,.	./.:0:.,.	./.:14:.,.	0/1:16:7,9	0/1:12:4,8	./.:0:.,.	0/0:10:10,0	0/0:15:15,0	./.:0:.,.	./.:0:.,.	./.:0:.,.	./.:0:.,.	./.:0:.,.	./.:0:.,.	./.:0:.,.	./.:0:.,.	./.:0:.,.	./.:0:.,.	./.:0:.,.	./.:0:.,.	./.:0:.,.	./.:0:.,.	./.:0:.,.	./.:0:.,.
31161	53	31161_53	G	C	.	PASS	NS=17;AF=0.265;locori=p	GT:DP:AD	./.:0:.,.	./.:0:.,.	0/0:19:19,0	0/0:16:16,0	0/0:20:20,0	0/0:19:19,0	0/0:31:31,0	0/0:22:22,0	./.:0:.,.	./.:0:.,.	0/0:14:14,0	./.:0:.,.	1/1:21:0,21	./.:0:.,.	1/1:12:0,12	0/0:10:10,0	0/0:13:13,0	0/1:14:6,8	0/0:13:13,0	./.:0:.,.	1/1:12:0,12	0/0:13:13,0	0/0:10:10,0	1/1:13:0,13
31316	61	31316_61	G	A	.	PASS	NS=17;AF=0.029;locori=p	GT:DP:AD	0/0:14:14,0	0/0:19:19,0	0/0:17:17,0	0/0:14:14,0	0/0:31:31,0	0/0:16:16,0	0/0:16:16,0	0/0:22:22,0	0/1:13:5,8	./.:0:.,.	./.:0:.,.	./.:0:.,.	0/0:16:16,0	0/0:12:12,0	0/0:11:11,0	./.:0:.,.	./.:0:.,.	./.:0:.,.	0/0:12:12,0	0/0:11:11,0	0/0:13:13,0	0/0:15:15,0	./.:0:.,.	0/0:12:12,0
31352	57	31352_57	C	A	.	PASS	NS=19;AF=0.132;locori=p	GT:DP:AD	0/0:11:11,0	./.:0:.,.	0/0:20:20,0	0/1:13:5,8	0/0:16:16,0	0/1:22:13,9	0/1:21:12,9	0/1:24:13,11	0/0:10:10,0	0/0:11:11,0	./.:10:.,.	./.:0:.,.	0/0:10:10,0	./.:0:.,.	0/0:13:13,0	0/0:11:11,0	0/1:10:5,5	0/0:15:15,0	0/0:12:12,0	./.:0:.,.	0/0:16:16,0	0/0:21:21,0	0/0:13:13,0	0/0:18:18,0
31444	35	31444_35	A	G	.	PASS	NS=13;AF=0.500;locori=p	GT:DP:AD	./.:0:.,.	./.:0:.,.	./.:14:.,.	1/1:15:0,15	0/1:19:11,8	0/1:15:5,10	1/1:17:0,17	1/1:10:0,10	./.:0:.,.	0/1:12:6,6	1/1:11:0,11	./.:0:.,.	0/0:10:10,0	0/0:10:10,0	0/0:12:12,0	./.:0:.,.	./.:12:.,.	./.:0:.,.	./.:12:.,.	./.:0:.,.	0/0:13:13,0	1/1:12:0,12	./.:0:.,.	0/0:19:19,0
31483	25	31483_25	C	G	.	PASS	NS=10;AF=0.050;locori=p	GT:DP:AD	./.:0:.,.	0/1:14:9,5	./.:0:.,.	0/0:10:10,0	0/0:15:15,0	0/0:12:12,0	0/0:15:15,0	0/0:16:16,0	./.:0:.,.	./.:0:.,.	./.:0:.,.	./.:0:.,.	./.:0:.,.	./.:0:.,.	0/0:12:12,0	./.:0:.,.	./.:0:.,.	./.:0:.,.	./.:0:.,.	./.:0:.,.	0/0:11:11,0	0/0:17:17,0	0/0:14:14,0	./.:0:.,.
31565	50	31565_50	A	G	.	PASS	NS=10;AF=0.250;locori=p	GT:DP:AD	./.:0:.,.	1/1:14:0,14	0/0:17:17,0	./.:0:.,.	0/0:17:17,0	0/0:26:26,0	0/1:14:6,8	0/1:20:6,14	0/1:11:7,4	./.:0:.,.	./.:0:.,.	./.:0:.,.	0/0:12:12,0	0/0:12:12,0	./.:0:.,.	./.:0:.,.	./.:0:.,.	./.:0:.,.	./.:0:.,.	./.:0:.,.	./.:0:.,.	0/0:14:14,0	./.:0:.,.	./.:0:.,.
31565	80	31565_80	A	G	.	PASS	NS=10;AF=0.250;locori=p	GT:DP:AD	./.:0:.,.	1/1:14:0,14	0/0:17:17,0	./.:0:.,.	0/0:17:17,0	0/0:26:26,0	0/1:14:6,8	0/1:20:6,14	0/1:11:7,4	./.:0:.,.	./.:0:.,.	./.:0:.,.	0/0:12:12,0	0/0:12:12,0	./.:0:.,.	./.:0:.,.	./.:0:.,.	./.:0:.,.	./.:0:.,.	./.:0:.,.	./.:0:.,.	0/0:14:14,0	./.:0:.,.	./.:0:.,.
31720	35	31720_35	C	T	.	PASS	NS=12;AF=0.375;locori=p	GT:DP:AD	./.:0:.,.	./.:0:.,.	0/1:15:10,5	0/1:20:13,7	0/0:20:20,0	0/0:14:14,0	0/0:19:19,0	0/1:11:7,4	./.:0:.,.	./.:0:.,.	0/1:12:4,8	./.:0:.,.	1/1:18:0,18	./.:0:.,.	./.:0:.,.	./.:0:.,.	0/1:10:6,4	0/1:12:6,6	./.:0:.,.	0/1:13:9,4	./.:0:.,.	0/0:16:16,0	./.:0:.,.	./.:0:.,.
31721	16	31721_16	A	G	.	PASS	NS=18;AF=0.278;locori=p	GT:DP:AD	0/0:10:10,0	0/0:12:12,0	0/0:23:23,0	./.:0:.,.	0/0:17:17,0	0/0:18:18,0	0/0:13:13,0	0/0:18:18,0	./.:0:.,.	0/0:10:10,0	./.:0:.,.	./.:0:.,.	1/1:15:0,15	./.:0:.,.	1/1:13:0,13	0/0:13:13,0	0/0:11:11,0	0/1:21:10,11	0/0:21:21,0	0/1:11:5,6	1/1:11:0,11	0/0:18:18,0	./.:0:.,.	1/1:11:0,11
31737	36	31737_36	G	A	.	PASS	NS=21;AF=0.238;locori=p	GT:DP:AD	0/0:10:10,0	0/0:11:11,0	0/0:35:35,0	0/0:15:15,0	0/0:36:36,0	0/0:25:25,0	0/0:32:32,0	0/0:17:17,0	0/0:14:14,0	0/0:10:10,0	0/0:24:24,0	./.:0:.,.	1/1:27:0,27	1/1:15:0,15	./.:0:.,.	0/0:24:24,0	./.:0:.,.	0/1:24:9,15	0/0:20:20,0	0/1:18:7,11	1/1:25:0,25	0/0:35:35,0	0/0:17:17,0	1/1:15:0,15
31812	34	31812_34	G	C	.	PASS	NS=6;AF=0.083;locori=p	GT:DP:AD	./.:0:.,.	./.:0:.,.	0/0:16:16,0	0/0:16:16,0	0/0:14:14,0	0/0:13:13,0	0/0:23:23,0	0/1:14:10,4	./.:0:.,.	./.:0:.,.	./.:0:.,.	./.:0:.,.	./.:0:.,.	./.:0:.,.	./.:0:.,.	./.:0:.,.	./.:0:.,.	./.:0:.,.	./.:0:.,.	./.:0:.,.	./.:0:.,.	./.:0:.,.	./.:0:.,.	./.:0:.,.
31945	31	31945_31	A	C	.	PASS	NS=5;AF=0.500;locori=p	GT:DP:AD	./.:0:.,.	0/1:12:6,6	./.:0:.,.	./.:0:.,.	0/1:14:7,7	./.:0:.,.	./.:0:.,.	1/1:10:0,10	./.:0:.,.	./.:0:.,.	./.:0:.,.	./.:0:.,.	0/0:10:10,0	./.:0:.,.	./.:0:.,.	./.:0:.,.	./.:0:.,.	0/1:10:7,3	./.:0:.,.	./.:0:.,.	./.:0:.,.	./.:12:.,.	./.:0:.,.	./.:0:.,.
32079	41	32079_41	C	G	.	PASS	NS=7;AF=0.500;locori=p	GT:DP:AD	0/1:11:6,5	./.:10:.,.	./.:0:.,.	./.:0:.,.	./.:0:.,.	0/1:16:7,9	./.:0:.,.	./.:0:.,.	./.:0:.,.	./.:0:.,.	./.:0:.,.	./.:0:.,.	0/1:11:7,4	0/1:14:9,5	./.:0:.,.	0/1:13:6,7	./.:0:.,.	./.:0:.,.	./.:0:.,.	./.:0:.,.	./.:0:.,.	0/1:17:5,12	./.:0:.,.	0/1:11:6,5
32079	77	32079_77	C	T	.	PASS	NS=6;AF=0.500;locori=p	GT:DP:AD	0/1:11:5,6	./.:10:.,.	./.:0:.,.	./.:0:.,.	./.:0:.,.	0/1:16:9,7	./.:0:.,.	./.:0:.,.	./.:0:.,.	./.:0:.,.	./.:0:.,.	./.:0:.,.	./.:11:.,.	0/1:14:5,9	./.:0:.,.	0/1:13:7,6	./.:0:.,.	./.:0:.,.	./.:0:.,.	./.:0:.,.	./.:0:.,.	0/1:17:12,5	./.:0:.,.	0/1:11:5,6
32185	40	32185_40	A	C	.	PASS	NS=20;AF=0.375;locori=p	GT:DP:AD	0/1:18:9,9	0/1:19:10,9	0/1:41:24,17	0/1:24:12,12	0/1:52:38,14	0/1:59:38,21	0/1:45:26,19	0/1:39:25,14	0/1:22:13,9	./.:0:.,.	0/0:13:13,0	./.:16:.,.	0/1:35:23,12	0/1:27:19,8	0/1:36:23,13	0/0:27:27,0	0/0:18:18,0	./.:18:.,.	0/1:18:13,5	0/0:12:12,0	./.:34:.,.	0/0:23:23,0	0/1:18:11,7	0/1:23:18,5
32203	60	32203_60	G	A	.	PASS	NS=7;AF=0.143;locori=p	GT:DP:AD	./.:0:.,.	./.:0:.,.	0/1:10:3,7	./.:0:.,.	0/0:22:22,0	0/1:13:6,7	0/0:15:15,0	0/0:20:20,0	./.:0:.,.	./.:0:.,.	./.:0:.,.	./.:0:.,.	0/0:14:14,0	./.:0:.,.	./.:0:.,.	0/0:11:11,0	./.:0:.,.	./.:0:.,.	./.:0:.,.	./.:0:.,.	./.:0:.,.	./.:0:.,.	./.:0:.,.	./.:0:.,.
32226	56	32226_56	G	A	.	PASS	NS=11;AF=0.227;locori=p	GT:DP:AD	0/0:19:19,0	1/1:13:0,13	./.:0:.,.	0/0:19:19,0	./.:0:.,.	0/0:11:11,0	./.:0:.,.	1/1:15:0,15	./.:0:.,.	./.:0:.,.	0/1:19:14,5	0/0:11:11,0	0/0:17:17,0	./.:0:.,.	0/0:18:18,0	./.:0:.,.	./.:0:.,.	./.:0:.,.	./.:0:.,.	./.:0:.,.	0/0:30:30,0	./.:0:.,.	./.:0:.,.	0/0:15:15,0
32240	47	32240_47	C	T	.	PASS	NS=8;AF=0.312;locori=p	GT:DP:AD	./.:0:.,.	./.:0:.,.	0/0:11:11,0	0/0:13:13,0	./.:0:.,.	0/1:11:6,5	0/0:15:15,0	0/1:14:8,6	0/0:10:10,0	./.:0:.,.	./.:0:.,.	./.:0:.,.	./.:0:.,.	./.:0:.,.	./.:0:.,.	./.:0:.,.	./.:0:.,.	./.:0:.,.	./.:0:.,.	./.:0:.,.	1/1:16:0,16	0/1:13:6,7	./.:0:.,.	./.:0:.,.
32401	64	32401_64	G	A	.	PASS	NS=12;AF=0.125;locori=p	GT:DP:AD	./.:0:.,.	./.:0:.,.	0/0:22:22,0	0/0:17:17,0	0/0:25:25,0	0/0:14:14,0	0/0:17:17,0	0/0:11:11,0	./.:0:.,.	./.:0:.,.	./.:0:.,.	./.:0:.,.	./.:0:.,.	./.:0:.,.	./.:0:.,.	./.:0:.,.	0/0:13:13,0	./.:0:.,.	0/0:13:13,0	0/1:17:6,11	1/1:11:0,11	0/0:26:26,0	0/0:11:11,0	./.:0:.,.
32428	57	32428_57	A	C	.	PASS	NS=18;AF=0.333;locori=p	GT:DP:AD	0/1:17:10,7	1/1:16:0,16	0/0:27:27,0	0/1:14:5,9	0/1:36:17,19	0/0:19:19,0	0/1:23:12,11	0/0:26:26,0	./.:0:.,.	./.:0:.,.	./.:0:.,.	1/1:13:0,13	0/0:20:20,0	0/0:10:10,0	./.:0:.,.	./.:11:.,.	./.:0:.,.	0/0:15:15,0	1/1:15:0,15	0/0:14:14,0	0/0:14:14,0	0/1:28:15,13	0/1:13:8,5	0/0:10:10,0
32484	8	32484_8	G	A	.	PASS	NS=19;AF=0.184;locori=p	GT:DP:AD	./.:0:.,.	0/1:10:3,7	0/0:20:20,0	0/1:13:8,5	0/0:31:31,0	0/0:43:43,0	0/1:21:12,9	0/0:37:37,0	0/0:15:15,0	./.:0:.,.	./.:0:.,.	./.:0:.,.	0/0:15:15,0	0/0:20:20,0	./.:0:.,.	0/0:12:12,0	1/1:14:0,14	0/0:15:15,0	0/1:23:9,14	0/0:10:10,0	0/0:17:17,0	0/0:32:32,0	0/1:12:6,6	0/0:17:17,0
32489	6	32489_6	A	C	.	PASS	NS=8;AF=0.438;locori=p	GT:DP:AD	./.:0:.,.	./.:0:.,.	./.:0:.,.	0/0:11:11,0	0/1:15:6,9	0/1:10:5,5	0/1:15:8,7	0/1:10:6,4	./.:0:.,.	./.:0:.,.	./.:0:.,.	./.:0:.,.	1/1:13:0,13	./.:0:.,.	./.:0:.,.	./.:0:.,.	./.:0:.,.	0/1:11:5,6	./.:0:.,.	./.:0:.,.	./.:0:.,.	0/0:10:10,0	./.:0:.,.	./.:0:.,.
32528	22	32528_22	C	T	.	PASS	NS=3;AF=0.333;locori=p	GT:DP:AD	./.:0:.,.	./.:0:.,.	0/1:12:5,7	./.:0:.,.	0/0:12:12,0	./.:0:.,.	0/1:10:7,3	./.:0:.,.	./.:0:.,.	./.:0:.,.	./.:0:.,.	./.:0:.,.	./.:0:.,.	./.:0:.,.	./.:0:.,.	./.:0:.,.	./.:0:.,.	./.:0:.,.	./.:0:.,.	./.:0:.,.	./.:0:.,.	./.:0:.,.	./.:0:.,.	./.:0:.,.
32528	31	32528_31	T	G	.	PASS	NS=3;AF=0.333;locori=p	GT:DP:AD	./.:0:.,.	./.:0:.,.	0/1:12:5,7	./.:0:.,.	0/0:12:12,0	./.:0:.,.	0/1:10:7,3	./.:0:.,.	./.:0:.,.	./.:0:.,.	./.:0:.,.	./.:0:.,.	./.:0:.,.	./.:0:.,.	./.:0:.,.	./.:0:.,.	./.:0:.,.	./.:0:.,.	./.:0:.,.	./.:0:.,.	./.:0:.,.	./.:0:.,.	./.:0:.,.	./.:0:.,.
32581	41	32581_41	T	C	.	PASS	NS=15;AF=0.100;locori=p	GT:DP:AD	0/0:12:12,0	./.:0:.,.	0/0:19:19,0	./.:0:.,.	0/0:24:24,0	0/1:19:12,7	0/1:26:14,12	0/1:22:10,12	./.:0:.,.	./.:0:.,.	./.:0:.,.	0/0:10:10,0	0/0:20:20,0	0/0:11:11,0	./.:0:.,.	0/0:21:21,0	./.:0:.,.	0/0:11:11,0	./.:0:.,.	0/0:15:15,0	0/0:10:10,0	0/0:11:11,0	./.:0:.,.	0/0:10:10,0
32581	65	32581_65	A	G	.	PASS	NS=15;AF=0.100;locori=p	GT:DP:AD	0/0:12:12,0	./.:0:.,.	0/0:19:19,0	./.:0:.,.	0/0:24:24,0	0/1:19:12,7	0/1:26:14,12	0/1:22:10,12	./.:0:.,.	./.:0:.,.	./.:0:.,.	0/0:10:10,0	0/0:20:20,0	0/0:11:11,0	./.:0:.,.	0/0:21:21,0	./.:0:.,.	0/0:11:11,0	./.:0:.,.	0/0:15:15,0	0/0:10:10,0	0/0:11:11,0	./.:0:.,.	0/0:10:10,0
32706	65	32706_65	C	T	.	PASS	NS=20;AF=0.125;locori=p	GT:DP:AD	0/0:10:10,0	./.:0:.,.	0/1:19:7,12	0/0:18:18,0	0/0:27:27,0	0/0:15:15,0	0/1:25:10,15	0/1:38:17,21	0/0:15:15,0	./.:0:.,.	0/0:20:20,0	./.:0:.,.	0/0:16:16,0	0/0:16:16,0	0/0:10:10,0	0/0:16:16,0	0/0:17:17,0	0/0:21:21,0	0/1:15:11,4	./.:0:.,.	0/0:14:14,0	0/0:42:42,0	0/1:23:13,10	0/0:16:16,0
32722	42	32722_42	T	C	.	PASS	NS=7;AF=0.429;locori=p	GT:DP:AD	./.:0:.,.	./.:0:.,.	./.:13:.,.	./.:0:.,.	0/0:13:13,0	1/1:11:0,11	0/1:17:7,10	0/1:11:4,7	./.:0:.,.	./.:0:.,.	./.:0:.,.	./.:0:.,.	0/0:10:10,0	./.:0:.,.	./.:0:.,.	./.:0:.,.	./.:0:.,.	./.:0:.,.	./.:12:.,.	./.:0:.,.	./.:0:.,.	1/1:15:0,15	./.:0:.,.	0/0:10:10,0
32844	10	32844_10	A	T	.	PASS	NS=10;AF=0.300;locori=p	GT:DP:AD	./.:0:.,.	0/1:14:9,5	0/0:26:26,0	./.:0:.,.	0/1:18:10,8	0/0:17:17,0	0/0:27:27,0	0/0:18:18,0	./.:0:.,.	./.:0:.,.	./.:0:.,.	./.:0:.,.	./.:0:.,.	./.:0:.,.	./.:0:.,.	0/0:13:13,0	./.:0:.,.	./.:0:.,.	1/1:14:0,14	./.:0:.,.	1/1:12:0,12	./.:0:.,.	0/0:14:14,0	./.:0:.,.
32900	74	32900_74	T	C	.	PASS	NS=18;AF=0.056;locori=p	GT:DP:AD	0/0:14:14,0	./.:0:.,.	0/0:24:24,0	0/0:16:16,0	0/0:33:33,0	0/0:22:22,0	0/0:31:31,0	0/0:25:25,0	0/0:11:11,0	./.:0:.,.	./.:0:.,.	./.:0:.,.	0/1:25:11,14	0/1:13:7,6	0/0:20:20,0	0/0:17:17,0	0/0:15:15,0	0/0:11:11,0	0/0:12:12,0	0/0:15:15,0	./.:0:.,.	0/0:15:15,0	0/0:16:16,0	./.:0:.,.
32901	68	32901_68	G	A	.	PASS	NS=7;AF=0.143;locori=p	GT:DP:AD	./.:0:.,.	./.:0:.,.	0/0:11:11,0	0/1:14:5,9	0/1:17:8,9	0/0:16:16,0	0/0:17:17,0	0/0:11:11,0	./.:0:.,.	./.:0:.,.	./.:0:.,.	./.:0:.,.	./.:0:.,.	./.:0:.,.	./.:0:.,.	./.:0:.,.	0/0:13:13,0	./.:0:.,.	./.:0:.,.	./.:0:.,.	./.:0:.,.	./.:0:.,.	./.:0:.,.	./.:0:.,.
32935	12	32935_12	A	G	.	PASS	NS=16;AF=0.312;locori=p	GT:DP:AD	0/0:15:15,0	0/0:15:15,0	0/0:28:28,0	./.:0:.,.	0/0:23:23,0	1/1:21:0,21	0/0:21:21,0	0/0:28:28,0	1/1:16:0,16	./.:0:.,.	1/1:15:0,15	./.:0:.,.	0/0:10:10,0	./.:0:.,.	./.:0:.,.	1/1:10:0,10	./.:0:.,.	0/1:10:5,5	./.:0:.,.	./.:0:.,.	0/1:13:7,6	0/0:23:23,0	0/0:13:13,0	0/0:12:12,0
32936	34	32936_34	G	A	.	PASS	NS=8;AF=0.375;locori=p	GT:DP:AD	./.:0:.,.	./.:0:.,.	0/0:28:28,0	0/0:13:13,0	0/0:17:17,0	0/0:18:18,0	1/1:24:0,24	0/1:21:12,9	./.:0:.,.	./.:0:.,.	./.:0:.,.	./.:0:.,.	1/1:11:0,11	./.:0:.,.	./.:0:.,.	./.:0:.,.	./.:0:.,.	./.:0:.,.	./.:0:.,.	./.:0:.,.	./.:0:.,.	0/1:14:7,7	./.:12:.,.	./.:0:.,.
32944	20	32944_20	C	A	.	PASS	NS=16;AF=0.156;locori=p	GT:DP:AD	0/0:17:17,0	0/1:19:9,10	0/0:30:30,0	./.:0:.,.	0/0:25:25,0	0/1:23:11,12	0/1:10:4,6	0/1:25:14,11	./.:0:.,.	./.:0:.,.	./.:0:.,.	0/1:13:10,3	0/0:12:12,0	0/0:26:26,0	./.:0:.,.	0/0:15:15,0	./.:0:.,.	0/0:29:29,0	./.:0:.,.	./.:0:.,.	0/0:17:17,0	0/0:29:29,0	0/0:12:12,0	0/0:19:19,0
32944	24	32944_24	T	C	.	PASS	NS=16;AF=0.156;locori=p	GT:DP:AD	0/0:17:17,0	0/1:19:9,10	0/0:30:30,0	./.:0:.,.	0/0:25:25,0	0/1:23:11,12	0/1:10:4,6	0/1:25:14,11	./.:0:.,.	./.:0:.,.	./.:0:.,.	0/1:13:10,3	0/0:12:12,0	0/0:26:26,0	./.:0:.,.	0/0:15:15,0	./.:0:.,.	0/0:29:29,0	./.:0:.,.	./.:0:.,.	0/0:17:17,0	0/0:29:29,0	0/0:12:12,0	0/0:19:19,0
32991	61	32991_61	T	G	.	PASS	NS=4;AF=0.250;locori=p	GT:DP:AD	./.:0:.,.	./.:0:.,.	./.:0:.,.	./.:0:.,.	./.:0:.,.	./.:0:.,.	./.:0:.,.	0/1:12:6,6	./.:0:.,.	./.:0:.,.	0/1:12:5,7	./.:0:.,.	./.:0:.,.	./.:0:.,.	./.:0:.,.	./.:0:.,.	./.:0:.,.	./.:0:.,.	./.:0:.,.	./.:0:.,.	0/0:10:10,0	0/0:19:19,0	./.:0:.,.	./.:0:.,.
32991	86	32991_86	T	G	.	PASS	NS=4;AF=0.250;locori=p	GT:DP:AD	./.:0:.,.	./.:0:.,.	./.:0:.,.	./.:0:.,.	./.:0:.,.	./.:0:.,.	./.:0:.,.	0/1:12:6,6	./.:0:.,.	./.:0:.,.	0/1:12:5,7	./.:0:.,.	./.:0:.,.	./.:0:.,.	./.:0:.,.	./.:0:.,.	./.:0:.,.	./.:0:.,.	./.:0:.,.	./.:0:.,.	0/0:10:10,0	0/0:19:19,0	./.:0:.,.	./.:0:.,.
33003	75	33003_75	C	T	.	PASS	NS=1;AF=0.500;locori=p	GT:DP:AD	./.:0:.,.	0/1:11:5,6	./.:0:.,.	./.:0:.,.	./.:0:.,.	./.:0:.,.	./.:0:.,.	./.:0:.,.	./.:0:.,.	./.:0:.,.	./.:0:.,.	./.:0:.,.	./.:0:.,.	./.:0:.,.	./.:0:.,.	./.:0:.,.	./.:0:.,.	./.:0:.,.	./.:0:.,.	./.:0:.,.	./.:0:.,.	./.:0:.,.	./.:0:.,.	./.:0:.,.
33011	61	33011_61	A	C	.	PASS	NS=20;AF=0.325;locori=p	GT:DP:AD	./.:0:.,.	0/0:10:10,0	0/0:18:18,0	0/0:24:24,0	0/0:36:36,0	0/0:29:29,0	0/0:20:20,0	0/0:18:18,0	0/0:18:18,0	./.:0:.,.	0/0:16:16,0	./.:0:.,.	1/1:11:0,11	1/1:16:0,16	1/1:14:0,14	0/0:14:14,0	0/0:11:11,0	0/1:12:6,6	0/0:16:16,0	1/1:11:0,11	1/1:24:0,24	0/0:20:20,0	./.:0:.,.	1/1:27:0,27
33012	30	33012_30	A	G	.	PASS	NS=1;AF=0.500;locori=p	GT:DP:AD	./.:0:.,.	./.:0:.,.	./.:0:.,.	./.:0:.,.	./.:0:.,.	./.:0:.,.	./.:0:.,.	./.:0:.,.	./.:0:.,.	./.:0:.,.	./.:0:.,.	./.:0:.,.	./.:0:.,.	./.:0:.,.	./.:0:.,.	./.:0:.,.	./.:0:.,.	./.:0:.,.	0/1:12:6,6	./.:0:.,.	./.:0:.,.	./.:0:.,.	./.:0:.,.	./.:0:.,.
33023	28	33023_28	C	T	.	PASS	NS=13;AF=0.346;locori=p	GT:DP:AD	1/1:10:0,10	0/1:12:5,7	0/1:18:10,8	1/1:12:0,12	0/1:18:8,10	./.:0:.,.	1/1:18:0,18	0/0:20:20,0	./.:0:.,.	./.:0:.,.	./.:0:.,.	0/0:14:14,0	./.:0:.,.	0/0:11:11,0	0/0:12:12,0	./.:0:.,.	./.:0:.,.	0/0:12:12,0	./.:0:.,.	./.:0:.,.	0/0:15:15,0	0/0:10:10,0	./.:0:.,.	./.:0:.,.
33023	44	33023_44	T	C	.	PASS	NS=11;AF=0.409;locori=p	GT:DP:AD	1/1:10:0,10	0/1:12:5,7	0/1:18:10,8	1/1:12:0,12	0/1:18:8,10	./.:0:.,.	1/1:18:0,18	0/0:20:20,0	./.:0:.,.	./.:0:.,.	./.:0:.,.	0/0:14:14,0	./.:0:.,.	0/0:11:11,0	0/0:12:12,0	./.:0:.,.	./.:0:.,.	./.:12:.,.	./.:0:.,.	./.:0:.,.	0/0:15:15,0	./.:10:.,.	./.:0:.,.	./.:0:.,.
33057	31	33057_31	T	C	.	PASS	NS=21;AF=0.143;locori=p	GT:DP:AD	0/0:15:15,0	0/1:13:5,8	0/0:30:30,0	0/1:13:9,4	0/1:32:14,18	0/0:25:25,0	0/1:33:21,12	0/0:25:25,0	0/0:14:14,0	./.:0:.,.	0/1:14:8,6	./.:0:.,.	0/0:16:16,0	./.:0:.,.	0/0:11:11,0	0/0:11:11,0	0/1:23:10,13	0/0:15:15,0	0/0:19:19,0	0/0:16:16,0	0/0:15:15,0	0/0:15:15,0	0/0:17:17,0	0/0:11:11,0
33062	83	33062_83	T	C	.	PASS	NS=11;AF=0.409;locori=p	GT:DP:AD	./.:0:.,.	./.:0:.,.	0/1:18:11,7	0/1:11:7,4	0/0:12:12,0	0/0:12:12,0	0/0:15:15,0	0/1:13:8,5	./.:0:.,.	./.:0:.,.	./.:0:.,.	./.:0:.,.	./.:0:.,.	1/1:17:0,17	./.:0:.,.	0/1:13:5,8	./.:0:.,.	./.:0:.,.	0/1:19:8,11	./.:0:.,.	1/1:12:0,12	0/0:14:14,0	./.:0:.,.	./.:0:.,.
33092	51	33092_51	A	G	.	PASS	NS=5;AF=0.500;locori=p	GT:DP:AD	./.:0:.,.	./.:0:.,.	./.:0:.,.	./.:0:.,.	./.:0:.,.	./.:0:.,.	0/0:12:12,0	0/1:12:9,3	./.:0:.,.	./.:0:.,.	./.:0:.,.	./.:0:.,.	1/1:10:0,10	1/1:10:0,10	./.:0:.,.	./.:0:.,.	./.:0:.,.	./.:0:.,.	./.:0:.,.	./.:0:.,.	./.:0:.,.	0/0:14:14,0	./.:0:.,.	./.:0:.,.
33095	30	33095_30	T	C	.	PASS	NS=5;AF=0.300;locori=p	GT:DP:AD	./.:0:.,.	./.:0:.,.	./.:0:.,.	./.:0:.,.	./.:0:.,.	0/1:10:6,4	0/1:10:5,5	0/0:15:15,0	./.:0:.,.	./.:0:.,.	./.:0:.,.	./.:0:.,.	./.:0:.,.	./.:0:.,.	./.:0:.,.	./.:0:.,.	./.:10:.,.	./.:0:.,.	0/1:13:5,8	./.:0:.,.	./.:0:.,.	0/0:15:15,0	./.:0:.,.	./.:0:.,.
33095	62	33095_62	G	A	.	PASS	NS=5;AF=0.300;locori=p	GT:DP:AD	./.:0:.,.	./.:0:.,.	./.:0:.,.	./.:0:.,.	./.:0:.,.	0/1:10:6,4	0/1:10:5,5	0/0:15:15,0	./.:0:.,.	./.:0:.,.	./.:0:.,.	./.:0:.,.	./.:0:.,.	./.:0:.,.	./.:0:.,.	./.:0:.,.	./.:10:.,.	./.:0:.,.	0/1:13:5,8	./.:0:.,.	./.:0:.,.	0/0:15:15,0	./.:0:.,.	./.:0:.,.
33127	20	33127_20	G	A	.	PASS	NS=7;AF=0.357;locori=p	GT:DP:AD	./.:0:.,.	./.:0:.,.	0/1:11:6,5	./.:0:.,.	0/0:13:13,0	1/1:12:0,12	0/1:10:6,4	0/0:14:14,0	./.:0:.,.	./.:0:.,.	./.:0:.,.	./.:0:.,.	./.:0:.,.	./.:0:.,.	./.:0:.,.	./.:0:.,.	./.:0:.,.	./.:0:.,.	0/1:17:10,7	./.:0:.,.	0/0:12:12,0	./.:0:.,.	./.:0:.,.	./.:0:.,.
33189	8	33189_8	A	G	.	PASS	NS=10;AF=0.350;locori=p	GT:DP:AD	./.:0:.,.	0/0:15:15,0	./.:0:.,.	0/1:10:7,3	0/1:16:8,8	0/1:17:6,11	0/1:11:5,6	1/1:14:0,14	./.:0:.,.	./.:0:.,.	./.:0:.,.	./.:0:.,.	./.:0:.,.	./.:0:.,.	./.:0:.,.	0/0:15:15,0	0/1:11:5,6	0/0:14:14,0	./.:0:.,.	./.:0:.,.	./.:0:.,.	0/0:22:22,0	./.:0:.,.	./.:0:.,.
33235	59	33235_59	G	A	.	PASS	NS=20;AF=0.100;locori=p	GT:DP:AD	0/0:20:20,0	0/1:20:11,9	0/0:36:36,0	0/1:19:9,10	0/0:37:37,0	0/0:26:26,0	0/0:28:28,0	./.:25:.,.	0/1:15:6,9	./.:0:.,.	./.:0:.,.	./.:0:.,.	0/0:17:17,0	0/0:20:20,0	0/0:22:22,0	0/0:26:26,0	0/1:10:6,4	0/0:15:15,0	0/0:18:18,0	0/0:12:12,0	0/0:27:27,0	0/0:30:30,0	0/0:13:13,0	0/0:16:16,0
33274	4	33274_4	T	C	.	PASS	NS=6;AF=0.250;locori=p	GT:DP:AD	0/0:11:11,0	./.:0:.,.	0/1:16:6,10	./.:0:.,.	./.:0:.,.	0/0:15:15,0	./.:0:.,.	./.:0:.,.	./.:0:.,.	./.:0:.,.	./.:0:.,.	./.:0:.,.	./.:0:.,.	./.:0:.,.	./.:0:.,.	./.:0:.,.	./.:0:.,.	./.:0:.,.	0/0:11:11,0	./.:0:.,.	1/1:20:0,20	0/0:14:14,0	./.:0:.,.	./.:0:.,.
33293	21	33293_21	C	T	.	PASS	NS=10;AF=0.500;locori=p	GT:DP:AD	0/1:18:8,10	./.:0:.,.	0/1:16:5,11	./.:0:.,.	0/1:24:8,16	0/1:19:6,13	./.:19:.,.	0/1:18:8,10	./.:0:.,.	./.:0:.,.	./.:0:.,.	./.:0:.,.	0/1:12:8,4	./.:0:.,.	./.:0:.,.	./.:0:.,.	./.:0:.,.	./.:0:.,.	0/1:15:5,10	./.:0:.,.	0/1:18:7,11	0/1:12:4,8	0/1:23:10,13	./.:0:.,.
33293	59	33293_59	C	G	.	PASS	NS=10;AF=0.500;locori=p	GT:DP:AD	0/1:18:10,8	./.:0:.,.	0/1:16:11,5	./.:0:.,.	0/1:24:16,8	0/1:19:13,6	./.:19:.,.	0/1:18:10,8	./.:0:.,.	./.:0:.,.	./.:0:.,.	./.:0:.,.	0/1:12:4,8	./.:0:.,.	./.:0:.,.	./.:0:.,.	./.:0:.,.	./.:0:.,.	0/1:15:10,5	./.:0:.,.	0/1:18:11,7	0/1:12:8,4	0/1:23:13,10	./.:0:.,.
33295	5	33295_5	A	T	.	PASS	NS=2;AF=0.500;locori=p	GT:DP:AD	0/0:22:22,0	./.:0:.,.	./.:0:.,.	./.:0:.,.	./.:0:.,.	1/1:15:0,15	./.:0:.,.	./.:0:.,.	./.:0:.,.	./.:0:.,.	./.:0:.,.	./.:0:.,.	./.:0:.,.	./.:0:.,.	./.:0:.,.	./.:0:.,.	./.:0:.,.	./.:0:.,.	./.:0:.,.	./.:0:.,.	./.:0:.,.	./.:0:.,.	./.:0:.,.	./.:0:.,.
33320	34	33320_34	C	T	.	PASS	NS=8;AF=0.188;locori=p	GT:DP:AD	./.:0:.,.	0/0:10:10,0	0/1:17:7,10	./.:0:.,.	0/0:23:23,0	0/0:16:16,0	0/1:18:8,10	0/0:13:13,0	./.:0:.,.	./.:0:.,.	./.:0:.,.	./.:0:.,.	./.:0:.,.	./.:0:.,.	./.:0:.,.	0/0:14:14,0	./.:0:.,.	0/1:10:4,6	./.:0:.,.	./.:0:.,.	./.:0:.,.	./.:0:.,.	./.:0:.,.	./.:0:.,.
33424	18	33424_18	C	G	.	PASS	NS=23;AF=0.152;locori=p	GT:DP:AD	0/0:11:11,0	0/0:14:14,0	0/0:25:25,0	0/1:25:16,9	0/0:32:32,0	0/0:29:29,0	0/0:25:25,0	1/1:21:0,21	0/0:17:17,0	0/1:12:4,8	0/1:16:5,11	0/0:26:26,0	0/0:21:21,0	0/0:22:22,0	0/0:24:24,0	0/1:32:15,17	0/0:20:20,0	0/0:26:26,0	0/0:14:14,0	0/1:18:13,5	0/0:20:20,0	0/0:29:29,0	./.:0:.,.	0/0:23:23,0
33439	88	33439_88	G	A	.	PASS	NS=3;AF=0.333;locori=p	GT:DP:AD	./.:0:.,.	./.:0:.,.	0/1:10:4,6	./.:0:.,.	0/1:15:4,11	./.:13:.,.	0/0:11:11,0	./.:0:.,.	./.:0:.,.	./.:0:.,.	./.:0:.,.	./.:0:.,.	./.:0:.,.	./.:0:.,.	./.:0:.,.	./.:0:.,.	./.:0:.,.	./.:0:.,.	./.:0:.,.	./.:0:.,.	./.:0:.,.	./.:0:.,.	./.:0:.,.	./.:0:.,.
33471	74	33471_74	T	C	.	PASS	NS=13;AF=0.346;locori=p	GT:DP:AD	0/1:12:3,9	./.:0:.,.	0/1:17:8,9	0/1:10:3,7	0/1:16:8,8	0/0:19:19,0	0/1:24:14,10	0/0:25:25,0	0/1:17:6,11	./.:0:.,.	./.:0:.,.	./.:0:.,.	./.:10:.,.	./.:0:.,.	./.:0:.,.	0/0:19:19,0	./.:0:.,.	./.:0:.,.	./.:0:.,.	0/1:11:7,4	0/1:16:5,11	0/0:13:13,0	./.:0:.,.	0/1:16:8,8
33473	35	33473_35	C	T	.	PASS	NS=3;AF=0.167;locori=p	GT:DP:AD	./.:0:.,.	./.:0:.,.	./.:0:.,.	./.:0:.,.	0/0:13:13,0	0/0:12:12,0	./.:0:.,.	0/1:16:5,11	./.:0:.,.	./.:0:.,.	./.:0:.,.	./.:0:.,.	./.:0:.,.	./.:0:.,.	./.:0:.,.	./.:0:.,.	./.:0:.,.	./.:0:.,.	./.:0:.,.	./.:0:.,.	./.:0:.,.	./.:0:.,.	./.:0:.,.	./.:0:.,.
33476	35	33476_35	A	T	.	PASS	NS=17;AF=0.029;locori=p	GT:DP:AD	0/0:17:17,0	0/1:22:12,10	0/0:22:22,0	0/0:19:19,0	0/0:24:24,0	0/0:17:17,0	0/0:10:10,0	./.:0:.,.	0/0:11:11,0	./.:0:.,.	./.:0:.,.	0/0:12:12,0	./.:0:.,.	0/0:10:10,0	./.:0:.,.	0/0:16:16,0	./.:0:.,.	0/0:12:12,0	0/0:14:14,0	./.:0:.,.	0/0:24:24,0	0/0:12:12,0	0/0:10:10,0	0/0:15:15,0
33476	48	33476_48	G	C	.	PASS	NS=17;AF=0.029;locori=p	GT:DP:AD	0/0:17:17,0	0/1:22:12,10	0/0:22:22,0	0/0:19:19,0	0/0:24:24,0	0/0:17:17,0	0/0:10:10,0	./.:0:.,.	0/0:11:11,0	./.:0:.,.	./.:0:.,.	0/0:12:12,0	./.:0:.,.	0/0:10:10,0	./.:0:.,.	0/0:16:16,0	./.:0:.,.	0/0:12:12,0	0/0:14:14,0	./.:0:.,.	0/0:24:24,0	0/0:12:12,0	0/0:10:10,0	0/0:15:15,0
33482	20	33482_20	C	T	.	PASS	NS=7;AF=0.143;locori=p	GT:DP:AD	./.:0:.,.	./.:0:.,.	0/0:17:17,0	./.:0:.,.	0/0:15:15,0	0/0:16:16,0	./.:0:.,.	0/0:11:11,0	./.:0:.,.	./.:0:.,.	./.:0:.,.	./.:0:.,.	./.:0:.,.	./.:0:.,.	./.:0:.,.	0/0:11:11,0	./.:0:.,.	./.:0:.,.	0/0:13:13,0	./.:0:.,.	./.:0:.,.	./.:0:.,.	./.:0:.,.	1/1:13:0,13
33482	37	33482_37	G	A	.	PASS	NS=7;AF=0.143;locori=p	GT:DP:AD	./.:0:.,.	./.:0:.,.	0/0:17:17,0	./.:0:.,.	0/0:15:15,0	0/0:16:16,0	./.:0:.,.	0/0:11:11,0	./.:0:.,.	./.:0:.,.	./.:0:.,.	./.:0:.,.	./.:0:.,.	./.:0:.,.	./.:0:.,.	0/0:11:11,0	./.:0:.,.	./.:0:.,.	0/0:13:13,0	./.:0:.,.	./.:0:.,.	./.:0:.,.	./.:0:.,.	1/1:13:0,13
33510	12	33510_12	G	A	.	PASS	NS=11;AF=0.364;locori=p	GT:DP:AD	./.:0:.,.	0/1:13:5,8	0/0:18:18,0	0/0:10:10,0	0/1:16:12,4	0/1:14:10,4	./.:0:.,.	0/0:14:14,0	1/1:12:0,12	./.:0:.,.	./.:0:.,.	./.:0:.,.	./.:0:.,.	./.:0:.,.	./.:0:.,.	./.:0:.,.	0/1:10:7,3	0/0:14:14,0	0/1:13:3,10	./.:0:.,.	./.:0:.,.	0/1:19:8,11	./.:0:.,.	./.:0:.,.
33602	16	33602_16	T	C	.	PASS	NS=15;AF=0.167;locori=p	GT:DP:AD	1/1:15:0,15	./.:0:.,.	0/1:16:7,9	./.:0:.,.	0/0:20:20,0	0/0:12:12,0	0/0:29:29,0	0/0:13:13,0	./.:0:.,.	./.:0:.,.	0/0:16:16,0	0/0:11:11,0	0/0:15:15,0	0/0:14:14,0	0/0:10:10,0	./.:0:.,.	./.:0:.,.	./.:0:.,.	./.:14:.,.	0/0:12:12,0	./.:0:.,.	0/0:18:18,0	1/1:10:0,10	0/0:19:19,0
33652	13	33652_13	A	G	.	PASS	NS=10;AF=0.250;locori=p	GT:DP:AD	./.:0:.,.	./.:0:.,.	0/0:13:13,0	./.:0:.,.	0/0:16:16,0	./.:0:.,.	0/0:13:13,0	0/0:13:13,0	./.:0:.,.	./.:0:.,.	./.:0:.,.	./.:0:.,.	1/1:13:0,13	1/1:11:0,11	./.:0:.,.	0/0:16:16,0	./.:0:.,.	0/1:14:7,7	./.:0:.,.	./.:0:.,.	./.:0:.,.	0/0:12:12,0	0/0:13:13,0	./.:0:.,.
33691	43	33691_43	A	C	.	PASS	NS=18;AF=0.083;locori=p	GT:DP:AD	0/0:12:12,0	0/0:11:11,0	0/0:17:17,0	0/0:17:17,0	0/0:25:25,0	0/0:18:18,0	0/0:38:38,0	0/0:18:18,0	0/0:13:13,0	./.:0:.,.	./.:0:.,.	0/0:11:11,0	0/1:16:10,6	./.:0:.,.	./.:0:.,.	0/0:12:12,0	./.:0:.,.	0/1:19:9,10	0/0:11:11,0	0/0:13:13,0	0/1:18:7,11	0/0:19:19,0	0/0:10:10,0	./.:0:.,.
33691	61	33691_61	A	G	.	PASS	NS=18;AF=0.083;locori=p	GT:DP:AD	0/0:12:12,0	0/0:11:11,0	0/0:17:17,0	0/0:17:17,0	0/0:25:25,0	0/0:18:18,0	0/0:38:38,0	0/0:18:18,0	0/0:13:13,0	./.:0:.,.	./.:0:.,.	0/0:11:11,0	0/1:16:10,6	./.:0:.,.	./.:0:.,.	0/0:12:12,0	./.:0:.,.	0/1:19:9,10	0/0:11:11,0	0/0:13:13,0	0/1:18:7,11	0/0:19:19,0	0/0:10:10,0	./.:0:.,.
33749	10	33749_10	A	T	.	PASS	NS=19;AF=0.342;locori=p	GT:DP:AD	0/0:12:12,0	0/1:22:6,16	0/0:32:32,0	0/1:22:16,6	0/1:15:12,3	0/0:31:31,0	0/1:16:6,10	0/0:28:28,0	0/0:26:26,0	./.:0:.,.	./.:0:.,.	./.:0:.,.	1/1:21:0,21	./.:0:.,.	1/1:10:0,10	0/0:19:19,0	0/1:18:11,7	0/1:14:9,5	0/0:13:13,0	0/1:13:7,6	1/1:22:0,22	0/0:24:24,0	0/0:16:16,0	./.:0:.,.
33970	15	33970_15	C	T	.	PASS	NS=8;AF=0.188;locori=p	GT:DP:AD	0/0:11:11,0	./.:0:.,.	0/1:14:10,4	./.:0:.,.	0/0:24:24,0	./.:0:.,.	0/1:11:5,6	0/0:21:21,0	./.:0:.,.	./.:0:.,.	./.:0:.,.	0/1:14:5,9	0/0:11:11,0	./.:0:.,.	./.:0:.,.	./.:0:.,.	./.:0:.,.	./.:0:.,.	./.:0:.,.	./.:0:.,.	0/0:10:10,0	./.:0:.,.	./.:0:.,.	./.:0:.,.
34163	55	34163_55	T	C	.	PASS	NS=17;AF=0.471;locori=p	GT:DP:AD	0/1:14:6,8	0/1:17:6,11	1/1:13:0,13	0/1:15:8,7	0/1:22:9,13	0/1:23:11,12	0/1:21:13,8	0/0:12:12,0	1/1:14:0,14	./.:0:.,.	1/1:11:0,11	./.:0:.,.	0/0:11:11,0	0/0:13:13,0	./.:0:.,.	./.:12:.,.	./.:0:.,.	0/0:16:16,0	./.:0:.,.	0/1:10:6,4	0/0:18:18,0	1/1:17:0,17	0/1:14:8,6	./.:0:.,.
34201	43	34201_43	C	G	.	PASS	NS=8;AF=0.062;locori=p	GT:DP:AD	./.:0:.,.	./.:0:.,.	0/0:14:14,0	0/0:12:12,0	0/0:17:17,0	./.:0:.,.	0/0:10:10,0	0/0:11:11,0	./.:0:.,.	./.:0:.,.	./.:0:.,.	./.:0:.,.	./.:0:.,.	./.:0:.,.	./.:0:.,.	./.:0:.,.	./.:0:.,.	0/1:14:9,5	0/0:11:11,0	./.:0:.,.	./.:0:.,.	0/0:11:11,0	./.:0:.,.	./.:0:.,.
34201	67	34201_67	G	A	.	PASS	NS=8;AF=0.062;locori=p	GT:DP:AD	./.:0:.,.	./.:0:.,.	0/0:14:14,0	0/0:12:12,0	0/0:17:17,0	./.:0:.,.	0/0:10:10,0	0/0:11:11,0	./.:0:.,.	./.:0:.,.	./.:0:.,.	./.:0:.,.	./.:0:.,.	./.:0:.,.	./.:0:.,.	./.:0:.,.	./.:0:.,.	0/1:14:9,5	0/0:11:11,0	./.:0:.,.	./.:0:.,.	0/0:11:11,0	./.:0:.,.	./.:0:.,.
34259	41	34259_41	G	A	.	PASS	NS=11;AF=0.364;locori=p	GT:DP:AD	./.:0:.,.	./.:0:.,.	1/1:21:0,21	./.:0:.,.	0/1:21:13,8	0/1:15:7,8	1/1:20:0,20	./.:0:.,.	./.:0:.,.	./.:0:.,.	./.:0:.,.	0/0:12:12,0	0/0:10:10,0	./.:0:.,.	./.:0:.,.	0/0:12:12,0	0/1:11:6,5	./.:0:.,.	./.:0:.,.	./.:0:.,.	0/0:22:22,0	0/1:11:8,3	./.:0:.,.	0/0:11:11,0
34288	50	34288_50	A	G	.	PASS	NS=16;AF=0.469;locori=p	GT:DP:AD	1/1:13:0,13	0/1:16:6,10	0/0:25:25,0	0/1:14:6,8	0/0:29:29,0	0/1:30:17,13	0/1:27:15,12	0/0:21:21,0	1/1:15:0,15	./.:0:.,.	./.:0:.,.	0/1:15:10,5	./.:0:.,.	./.:0:.,.	./.:0:.,.	./.:0:.,.	1/1:10:0,10	0/1:14:4,10	0/1:19:8,11	./.:0:.,.	0/1:20:11,9	0/0:23:23,0	./.:0:.,.	0/1:11:6,5
34314	44	34314_44	C	T	.	PASS	NS=9;AF=0.167;locori=p	GT:DP:AD	./.:0:.,.	0/1:17:10,7	0/0:30:30,0	0/1:19:6,13	0/0:29:29,0	0/0:21:21,0	0/0:27:27,0	0/1:20:9,11	./.:0:.,.	./.:0:.,.	./.:0:.,.	./.:0:.,.	./.:0:.,.	./.:0:.,.	0/0:11:11,0	./.:0:.,.	./.:0:.,.	./.:0:.,.	./.:0:.,.	./.:0:.,.	0/0:14:14,0	./.:10:.,.	./.:0:.,.	./.:0:.,.
34321	46	34321_46	C	G	.	PASS	NS=6;AF=0.417;locori=p	GT:DP:AD	./.:0:.,.	./.:0:.,.	0/1:20:9,11	./.:0:.,.	0/0:22:22,0	./.:0:.,.	1/1:13:0,13	0/1:14:8,6	./.:0:.,.	./.:0:.,.	./.:0:.,.	./.:0:.,.	./.:0:.,.	./.:0:.,.	./.:0:.,.	./.:0:.,.	./.:0:.,.	./.:0:.,.	0/1:12:6,6	./.:0:.,.	./.:0:.,.	./.:0:.,.	./.:0:.,.	0/0:16:16,0
34337	54	34337_54	C	T	.	PASS	NS=18;AF=0.444;locori=p	GT:DP:AD	1/1:15:0,15	./.:0:.,.	1/1:34:0,34	0/0:13:13,0	1/1:19:0,19	1/1:15:0,15	0/0:33:33,0	1/1:18:0,18	./.:0:.,.	./.:0:.,.	1/1:12:0,12	./.:0:.,.	0/0:16:16,0	./.:0:.,.	0/0:12:12,0	0/0:11:11,0	./.:0:.,.	0/0:15:15,0	1/1:12:0,12	0/0:11:11,0	0/0:17:17,0	1/1:17:0,17	0/0:11:11,0	0/0:15:15,0
34341	37	34341_37	T	C	.	PASS	NS=17;AF=0.176;locori=p	GT:DP:AD	0/0:12:12,0	./.:0:.,.	0/0:21:21,0	0/0:15:15,0	0/0:22:22,0	0/0:24:24,0	0/0:25:25,0	0/0:23:23,0	0/0:18:18,0	./.:0:.,.	./.:0:.,.	0/0:14:14,0	./.:0:.,.	./.:0:.,.	./.:0:.,.	0/0:18:18,0	0/0:13:13,0	0/1:13:5,8	./.:0:.,.	0/1:11:4,7	1/1:22:0,22	0/0:21:21,0	0/0:15:15,0	1/1:12:0,12
34509	39	34509_39	A	C	.	PASS	NS=7;AF=0.429;locori=p	GT:DP:AD	./.:0:.,.	./.:0:.,.	0/0:12:12,0	./.:0:.,.	0/0:10:10,0	1/1:11:0,11	./.:0:.,.	1/1:14:0,14	./.:0:.,.	./.:0:.,.	./.:0:.,.	./.:0:.,.	./.:0:.,.	./.:0:.,.	./.:0:.,.	0/0:19:19,0	./.:0:.,.	./.:0:.,.	1/1:13:0,13	./.:0:.,.	./.:0:.,.	0/0:19:19,0	./.:0:.,.	./.:0:.,.
34530	55	34530_55	A	G	.	PASS	NS=7;AF=0.357;locori=p	GT:DP:AD	./.:0:.,.	./.:0:.,.	./.:0:.,.	0/0:13:13,0	0/1:14:8,6	./.:0:.,.	1/1:13:0,13	0/0:13:13,0	./.:0:.,.	./.:0:.,.	./.:0:.,.	./.:0:.,.	./.:0:.,.	./.:0:.,.	./.:0:.,.	0/1:12:6,6	./.:0:.,.	0/0:13:13,0	./.:0:.,.	./.:0:.,.	./.:0:.,.	0/1:16:10,6	./.:10:.,.	./.:0:.,.
34536	31	34536_31	T	C	.	PASS	NS=10;AF=0.350;locori=p	GT:DP:AD	./.:0:.,.	0/1:16:9,7	0/1:17:6,11	./.:0:.,.	0/0:19:19,0	0/0:19:19,0	1/1:21:0,21	0/0:25:25,0	./.:0:.,.	./.:0:.,.	./.:0:.,.	./.:0:.,.	./.:10:.,.	./.:0:.,.	./.:0:.,.	0/0:18:18,0	./.:0:.,.	./.:0:.,.	./.:0:.,.	./.:0:.,.	./.:0:.,.	0/1:14:7,7	0/0:10:10,0	1/1:12:0,12
34542	83	34542_83	C	T	.	PASS	NS=5;AF=0.200;locori=p	GT:DP:AD	./.:0:.,.	./.:0:.,.	./.:0:.,.	./.:0:.,.	0/0:11:11,0	./.:0:.,.	0/0:11:11,0	0/0:14:14,0	./.:0:.,.	./.:0:.,.	./.:0:.,.	./.:0:.,.	./.:0:.,.	1/1:16:0,16	./.:0:.,.	./.:0:.,.	./.:0:.,.	./.:0:.,.	./.:0:.,.	./.:0:.,.	./.:0:.,.	0/0:18:18,0	./.:0:.,.	./.:0:.,.
34724	29	34724_29	C	G	.	PASS	NS=6;AF=0.500;locori=p	GT:DP:AD	./.:0:.,.	./.:0:.,.	./.:0:.,.	./.:0:.,.	0/1:12:4,8	./.:0:.,.	./.:0:.,.	./.:0:.,.	./.:0:.,.	./.:0:.,.	./.:0:.,.	./.:0:.,.	0/1:13:9,4	./.:0:.,.	./.:0:.,.	./.:0:.,.	./.:0:.,.	0/1:17:7,10	0/1:14:9,5	./.:0:.,.	./.:0:.,.	0/1:10:7,3	0/1:14:7,7	./.:0:.,.
34724	87	34724_87	A	T	.	PASS	NS=6;AF=0.500;locori=p	GT:DP:AD	./.:0:.,.	./.:0:.,.	./.:0:.,.	./.:0:.,.	0/1:12:8,4	./.:0:.,.	./.:0:.,.	./.:0:.,.	./.:0:.,.	./.:0:.,.	./.:0:.,.	./.:0:.,.	0/1:13:4,9	./.:0:.,.	./.:0:.,.	./.:0:.,.	./.:0:.,.	0/1:17:10,7	0/1:14:5,9	./.:0:.,.	./.:0:.,.	0/1:10:3,7	0/1:14:7,7	./.:0:.,.
34857	71	34857_71	C	A	.	PASS	NS=15;AF=0.433;locori=p	GT:DP:AD	1/1:21:0,21	./.:13:.,.	1/1:17:0,17	0/1:19:11,8	0/0:25:25,0	0/0:32:32,0	0/0:22:22,0	0/1:16:7,9	0/0:18:18,0	./.:0:.,.	./.:0:.,.	./.:0:.,.	0/1:17:9,8	./.:0:.,.	1/1:21:0,21	0/0:17:17,0	./.:0:.,.	./.:24:.,.	0/1:12:8,4	./.:17:.,.	0/1:10:6,4	0/0:20:20,0	./.:0:.,.	1/1:10:0,10
34942	36	34942_36	A	C	.	PASS	NS=1;AF=0.500;locori=p	GT:DP:AD	./.:0:.,.	./.:0:.,.	./.:0:.,.	./.:0:.,.	./.:0:.,.	./.:0:.,.	0/1:10:5,5	./.:0:.,.	./.:0:.,.	./.:0:.,.	./.:0:.,.	./.:0:.,.	./.:0:.,.	./.:0:.,.	./.:0:.,.	./.:0:.,.	./.:0:.,.	./.:0:.,.	./.:0:.,.	./.:0:.,.	./.:0:.,.	./.:0:.,.	./.:0:.,.	./.:0:.,.
34976	56	34976_56	A	G	.	PASS	NS=3;AF=0.167;locori=p	GT:DP:AD	./.:0:.,.	./.:0:.,.	0/1:10:4,6	./.:0:.,.	./.:0:.,.	./.:0:.,.	0/0:12:12,0	./.:0:.,.	./.:0:.,.	./.:0:.,.	./.:0:.,.	./.:0:.,.	./.:0:.,.	./.:0:.,.	./.:0:.,.	./.:0:.,.	./.:0:.,.	./.:0:.,.	./.:0:.,.	./.:0:.,.	./.:0:.,.	0/0:15:15,0	./.:0:.,.	./.:0:.,.
35115	17	35115_17	A	G	.	PASS	NS=5;AF=0.300;locori=p	GT:DP:AD	./.:0:.,.	./.:0:.,.	0/1:12:4,8	./.:0:.,.	./.:0:.,.	0/0:11:11,0	0/0:11:11,0	./.:0:.,.	0/0:10:10,0	./.:0:.,.	./.:0:.,.	./.:0:.,.	./.:0:.,.	./.:0:.,.	./.:0:.,.	./.:0:.,.	./.:0:.,.	./.:0:.,.	1/1:10:0,10	./.:0:.,.	./.:0:.,.	./.:0:.,.	./.:0:.,.	./.:0:.,.
35157	61	35157_61	T	C	.	PASS	NS=6;AF=0.083;locori=p	GT:DP:AD	./.:0:.,.	./.:0:.,.	0/0:13:13,0	0/0:12:12,0	0/1:23:12,11	0/0:11:11,0	0/0:15:15,0	0/0:13:13,0	./.:0:.,.	./.:0:.,.	./.:0:.,.	./.:0:.,.	./.:0:.,.	./.:0:.,.	./.:0:.,.	./.:0:.,.	./.:0:.,.	./.:0:.,.	./.:0:.,.	./.:0:.,.	./.:0:.,.	./.:13:.,.	./.:0:.,.	./.:0:.,.
35210	8	35210_8	C	T	.	PASS	NS=15;AF=0.300;locori=p	GT:DP:AD	./.:0:.,.	0/1:17:7,10	0/0:21:21,0	0/1:18:8,10	0/1:20:10,10	0/1:16:10,6	./.:0:.,.	0/0:23:23,0	./.:0:.,.	./.:0:.,.	./.:0:.,.	./.:0:.,.	0/0:12:12,0	0/0:10:10,0	0/0:10:10,0	0/1:11:6,5	./.:0:.,.	0/1:14:5,9	0/0:16:16,0	0/1:10:6,4	0/0:13:13,0	1/1:13:0,13	./.:0:.,.	./.:0:.,.
35210	48	35210_48	A	G	.	PASS	NS=15;AF=0.300;locori=p	GT:DP:AD	./.:0:.,.	0/1:17:7,10	0/0:21:21,0	0/1:18:8,10	0/1:20:10,10	0/1:16:10,6	./.:0:.,.	0/0:23:23,0	./.:0:.,.	./.:0:.,.	./.:0:.,.	./.:0:.,.	0/0:12:12,0	0/0:10:10,0	0/0:10:10,0	0/1:11:6,5	./.:0:.,.	0/1:14:5,9	0/0:16:16,0	0/1:10:6,4	0/0:13:13,0	1/1:13:0,13	./.:0:.,.	./.:0:.,.
35221	22	35221_22	T	C	.	PASS	NS=5;AF=0.300;locori=p	GT:DP:AD	./.:0:.,.	./.:0:.,.	./.:17:.,.	./.:0:.,.	./.:0:.,.	0/1:17:8,9	./.:0:.,.	0/1:14:8,6	0/0:10:10,0	./.:0:.,.	./.:0:.,.	./.:0:.,.	./.:0:.,.	./.:11:.,.	./.:0:.,.	./.:0:.,.	./.:0:.,.	./.:0:.,.	./.:0:.,.	0/1:10:6,4	./.:0:.,.	0/0:13:13,0	./.:0:.,.	./.:0:.,.
35221	88	35221_88	C	G	.	PASS	NS=6;AF=0.250;locori=p	GT:DP:AD	./.:0:.,.	./.:0:.,.	0/0:17:17,0	./.:0:.,.	./.:0:.,.	0/1:17:8,9	./.:0:.,.	0/1:14:8,6	0/0:10:10,0	./.:0:.,.	./.:0:.,.	./.:0:.,.	./.:0:.,.	0/0:11:11,0	./.:0:.,.	./.:0:.,.	./.:0:.,.	./.:0:.,.	./.:0:.,.	0/1:10:6,4	./.:0:.,.	./.:13:.,.	./.:0:.,.	./.:0:.,.
35246	51	35246_51	A	G	.	PASS	NS=12;AF=0.333;locori=p	GT:DP:AD	./.:0:.,.	./.:0:.,.	0/0:13:13,0	0/0:18:18,0	0/0:26:26,0	0/0:22:22,0	./.:0:.,.	0/1:19:9,10	0/0:14:14,0	./.:0:.,.	./.:0:.,.	./.:0:.,.	1/1:13:0,13	1/1:11:0,11	./.:0:.,.	0/0:16:16,0	./.:0:.,.	0/1:16:9,7	./.:0:.,.	./.:0:.,.	1/1:12:0,12	0/0:20:20,0	./.:0:.,.	./.:0:.,.
35253	76	35253_76	A	C	.	PASS	NS=7;AF=0.071;locori=p	GT:DP:AD	./.:0:.,.	./.:0:.,.	./.:0:.,.	0/0:12:12,0	./.:0:.,.	0/0:16:16,0	./.:0:.,.	0/0:10:10,0	0/0:10:10,0	./.:0:.,.	./.:0:.,.	./.:0:.,.	./.:0:.,.	./.:0:.,.	./.:0:.,.	./.:0:.,.	0/0:10:10,0	0/1:11:6,5	./.:0:.,.	./.:0:.,.	./.:0:.,.	0/0:18:18,0	./.:0:.,.	./.:0:.,.
35294	55	35294_55	G	T	.	PASS	NS=16;AF=0.344;locori=p	GT:DP:AD	0/0:11:11,0	0/1:10:3,7	0/0:22:22,0	0/0:13:13,0	0/1:19:9,10	0/0:20:20,0	0/0:13:13,0	0/0:21:21,0	./.:0:.,.	./.:0:.,.	./.:0:.,.	./.:0:.,.	1/1:22:0,22	1/1:10:0,10	./.:0:.,.	0/0:15:15,0	./.:0:.,.	0/1:13:6,7	./.:0:.,.	./.:0:.,.	1/1:12:0,12	0/0:19:19,0	0/0:16:16,0	1/1:12:0,12
35338	19	35338_19	C	T	.	PASS	NS=12;AF=0.417;locori=p	GT:DP:AD	./.:0:.,.	0/0:15:15,0	1/1:30:0,30	./.:0:.,.	0/1:22:11,11	0/1:20:9,11	1/1:11:0,11	0/0:19:19,0	0/1:13:5,8	./.:0:.,.	./.:0:.,.	0/0:10:10,0	./.:0:.,.	./.:0:.,.	./.:0:.,.	./.:0:.,.	./.:0:.,.	./.:0:.,.	0/0:13:13,0	./.:0:.,.	0/0:20:20,0	0/1:19:8,11	1/1:13:0,13	./.:0:.,.
35384	74	35384_74	A	G	.	PASS	NS=19;AF=0.289;locori=p	GT:DP:AD	0/0:10:10,0	0/0:21:21,0	0/0:21:21,0	0/0:13:13,0	0/0:22:22,0	0/0:34:34,0	0/0:18:18,0	0/0:24:24,0	0/0:14:14,0	./.:0:.,.	0/0:15:15,0	./.:0:.,.	1/1:30:0,30	1/1:16:0,16	1/1:10:0,10	0/0:20:20,0	./.:0:.,.	0/1:18:6,12	./.:0:.,.	./.:13:.,.	1/1:14:0,14	0/0:14:14,0	0/0:20:20,0	1/1:16:0,16
35429	65	35429_65	A	G	.	PASS	NS=5;AF=0.200;locori=p	GT:DP:AD	./.:16:.,.	./.:0:.,.	0/0:34:34,0	./.:0:.,.	./.:41:.,.	./.:16:.,.	./.:0:.,.	./.:13:.,.	0/1:13:10,3	./.:0:.,.	./.:15:.,.	./.:0:.,.	0/1:14:11,3	./.:0:.,.	./.:19:.,.	./.:0:.,.	./.:19:.,.	./.:0:.,.	0/0:15:15,0	./.:0:.,.	./.:0:.,.	./.:0:.,.	0/0:14:14,0	./.:13:.,.
35430	32	35430_32	T	C	.	PASS	NS=17;AF=0.029;locori=p	GT:DP:AD	./.:0:.,.	0/0:16:16,0	0/0:22:22,0	0/0:23:23,0	0/0:22:22,0	0/0:26:26,0	0/0:22:22,0	0/0:21:21,0	./.:0:.,.	./.:0:.,.	./.:0:.,.	0/0:13:13,0	0/0:14:14,0	0/1:13:9,4	0/0:12:12,0	0/0:15:15,0	0/0:13:13,0	0/0:11:11,0	0/0:16:16,0	./.:0:.,.	./.:0:.,.	0/0:17:17,0	./.:0:.,.	0/0:17:17,0
35457	79	35457_79	C	T	.	PASS	NS=4;AF=0.500;locori=p	GT:DP:AD	./.:0:.,.	./.:0:.,.	0/1:10:4,6	./.:0:.,.	0/1:13:8,5	./.:0:.,.	./.:0:.,.	./.:0:.,.	./.:0:.,.	./.:0:.,.	./.:0:.,.	./.:0:.,.	1/1:14:0,14	./.:0:.,.	./.:0:.,.	./.:0:.,.	./.:0:.,.	./.:0:.,.	./.:0:.,.	./.:0:.,.	./.:0:.,.	0/0:12:12,0	./.:0:.,.	./.:0:.,.
35530	15	35530_15	A	G	.	PASS	NS=12;AF=0.208;locori=p	GT:DP:AD	./.:0:.,.	./.:0:.,.	0/1:16:7,9	./.:0:.,.	0/1:14:6,8	0/0:17:17,0	0/0:17:17,0	0/0:16:16,0	0/0:12:12,0	./.:0:.,.	./.:0:.,.	./.:0:.,.	./.:0:.,.	./.:0:.,.	./.:0:.,.	0/0:13:13,0	0/0:16:16,0	./.:0:.,.	0/0:13:13,0	0/1:16:9,7	1/1:16:0,16	0/0:29:29,0	./.:0:.,.	./.:0:.,.
35563	13	35563_13	A	G	.	PASS	NS=13;AF=0.423;locori=p	GT:DP:AD	0/0:10:10,0	./.:0:.,.	0/1:19:5,14	0/1:14:4,10	0/0:14:14,0	1/1:16:0,16	0/1:13:7,6	0/1:14:9,5	0/1:12:9,3	./.:0:.,.	./.:0:.,.	1/1:11:0,11	./.:0:.,.	./.:0:.,.	./.:0:.,.	./.:0:.,.	./.:0:.,.	0/0:10:10,0	./.:0:.,.	./.:0:.,.	0/0:22:22,0	1/1:12:0,12	./.:0:.,.	0/0:14:14,0
35595	6	35595_6	C	G	.	PASS	NS=6;AF=0.333;locori=p	GT:DP:AD	0/0:11:11,0	./.:0:.,.	0/1:13:4,9	0/0:11:11,0	./.:0:.,.	./.:0:.,.	0/1:17:9,8	0/1:17:6,11	./.:0:.,.	./.:0:.,.	./.:0:.,.	./.:0:.,.	./.:0:.,.	./.:0:.,.	./.:0:.,.	./.:0:.,.	./.:0:.,.	./.:0:.,.	./.:0:.,.	./.:0:.,.	./.:0:.,.	0/1:11:8,3	./.:0:.,.	./.:0:.,.
35613	86	35613_86	C	T	.	PASS	NS=8;AF=0.250;locori=p	GT:DP:AD	./.:0:.,.	./.:0:.,.	0/0:12:12,0	./.:16:.,.	0/0:19:19,0	1/1:22:0,22	0/1:18:13,5	0/0:17:17,0	./.:0:.,.	./.:0:.,.	./.:0:.,.	0/1:13:9,4	0/0:11:11,0	./.:0:.,.	./.:0:.,.	./.:0:.,.	./.:0:.,.	./.:0:.,.	./.:0:.,.	./.:0:.,.	./.:0:.,.	0/0:18:18,0	./.:0:.,.	./.:0:.,.
35635	64	35635_64	A	G	.	PASS	NS=8;AF=0.500;locori=p	GT:DP:AD	./.:0:.,.	./.:0:.,.	0/1:10:4,6	0/1:10:3,7	0/1:11:4,7	1/1:14:0,14	0/1:14:10,4	1/1:13:0,13	./.:0:.,.	./.:0:.,.	./.:0:.,.	./.:0:.,.	./.:0:.,.	./.:0:.,.	./.:0:.,.	0/0:12:12,0	./.:0:.,.	./.:0:.,.	./.:0:.,.	./.:0:.,.	./.:0:.,.	0/0:12:12,0	./.:0:.,.	./.:0:.,.
35727	45	35727_45	G	C	.	PASS	NS=8;AF=0.438;locori=p	GT:DP:AD	./.:0:.,.	./.:0:.,.	./.:23:.,.	./.:14:.,.	0/1:24:17,7	./.:0:.,.	0/1:21:13,8	0/1:19:15,4	0/1:20:15,5	./.:0:.,.	./.:0:.,.	./.:0:.,.	./.:0:.,.	./.:0:.,.	0/1:12:8,4	./.:18:.,.	./.:0:.,.	0/0:16:16,0	./.:10:.,.	0/1:13:9,4	./.:0:.,.	0/1:15:6,9	./.:0:.,.	./.:0:.,.
35727	69	35727_69	T	C	.	PASS	NS=8;AF=0.438;locori=p	GT:DP:AD	./.:0:.,.	./.:0:.,.	./.:23:.,.	./.:14:.,.	0/1:24:17,7	./.:0:.,.	0/1:21:13,8	0/1:19:15,4	0/1:20:15,5	./.:0:.,.	./.:0:.,.	./.:0:.,.	./.:0:.,.	./.:0:.,.	0/1:12:8,4	./.:18:.,.	./.:0:.,.	0/0:16:16,0	./.:10:.,.	0/1:13:9,4	./.:0:.,.	0/1:15:6,9	./.:0:.,.	./.:0:.,.
35798	12	35798_12	C	T	.	PASS	NS=10;AF=0.250;locori=p	GT:DP:AD	0/0:14:14,0	./.:0:.,.	0/0:11:11,0	./.:0:.,.	0/0:13:13,0	0/0:17:17,0	./.:0:.,.	0/0:10:10,0	./.:0:.,.	./.:0:.,.	./.:0:.,.	./.:0:.,.	1/1:11:0,11	./.:0:.,.	./.:0:.,.	./.:0:.,.	./.:0:.,.	0/1:13:7,6	0/0:10:10,0	./.:0:.,.	1/1:13:0,13	0/0:15:15,0	./.:0:.,.	./.:0:.,.
35868	64	35868_64	A	T	.	PASS	NS=2;AF=0.500;locori=p	GT:DP:AD	./.:0:.,.	./.:0:.,.	./.:0:.,.	./.:0:.,.	0/0:10:10,0	./.:0:.,.	1/1:10:0,10	./.:0:.,.	./.:0:.,.	./.:0:.,.	./.:0:.,.	./.:0:.,.	./.:0:.,.	./.:0:.,.	./.:0:.,.	./.:0:.,.	./.:0:.,.	./.:0:.,.	./.:0:.,.	./.:0:.,.	./.:0:.,.	./.:0:.,.	./.:0:.,.	./.:0:.,.
35893	40	35893_40	G	A	.	PASS	NS=3;AF=0.333;locori=p	GT:DP:AD	./.:0:.,.	./.:0:.,.	./.:0:.,.	./.:0:.,.	./.:0:.,.	0/0:12:12,0	./.:0:.,.	0/0:16:16,0	./.:0:.,.	./.:0:.,.	./.:0:.,.	./.:0:.,.	./.:0:.,.	./.:0:.,.	./.:0:.,.	./.:0:.,.	./.:0:.,.	./.:0:.,.	./.:0:.,.	./.:0:.,.	./.:0:.,.	1/1:16:0,16	./.:0:.,.	./.:0:.,.
35897	45	35897_45	G	A	.	PASS	NS=9;AF=0.111;locori=p	GT:DP:AD	./.:0:.,.	0/0:11:11,0	0/0:30:30,0	0/0:20:20,0	0/0:23:23,0	0/0:15:15,0	0/0:35:35,0	0/0:18:18,0	0/0:16:16,0	./.:0:.,.	./.:0:.,.	./.:0:.,.	./.:0:.,.	./.:0:.,.	./.:0:.,.	./.:0:.,.	./.:0:.,.	./.:0:.,.	./.:0:.,.	./.:0:.,.	1/1:18:0,18	./.:0:.,.	./.:0:.,.	./.:0:.,.
35940	74	35940_74	T	C	.	PASS	NS=5;AF=0.200;locori=p	GT:DP:AD	./.:0:.,.	./.:0:.,.	./.:0:.,.	./.:0:.,.	0/0:11:11,0	0/0:17:17,0	0/0:16:16,0	0/0:10:10,0	./.:0:.,.	./.:0:.,.	./.:0:.,.	./.:0:.,.	./.:0:.,.	./.:0:.,.	./.:0:.,.	./.:0:.,.	./.:0:.,.	./.:0:.,.	./.:0:.,.	./.:0:.,.	1/1:13:0,13	./.:0:.,.	./.:0:.,.	./.:0:.,.
36057	23	36057_23	C	T	.	PASS	NS=7;AF=0.357;locori=p	GT:DP:AD	./.:0:.,.	./.:0:.,.	0/1:18:10,8	0/0:10:10,0	0/1:10:7,3	0/1:10:6,4	./.:18:.,.	0/1:12:7,5	./.:0:.,.	./.:0:.,.	./.:0:.,.	./.:0:.,.	./.:0:.,.	./.:0:.,.	./.:0:.,.	0/1:11:6,5	./.:0:.,.	./.:0:.,.	./.:0:.,.	./.:0:.,.	0/0:10:10,0	./.:0:.,.	./.:0:.,.	./.:0:.,.
36098	22	36098_22	T	C	.	PASS	NS=15;AF=0.133;locori=p	GT:DP:AD	1/1:11:0,11	./.:0:.,.	0/0:31:31,0	./.:0:.,.	0/0:29:29,0	0/0:16:16,0	0/0:28:28,0	0/0:24:24,0	0/0:10:10,0	./.:0:.,.	0/0:10:10,0	./.:0:.,.	0/0:20:20,0	./.:0:.,.	./.:0:.,.	0/1:13:8,5	./.:0:.,.	0/1:13:8,5	./.:0:.,.	0/0:13:13,0	./.:0:.,.	0/0:13:13,0	0/0:11:11,0	0/0:13:13,0
36169	57	36169_57	G	A	.	PASS	NS=23;AF=0.457;locori=p	GT:DP:AD	0/0:20:20,0	0/1:24:13,11	1/1:39:0,39	1/1:17:0,17	1/1:51:0,51	0/1:30:10,20	0/0:38:38,0	0/1:34:18,16	0/1:22:16,6	./.:0:.,.	0/1:15:6,9	0/1:18:10,8	0/0:21:21,0	0/1:18:7,11	0/1:21:9,12	0/1:32:20,12	0/1:12:5,7	0/1:23:10,13	0/0:23:23,0	0/1:32:13,19	0/0:19:19,0	1/1:42:0,42	0/1:12:7,5	0/0:27:27,0
36198	12	36198_12	A	G	.	PASS	NS=18;AF=0.333;locori=p	GT:DP:AD	./.:0:.,.	0/0:13:13,0	1/1:10:0,10	0/1:14:9,5	0/1:25:15,10	1/1:19:0,19	1/1:18:0,18	0/0:15:15,0	./.:0:.,.	./.:0:.,.	0/1:15:7,8	./.:0:.,.	0/0:22:22,0	./.:0:.,.	0/0:10:10,0	0/0:15:15,0	0/0:10:10,0	0/0:15:15,0	0/1:19:10,9	./.:0:.,.	0/0:11:11,0	0/1:14:10,4	0/1:13:6,7	0/0:15:15,0
36200	15	36200_15	G	C	.	PASS	NS=24;AF=0.479;locori=p	GT:DP:AD	0/1:42:20,22	0/1:37:20,17	0/1:90:48,42	0/1:62:32,30	0/1:103:53,50	0/1:113:56,57	0/1:90:44,46	0/1:89:46,43	0/1:40:23,17	0/1:19:3,16	0/1:49:21,28	0/1:33:13,20	0/1:56:25,31	0/1:59:41,18	0/1:62:32,30	0/1:68:32,36	0/1:47:24,23	0/1:74:36,38	0/1:37:22,15	0/0:26:26,0	0/1:55:27,28	0/1:81:41,40	0/1:47:28,19	0/1:57:25,32
36200	46	36200_46	A	G	.	PASS	NS=22;AF=0.432;locori=p	GT:DP:AD	0/1:42:31,11	0/0:37:37,0	0/1:90:71,19	0/1:62:45,17	0/1:103:76,27	0/1:113:89,24	0/1:90:69,21	0/1:89:69,20	0/1:40:26,14	0/0:19:19,0	0/1:49:36,13	./.:33:.,.	./.:56:.,.	0/1:59:39,20	0/1:62:45,17	0/1:68:52,16	0/1:47:33,14	0/1:74:56,18	0/1:37:27,10	0/1:26:17,9	0/0:55:55,0	0/1:81:51,30	0/1:47:32,15	0/1:57:46,11
36200	48	36200_48	T	G	.	PASS	NS=23;AF=0.435;locori=p	GT:DP:AD	0/1:42:33,9	0/1:37:22,15	0/1:90:61,29	0/1:62:47,15	0/1:103:77,26	0/1:113:81,32	0/1:90:67,23	0/1:89:63,26	0/1:40:31,9	0/0:19:19,0	0/0:49:49,0	./.:33:.,.	0/1:56:42,14	0/1:59:38,21	0/1:62:47,15	0/1:68:52,16	0/1:47:37,10	0/1:74:56,18	0/1:37:25,12	0/1:26:9,17	0/1:55:36,19	0/0:81:81,0	0/1:47:34,13	0/1:57:43,14
36221	62	36221_62	G	T	.	PASS	NS=6;AF=0.333;locori=p	GT:DP:AD	./.:0:.,.	./.:0:.,.	./.:0:.,.	./.:0:.,.	0/1:17:7,10	./.:0:.,.	1/1:10:0,10	0/0:18:18,0	./.:0:.,.	./.:0:.,.	./.:0:.,.	./.:0:.,.	./.:0:.,.	0/0:10:10,0	./.:0:.,.	./.:0:.,.	./.:0:.,.	./.:0:.,.	./.:0:.,.	./.:0:.,.	0/0:11:11,0	0/1:10:5,5	./.:0:.,.	./.:0:.,.
36487	47	36487_47	A	G	.	PASS	NS=7;AF=0.357;locori=p	GT:DP:AD	./.:0:.,.	./.:0:.,.	0/0:11:11,0	0/0:10:10,0	0/0:12:12,0	./.:12:.,.	./.:0:.,.	./.:0:.,.	./.:0:.,.	./.:0:.,.	./.:0:.,.	./.:0:.,.	1/1:12:0,12	./.:0:.,.	./.:0:.,.	0/0:13:13,0	./.:0:.,.	./.:0:.,.	./.:0:.,.	0/1:10:3,7	./.:0:.,.	./.:0:.,.	./.:0:.,.	1/1:12:0,12
36543	30	36543_30	G	T	.	PASS	NS=1;AF=0.500;locori=p	GT:DP:AD	./.:0:.,.	./.:0:.,.	./.:0:.,.	./.:0:.,.	0/1:12:6,6	./.:0:.,.	./.:0:.,.	./.:0:.,.	./.:0:.,.	./.:0:.,.	./.:0:.,.	./.:0:.,.	./.:0:.,.	./.:0:.,.	./.:0:.,.	./.:0:.,.	./.:0:.,.	./.:0:.,.	./.:0:.,.	./.:0:.,.	./.:0:.,.	./.:0:.,.	./.:0:.,.	./.:0:.,.
36570	18	36570_18	C	G	.	PASS	NS=10;AF=0.500;locori=p	GT:DP:AD	./.:0:.,.	./.:0:.,.	1/1:11:0,11	1/1:12:0,12	0/1:13:7,6	0/1:11:6,5	0/1:12:4,8	./.:0:.,.	./.:0:.,.	./.:0:.,.	./.:0:.,.	./.:0:.,.	0/0:15:15,0	./.:0:.,.	./.:0:.,.	0/1:10:4,6	./.:0:.,.	0/1:10:6,4	./.:0:.,.	./.:0:.,.	0/0:11:11,0	./.:0:.,.	0/1:11:7,4	./.:0:.,.
36589	45	36589_45	G	A	.	PASS	NS=9;AF=0.444;locori=p	GT:DP:AD	./.:0:.,.	./.:0:.,.	1/1:12:0,12	./.:0:.,.	0/0:13:13,0	./.:0:.,.	0/0:22:22,0	0/1:15:9,6	./.:0:.,.	./.:0:.,.	0/0:11:11,0	./.:0:.,.	1/1:16:0,16	./.:0:.,.	1/1:10:0,10	./.:0:.,.	0/1:13:5,8	./.:0:.,.	./.:0:.,.	./.:0:.,.	./.:0:.,.	0/0:14:14,0	./.:0:.,.	./.:0:.,.
36599	14	36599_14	A	C	.	PASS	NS=7;AF=0.500;locori=p	GT:DP:AD	./.:0:.,.	0/1:10:7,3	0/1:13:9,4	0/1:10:4,6	0/1:21:16,5	0/1:13:8,5	./.:14:.,.	./.:18:.,.	./.:0:.,.	./.:0:.,.	./.:0:.,.	./.:0:.,.	0/1:11:5,6	./.:0:.,.	./.:0:.,.	0/1:10:6,4	./.:0:.,.	./.:12:.,.	./.:0:.,.	./.:0:.,.	./.:0:.,.	./.:0:.,.	./.:0:.,.	./.:0:.,.
36599	62	36599_62	C	T	.	PASS	NS=7;AF=0.500;locori=p	GT:DP:AD	./.:0:.,.	0/1:10:3,7	0/1:13:4,9	0/1:10:6,4	0/1:21:5,16	0/1:13:5,8	./.:14:.,.	./.:18:.,.	./.:0:.,.	./.:0:.,.	./.:0:.,.	./.:0:.,.	0/1:11:6,5	./.:0:.,.	./.:0:.,.	0/1:10:4,6	./.:0:.,.	./.:12:.,.	./.:0:.,.	./.:0:.,.	./.:0:.,.	./.:0:.,.	./.:0:.,.	./.:0:.,.
36637	31	36637_31	A	G	.	PASS	NS=10;AF=0.400;locori=p	GT:DP:AD	0/1:16:6,10	./.:0:.,.	0/0:24:24,0	./.:12:.,.	0/1:25:12,13	0/0:22:22,0	0/1:11:5,6	0/1:25:13,12	./.:0:.,.	./.:0:.,.	./.:0:.,.	./.:0:.,.	./.:0:.,.	./.:0:.,.	./.:0:.,.	0/0:14:14,0	./.:0:.,.	./.:0:.,.	0/1:19:12,7	./.:0:.,.	1/1:12:0,12	0/1:14:7,7	./.:0:.,.	./.:0:.,.
36637	52	36637_52	G	A	.	PASS	NS=10;AF=0.400;locori=p	GT:DP:AD	0/1:16:6,10	./.:0:.,.	0/0:24:24,0	./.:12:.,.	0/1:25:12,13	0/0:22:22,0	0/1:11:5,6	0/1:25:13,12	./.:0:.,.	./.:0:.,.	./.:0:.,.	./.:0:.,.	./.:0:.,.	./.:0:.,.	./.:0:.,.	0/0:14:14,0	./.:0:.,.	./.:0:.,.	0/1:19:12,7	./.:0:.,.	1/1:12:0,12	0/1:14:7,7	./.:0:.,.	./.:0:.,.
36645	68	36645_68	A	C	.	PASS	NS=21;AF=0.500;locori=p	GT:DP:AD	0/1:27:10,17	0/1:18:9,9	0/1:37:21,16	0/1:24:15,9	0/1:26:9,17	0/1:31:16,15	0/1:35:13,22	0/1:32:19,13	0/1:16:6,10	./.:0:.,.	0/1:19:6,13	0/1:12:5,7	0/1:28:16,12	0/1:14:3,11	0/1:14:7,7	./.:20:.,.	0/1:20:9,11	0/1:23:10,13	./.:19:.,.	0/1:18:10,8	0/1:15:7,8	0/1:22:15,7	0/1:13:3,10	0/1:22:7,15
36650	59	36650_59	C	T	.	PASS	NS=8;AF=0.438;locori=p	GT:DP:AD	./.:0:.,.	1/1:10:0,10	./.:0:.,.	./.:0:.,.	0/0:12:12,0	0/0:11:11,0	0/1:12:6,6	./.:0:.,.	0/1:13:7,6	./.:0:.,.	./.:0:.,.	./.:0:.,.	./.:0:.,.	0/0:10:10,0	./.:0:.,.	0/1:13:8,5	./.:0:.,.	./.:0:.,.	./.:0:.,.	./.:0:.,.	./.:0:.,.	1/1:14:0,14	./.:0:.,.	./.:0:.,.
36689	55	36689_55	C	T	.	PASS	NS=11;AF=0.091;locori=p	GT:DP:AD	./.:0:.,.	./.:0:.,.	0/0:14:14,0	0/0:13:13,0	./.:0:.,.	./.:0:.,.	0/0:10:10,0	0/0:16:16,0	./.:0:.,.	./.:0:.,.	./.:0:.,.	./.:0:.,.	./.:0:.,.	0/0:10:10,0	0/0:14:14,0	./.:0:.,.	0/0:13:13,0	0/0:13:13,0	./.:0:.,.	./.:0:.,.	0/1:15:6,9	0/0:16:16,0	./.:0:.,.	0/1:11:6,5
36723	13	36723_13	A	C	.	PASS	NS=1;AF=0.500;locori=p	GT:DP:AD	./.:0:.,.	./.:0:.,.	./.:0:.,.	./.:0:.,.	./.:0:.,.	./.:0:.,.	0/1:13:6,7	./.:0:.,.	./.:0:.,.	./.:0:.,.	./.:0:.,.	./.:0:.,.	./.:0:.,.	./.:0:.,.	./.:0:.,.	./.:0:.,.	./.:0:.,.	./.:0:.,.	./.:0:.,.	./.:0:.,.	./.:0:.,.	./.:0:.,.	./.:0:.,.	./.:0:.,.
36756	19	36756_19	C	T	.	PASS	NS=17;AF=0.118;locori=p	GT:DP:AD	0/0:12:12,0	./.:0:.,.	0/0:22:22,0	0/0:17:17,0	0/0:20:20,0	0/0:20:20,0	0/0:17:17,0	0/0:15:15,0	0/0:11:11,0	./.:0:.,.	./.:0:.,.	0/0:14:14,0	0/1:11:3,8	0/0:10:10,0	./.:0:.,.	0/1:18:11,7	./.:0:.,.	0/1:12:6,6	0/0:14:14,0	./.:0:.,.	0/0:19:19,0	0/0:22:22,0	./.:0:.,.	0/1:13:4,9
36775	47	36775_47	C	T	.	PASS	NS=21;AF=0.262;locori=p	GT:DP:AD	./.:0:.,.	0/0:16:16,0	0/0:36:36,0	0/0:28:28,0	0/0:31:31,0	0/1:28:14,14	0/0:35:35,0	0/0:35:35,0	0/0:16:16,0	./.:0:.,.	0/0:19:19,0	0/0:12:12,0	1/1:12:0,12	1/1:11:0,11	./.:0:.,.	0/0:19:19,0	0/0:13:13,0	0/1:33:12,21	0/0:10:10,0	0/1:20:11,9	1/1:29:0,29	0/0:35:35,0	0/0:18:18,0	1/1:22:0,22
36796	40	36796_40	A	G	.	PASS	NS=10;AF=0.350;locori=p	GT:DP:AD	0/1:12:8,4	./.:0:.,.	0/0:15:15,0	0/0:14:14,0	0/0:24:24,0	0/0:14:14,0	1/1:17:0,17	./.:0:.,.	0/0:11:11,0	./.:0:.,.	./.:0:.,.	./.:0:.,.	./.:0:.,.	./.:0:.,.	./.:0:.,.	./.:0:.,.	./.:0:.,.	0/1:11:4,7	./.:12:.,.	./.:0:.,.	1/1:10:0,10	0/1:15:11,4	./.:0:.,.	./.:0:.,.
36807	70	36807_70	G	T	.	PASS	NS=7;AF=0.429;locori=p	GT:DP:AD	./.:0:.,.	./.:0:.,.	./.:0:.,.	./.:10:.,.	0/1:11:7,4	0/1:17:9,8	0/1:11:5,6	0/1:27:9,18	./.:0:.,.	./.:0:.,.	./.:0:.,.	./.:0:.,.	./.:0:.,.	./.:0:.,.	./.:0:.,.	./.:0:.,.	./.:0:.,.	0/1:16:9,7	./.:0:.,.	./.:0:.,.	./.:0:.,.	0/0:11:11,0	0/1:13:6,7	./.:0:.,.
36807	86	36807_86	A	G	.	PASS	NS=8;AF=0.500;locori=p	GT:DP:AD	./.:0:.,.	./.:0:.,.	./.:0:.,.	0/1:10:3,7	0/1:11:4,7	0/1:17:12,5	0/1:11:6,5	0/1:27:18,9	./.:0:.,.	./.:0:.,.	./.:0:.,.	./.:0:.,.	./.:0:.,.	./.:0:.,.	./.:0:.,.	./.:0:.,.	./.:0:.,.	0/1:16:11,5	./.:0:.,.	./.:0:.,.	./.:0:.,.	0/1:11:5,6	0/1:13:7,6	./.:0:.,.
36904	14	36904_14	G	A	.	PASS	NS=7;AF=0.429;locori=p	GT:DP:AD	./.:0:.,.	./.:0:.,.	0/0:16:16,0	./.:0:.,.	0/0:18:18,0	./.:0:.,.	1/1:12:0,12	0/1:12:6,6	./.:0:.,.	./.:0:.,.	./.:0:.,.	./.:0:.,.	./.:0:.,.	./.:0:.,.	./.:0:.,.	0/1:10:6,4	./.:0:.,.	./.:0:.,.	./.:0:.,.	./.:0:.,.	1/1:14:0,14	0/0:14:14,0	./.:0:.,.	./.:0:.,.
36918	54	36918_54	A	G	.	PASS	NS=9;AF=0.500;locori=p	GT:DP:AD	./.:0:.,.	./.:0:.,.	0/1:15:10,5	0/1:12:8,4	0/1:13:6,7	0/1:16:4,12	./.:12:.,.	0/1:17:12,5	./.:0:.,.	./.:0:.,.	./.:0:.,.	./.:0:.,.	0/1:13:6,7	./.:0:.,.	./.:0:.,.	./.:0:.,.	./.:0:.,.	0/1:20:6,14	./.:0:.,.	./.:0:.,.	./.:0:.,.	0/1:12:6,6	./.:0:.,.	0/1:13:4,9
37006	47	37006_47	T	C	.	PASS	NS=21;AF=0.238;locori=p	GT:DP:AD	0/0:12:12,0	./.:0:.,.	0/0:25:25,0	0/0:13:13,0	0/0:23:23,0	0/0:24:24,0	0/0:24:24,0	0/0:18:18,0	0/0:10:10,0	./.:0:.,.	0/0:10:10,0	0/0:13:13,0	1/1:12:0,12	1/1:12:0,12	./.:0:.,.	0/0:27:27,0	0/0:14:14,0	0/1:15:4,11	0/0:19:19,0	0/1:15:4,11	1/1:20:0,20	0/0:30:30,0	0/0:23:23,0	1/1:12:0,12
37095	25	37095_25	G	T	.	PASS	NS=8;AF=0.438;locori=p	GT:DP:AD	./.:0:.,.	./.:0:.,.	./.:0:.,.	0/1:15:10,5	./.:23:.,.	0/1:11:8,3	0/1:11:8,3	0/1:10:6,4	./.:12:.,.	./.:0:.,.	./.:0:.,.	./.:0:.,.	0/1:10:6,4	./.:0:.,.	./.:0:.,.	0/0:11:11,0	./.:0:.,.	./.:0:.,.	./.:0:.,.	./.:0:.,.	0/1:17:11,6	0/1:10:6,4	./.:0:.,.	./.:0:.,.
37213	50	37213_50	T	C	.	PASS	NS=5;AF=0.300;locori=p	GT:DP:AD	0/1:14:8,6	./.:0:.,.	0/0:17:17,0	./.:0:.,.	./.:0:.,.	./.:0:.,.	0/1:10:4,6	0/1:11:5,6	./.:0:.,.	./.:0:.,.	./.:0:.,.	./.:0:.,.	./.:0:.,.	./.:0:.,.	./.:0:.,.	./.:0:.,.	./.:0:.,.	./.:0:.,.	./.:0:.,.	./.:0:.,.	0/0:10:10,0	./.:0:.,.	./.:0:.,.	./.:0:.,.
37216	35	37216_35	T	C	.	PASS	NS=17;AF=0.412;locori=p	GT:DP:AD	./.:0:.,.	./.:0:.,.	0/1:33:12,21	0/0:24:24,0	0/0:14:14,0	0/0:29:29,0	0/1:20:11,9	0/0:27:27,0	0/0:14:14,0	./.:0:.,.	./.:0:.,.	./.:0:.,.	1/1:10:0,10	1/1:11:0,11	1/1:16:0,16	0/0:11:11,0	0/0:13:13,0	./.:0:.,.	0/0:17:17,0	./.:0:.,.	1/1:20:0,20	0/0:31:31,0	1/1:11:0,11	1/1:18:0,18
37231	50	37231_50	G	A	.	PASS	NS=8;AF=0.438;locori=p	GT:DP:AD	./.:0:.,.	./.:0:.,.	0/1:11:6,5	0/1:10:7,3	0/1:13:9,4	0/0:18:18,0	0/1:11:8,3	./.:0:.,.	./.:0:.,.	./.:0:.,.	./.:0:.,.	./.:0:.,.	./.:0:.,.	./.:0:.,.	./.:0:.,.	./.:0:.,.	./.:0:.,.	./.:0:.,.	1/1:14:0,14	./.:0:.,.	0/0:11:11,0	./.:0:.,.	0/1:10:6,4	./.:0:.,.
37257	22	37257_22	G	A	.	PASS	NS=10;AF=0.300;locori=p	GT:DP:AD	./.:0:.,.	0/0:11:11,0	0/0:15:15,0	0/1:15:6,9	0/1:14:6,8	0/1:18:10,8	0/1:21:10,11	0/0:11:11,0	./.:0:.,.	./.:0:.,.	./.:0:.,.	./.:0:.,.	./.:0:.,.	./.:0:.,.	./.:0:.,.	./.:0:.,.	0/1:10:7,3	./.:0:.,.	./.:0:.,.	0/0:13:13,0	./.:0:.,.	0/1:12:7,5	./.:0:.,.	./.:0:.,.
37257	70	37257_70	A	G	.	PASS	NS=10;AF=0.300;locori=p	GT:DP:AD	./.:0:.,.	0/0:11:11,0	0/0:15:15,0	0/1:15:6,9	0/1:14:6,8	0/1:18:10,8	0/1:21:10,11	0/0:11:11,0	./.:0:.,.	./.:0:.,.	./.:0:.,.	./.:0:.,.	./.:0:.,.	./.:0:.,.	./.:0:.,.	./.:0:.,.	0/1:10:7,3	./.:0:.,.	./.:0:.,.	0/0:13:13,0	./.:0:.,.	0/1:12:7,5	./.:0:.,.	./.:0:.,.
37287	61	37287_61	C	T	.	PASS	NS=12;AF=0.417;locori=p	GT:DP:AD	./.:0:.,.	./.:0:.,.	0/1:15:8,7	0/0:11:11,0	0/1:21:13,8	0/0:17:17,0	0/0:14:14,0	0/1:22:12,10	./.:0:.,.	./.:0:.,.	./.:0:.,.	./.:0:.,.	./.:0:.,.	1/1:12:0,12	./.:0:.,.	./.:0:.,.	0/0:10:10,0	./.:0:.,.	./.:0:.,.	./.:0:.,.	1/1:13:0,13	0/1:14:5,9	0/0:12:12,0	1/1:10:0,10
37337	33	37337_33	C	G	.	PASS	NS=3;AF=0.167;locori=p	GT:DP:AD	./.:0:.,.	./.:0:.,.	./.:0:.,.	./.:0:.,.	0/0:10:10,0	0/0:12:12,0	./.:0:.,.	./.:0:.,.	./.:0:.,.	./.:0:.,.	./.:0:.,.	./.:0:.,.	./.:0:.,.	./.:0:.,.	./.:0:.,.	./.:0:.,.	./.:0:.,.	./.:0:.,.	./.:0:.,.	./.:0:.,.	./.:0:.,.	0/1:13:7,6	./.:0:.,.	./.:0:.,.
37379	36	37379_36	C	A	.	PASS	NS=9;AF=0.278;locori=p	GT:DP:AD	0/1:10:7,3	./.:0:.,.	0/1:22:9,13	0/0:15:15,0	0/1:19:10,9	./.:0:.,.	0/1:24:16,8	0/0:24:24,0	./.:11:.,.	./.:0:.,.	./.:0:.,.	./.:0:.,.	./.:0:.,.	./.:0:.,.	./.:0:.,.	./.:0:.,.	./.:0:.,.	0/0:16:16,0	0/1:14:7,7	./.:0:.,.	./.:0:.,.	0/0:17:17,0	./.:0:.,.	./.:0:.,.
37384	74	37384_74	A	G	.	PASS	NS=5;AF=0.400;locori=p	GT:DP:AD	./.:0:.,.	./.:0:.,.	./.:0:.,.	./.:0:.,.	0/0:11:11,0	1/1:15:0,15	0/0:10:10,0	0/0:11:11,0	./.:0:.,.	./.:0:.,.	./.:0:.,.	./.:0:.,.	./.:0:.,.	./.:0:.,.	./.:0:.,.	./.:0:.,.	./.:0:.,.	./.:0:.,.	./.:0:.,.	./.:0:.,.	1/1:12:0,12	./.:0:.,.	./.:0:.,.	./.:0:.,.
37416	72	37416_72	C	G	.	PASS	NS=3;AF=0.500;locori=p	GT:DP:AD	./.:0:.,.	./.:0:.,.	0/1:12:4,8	./.:0:.,.	1/1:10:0,10	./.:0:.,.	./.:0:.,.	./.:0:.,.	./.:0:.,.	./.:0:.,.	./.:0:.,.	0/0:11:11,0	./.:0:.,.	./.:0:.,.	./.:0:.,.	./.:0:.,.	./.:0:.,.	./.:0:.,.	./.:0:.,.	./.:0:.,.	./.:0:.,.	./.:0:.,.	./.:0:.,.	./.:0:.,.
37434	38	37434_38	G	T	.	PASS	NS=3;AF=0.167;locori=p	GT:DP:AD	./.:0:.,.	./.:0:.,.	./.:0:.,.	./.:0:.,.	./.:0:.,.	./.:0:.,.	0/0:12:12,0	0/1:10:6,4	./.:0:.,.	./.:0:.,.	./.:0:.,.	./.:0:.,.	./.:0:.,.	./.:0:.,.	./.:0:.,.	./.:0:.,.	./.:0:.,.	./.:0:.,.	./.:0:.,.	./.:0:.,.	./.:0:.,.	0/0:12:12,0	./.:0:.,.	./.:0:.,.
37440	14	37440_14	T	A	.	PASS	NS=2;AF=0.250;locori=p	GT:DP:AD	./.:0:.,.	./.:0:.,.	./.:0:.,.	./.:0:.,.	0/0:11:11,0	./.:0:.,.	./.:0:.,.	./.:0:.,.	./.:0:.,.	./.:0:.,.	./.:0:.,.	./.:0:.,.	./.:0:.,.	./.:0:.,.	./.:0:.,.	./.:0:.,.	./.:0:.,.	0/1:11:8,3	./.:0:.,.	./.:0:.,.	./.:0:.,.	./.:0:.,.	./.:0:.,.	./.:0:.,.
37444	29	37444_29	A	G	.	PASS	NS=8;AF=0.125;locori=p	GT:DP:AD	0/0:10:10,0	./.:0:.,.	0/0:13:13,0	./.:0:.,.	0/0:24:24,0	./.:0:.,.	0/0:15:15,0	./.:0:.,.	0/1:12:8,4	./.:0:.,.	./.:0:.,.	./.:0:.,.	./.:0:.,.	./.:0:.,.	./.:0:.,.	./.:0:.,.	./.:0:.,.	./.:0:.,.	0/1:15:11,4	./.:0:.,.	./.:0:.,.	0/0:20:20,0	0/0:14:14,0	./.:0:.,.
37447	28	37447_28	T	C	.	PASS	NS=16;AF=0.469;locori=p	GT:DP:AD	./.:0:.,.	0/0:14:14,0	1/1:16:0,16	0/1:17:9,8	1/1:34:0,34	1/1:32:0,32	0/1:14:7,7	0/1:19:12,7	./.:0:.,.	./.:0:.,.	./.:0:.,.	0/1:14:8,6	1/1:16:0,16	./.:0:.,.	./.:0:.,.	0/1:16:10,6	0/0:12:12,0	0/0:15:15,0	0/0:18:18,0	0/1:15:9,6	0/1:16:7,9	0/0:26:26,0	./.:0:.,.	./.:12:.,.
37483	4	37483_4	T	C	.	PASS	NS=11;AF=0.409;locori=p	GT:DP:AD	./.:0:.,.	./.:0:.,.	./.:12:.,.	0/1:15:5,10	0/0:16:16,0	1/1:26:0,26	0/0:15:15,0	1/1:15:0,15	./.:0:.,.	./.:0:.,.	0/1:16:8,8	./.:0:.,.	0/1:11:3,8	./.:0:.,.	./.:0:.,.	0/1:11:6,5	./.:0:.,.	./.:0:.,.	./.:10:.,.	./.:0:.,.	./.:0:.,.	0/1:11:7,4	0/0:11:11,0	0/0:12:12,0
37484	25	37484_25	G	T	.	PASS	NS=22;AF=0.455;locori=p	GT:DP:AD	0/1:24:15,9	0/1:22:16,6	0/1:44:35,9	0/0:27:27,0	0/1:48:36,12	0/1:42:29,13	0/1:35:25,10	0/1:57:35,22	0/1:37:24,13	./.:0:.,.	0/1:20:12,8	0/1:18:8,10	0/1:25:19,6	0/1:12:8,4	0/1:11:8,3	0/1:39:20,19	./.:0:.,.	0/1:16:12,4	0/1:31:19,12	0/1:18:12,6	0/1:22:16,6	0/1:46:33,13	0/0:19:19,0	0/1:27:20,7
37484	67	37484_67	G	A	.	PASS	NS=22;AF=0.455;locori=p	GT:DP:AD	0/1:24:15,9	0/1:22:16,6	0/1:44:35,9	0/0:27:27,0	0/1:48:36,12	0/1:42:29,13	0/1:35:25,10	0/1:57:35,22	0/1:37:24,13	./.:0:.,.	0/1:20:12,8	0/1:18:8,10	0/1:25:19,6	0/1:12:8,4	0/1:11:8,3	0/1:39:20,19	./.:0:.,.	0/1:16:12,4	0/1:31:19,12	0/1:18:12,6	0/1:22:16,6	0/1:46:33,13	0/0:19:19,0	0/1:27:20,7
37501	88	37501_88	T	C	.	PASS	NS=5;AF=0.400;locori=p	GT:DP:AD	./.:0:.,.	./.:0:.,.	./.:0:.,.	./.:0:.,.	0/1:10:3,7	1/1:10:0,10	0/1:13:7,6	./.:0:.,.	./.:0:.,.	./.:0:.,.	./.:0:.,.	./.:0:.,.	./.:0:.,.	./.:0:.,.	./.:0:.,.	./.:0:.,.	./.:0:.,.	./.:0:.,.	0/0:10:10,0	./.:0:.,.	0/0:10:10,0	./.:0:.,.	./.:0:.,.	./.:0:.,.
37535	83	37535_83	T	C	.	PASS	NS=20;AF=0.475;locori=p	GT:DP:AD	0/0:23:23,0	0/0:14:14,0	1/1:15:0,15	0/1:17:10,7	1/1:34:0,34	1/1:19:0,19	0/1:18:10,8	0/1:17:9,8	0/1:16:11,5	./.:0:.,.	0/1:15:10,5	1/1:10:0,10	1/1:15:0,15	./.:0:.,.	0/0:13:13,0	0/1:23:13,10	./.:0:.,.	0/0:17:17,0	0/0:13:13,0	0/1:14:9,5	./.:19:.,.	0/0:26:26,0	0/1:15:8,7	0/1:11:5,6
37537	43	37537_43	A	T	.	PASS	NS=3;AF=0.500;locori=p	GT:DP:AD	./.:0:.,.	./.:0:.,.	./.:0:.,.	1/1:11:0,11	0/1:19:9,10	./.:0:.,.	./.:0:.,.	./.:0:.,.	./.:0:.,.	./.:0:.,.	./.:0:.,.	./.:0:.,.	./.:0:.,.	./.:0:.,.	./.:0:.,.	./.:0:.,.	./.:0:.,.	./.:0:.,.	./.:0:.,.	./.:0:.,.	0/0:11:11,0	./.:0:.,.	./.:0:.,.	./.:0:.,.
37538	53	37538_53	A	G	.	PASS	NS=10;AF=0.500;locori=p	GT:DP:AD	./.:0:.,.	0/1:12:5,7	0/1:21:14,7	./.:0:.,.	0/1:19:13,6	0/1:13:6,7	0/1:20:10,10	0/1:13:6,7	./.:0:.,.	./.:0:.,.	./.:0:.,.	./.:0:.,.	./.:0:.,.	./.:0:.,.	./.:0:.,.	0/1:12:6,6	0/1:12:5,7	0/1:17:5,12	0/1:11:5,6	./.:14:.,.	./.:0:.,.	./.:11:.,.	./.:0:.,.	./.:0:.,.
37550	48	37550_48	T	C	.	PASS	NS=20;AF=0.350;locori=p	GT:DP:AD	0/0:20:20,0	./.:0:.,.	0/0:18:18,0	0/1:22:12,10	0/1:37:16,21	0/1:22:8,14	0/1:18:11,7	1/1:36:0,36	0/1:12:8,4	./.:0:.,.	1/1:10:0,10	./.:0:.,.	0/0:15:15,0	0/0:15:15,0	0/0:19:19,0	0/1:19:8,11	0/1:17:6,11	0/1:18:9,9	0/1:21:11,10	0/0:12:12,0	0/0:24:24,0	0/1:31:13,18	./.:0:.,.	0/0:18:18,0
37578	46	37578_46	T	C	.	PASS	NS=9;AF=0.111;locori=p	GT:DP:AD	./.:0:.,.	./.:0:.,.	0/0:20:20,0	./.:0:.,.	0/0:14:14,0	1/1:15:0,15	./.:0:.,.	0/0:14:14,0	0/0:15:15,0	./.:0:.,.	./.:0:.,.	./.:0:.,.	0/0:12:12,0	./.:0:.,.	./.:0:.,.	./.:0:.,.	./.:0:.,.	0/0:11:11,0	./.:0:.,.	0/0:15:15,0	./.:0:.,.	0/0:22:22,0	./.:0:.,.	./.:0:.,.
37586	76	37586_76	A	G	.	PASS	NS=7;AF=0.500;locori=p	GT:DP:AD	./.:0:.,.	./.:0:.,.	1/1:12:0,12	./.:0:.,.	./.:0:.,.	0/1:15:5,10	0/1:13:8,5	./.:0:.,.	0/0:10:10,0	./.:0:.,.	./.:0:.,.	./.:0:.,.	./.:0:.,.	./.:0:.,.	./.:0:.,.	./.:0:.,.	0/0:10:10,0	./.:0:.,.	./.:0:.,.	./.:0:.,.	0/1:11:7,4	1/1:16:0,16	./.:0:.,.	./.:0:.,.
37599	37	37599_37	G	A	.	PASS	NS=13;AF=0.192;locori=p	GT:DP:AD	./.:0:.,.	0/1:12:3,9	./.:0:.,.	0/1:14:9,5	0/0:27:27,0	0/0:26:26,0	0/0:34:34,0	0/1:18:10,8	./.:0:.,.	./.:0:.,.	./.:0:.,.	0/0:12:12,0	0/0:17:17,0	./.:0:.,.	./.:0:.,.	./.:0:.,.	0/1:18:12,6	0/0:12:12,0	./.:0:.,.	0/0:18:18,0	0/0:12:12,0	0/1:11:6,5	./.:0:.,.	./.:0:.,.
37625	53	37625_53	T	C	.	PASS	NS=11;AF=0.273;locori=p	GT:DP:AD	./.:10:.,.	0/1:11:7,4	0/0:15:15,0	./.:0:.,.	0/0:24:24,0	0/0:12:12,0	0/0:15:15,0	0/0:23:23,0	./.:0:.,.	./.:0:.,.	./.:0:.,.	1/1:10:0,10	./.:0:.,.	./.:0:.,.	./.:0:.,.	0/0:11:11,0	./.:0:.,.	0/1:12:5,7	./.:0:.,.	./.:0:.,.	1/1:12:0,12	0/0:14:14,0	./.:0:.,.	./.:0:.,.
37628	61	37628_61	C	G	.	PASS	NS=4;AF=0.500;locori=p	GT:DP:AD	./.:0:.,.	./.:0:.,.	./.:0:.,.	./.:0:.,.	./.:0:.,.	0/0:13:13,0	1/1:15:0,15	./.:0:.,.	./.:0:.,.	./.:0:.,.	./.:0:.,.	1/1:12:0,12	./.:0:.,.	./.:0:.,.	./.:0:.,.	0/0:11:11,0	./.:0:.,.	./.:0:.,.	./.:0:.,.	./.:0:.,.	./.:0:.,.	./.:0:.,.	./.:0:.,.	./.:0:.,.
37628	84	37628_84	A	G	.	PASS	NS=4;AF=0.500;locori=p	GT:DP:AD	./.:0:.,.	./.:0:.,.	./.:0:.,.	./.:0:.,.	./.:0:.,.	1/1:13:0,13	0/0:15:15,0	./.:0:.,.	./.:0:.,.	./.:0:.,.	./.:0:.,.	0/0:12:12,0	./.:0:.,.	./.:0:.,.	./.:0:.,.	1/1:11:0,11	./.:0:.,.	./.:0:.,.	./.:0:.,.	./.:0:.,.	./.:0:.,.	./.:0:.,.	./.:0:.,.	./.:0:.,.
37718	7	37718_7	C	T	.	PASS	NS=11;AF=0.091;locori=p	GT:DP:AD	./.:0:.,.	./.:0:.,.	./.:13:.,.	0/0:15:15,0	0/0:15:15,0	./.:0:.,.	0/1:18:7,11	0/1:16:8,8	./.:0:.,.	./.:0:.,.	0/0:12:12,0	0/0:10:10,0	0/0:15:15,0	0/0:10:10,0	./.:0:.,.	0/0:12:12,0	./.:0:.,.	./.:0:.,.	./.:0:.,.	./.:0:.,.	./.:0:.,.	0/0:13:13,0	./.:0:.,.	0/0:10:10,0
37861	25	37861_25	C	T	.	PASS	NS=10;AF=0.500;locori=p	GT:DP:AD	0/1:14:7,7	0/1:15:8,7	0/1:16:10,6	0/1:14:6,8	0/1:26:11,15	0/1:12:8,4	0/1:15:9,6	0/1:17:9,8	0/1:11:4,7	./.:0:.,.	./.:0:.,.	./.:0:.,.	./.:0:.,.	./.:0:.,.	./.:0:.,.	./.:0:.,.	./.:0:.,.	./.:0:.,.	./.:0:.,.	./.:0:.,.	0/1:15:9,6	./.:19:.,.	./.:0:.,.	./.:0:.,.
37861	82	37861_82	C	T	.	PASS	NS=10;AF=0.500;locori=p	GT:DP:AD	0/1:14:7,7	0/1:15:7,8	0/1:16:6,10	0/1:14:8,6	0/1:26:15,11	0/1:12:4,8	0/1:15:6,9	0/1:17:8,9	0/1:11:7,4	./.:0:.,.	./.:0:.,.	./.:0:.,.	./.:0:.,.	./.:0:.,.	./.:0:.,.	./.:0:.,.	./.:0:.,.	./.:0:.,.	./.:0:.,.	./.:0:.,.	0/1:15:6,9	./.:19:.,.	./.:0:.,.	./.:0:.,.
37980	60	37980_60	C	T	.	PASS	NS=12;AF=0.333;locori=p	GT:DP:AD	0/0:10:10,0	./.:0:.,.	0/0:18:18,0	0/0:13:13,0	0/0:25:25,0	0/0:13:13,0	0/0:16:16,0	1/1:14:0,14	./.:0:.,.	./.:0:.,.	./.:0:.,.	./.:0:.,.	./.:0:.,.	./.:0:.,.	1/1:12:0,12	0/1:10:5,5	./.:0:.,.	./.:0:.,.	./.:0:.,.	0/1:12:6,6	1/1:18:0,18	0/0:18:18,0	./.:0:.,.	./.:0:.,.
37984	57	37984_57	A	G	.	PASS	NS=10;AF=0.300;locori=p	GT:DP:AD	./.:0:.,.	./.:0:.,.	0/1:16:11,5	0/1:11:4,7	0/1:25:13,12	0/0:16:16,0	0/0:22:22,0	0/1:12:7,5	./.:0:.,.	./.:0:.,.	./.:0:.,.	./.:0:.,.	./.:0:.,.	./.:0:.,.	./.:0:.,.	./.:0:.,.	0/0:11:11,0	./.:0:.,.	./.:0:.,.	./.:0:.,.	0/1:11:4,7	./.:0:.,.	0/0:14:14,0	0/1:16:8,8
38036	52	38036_52	A	C	.	PASS	NS=6;AF=0.500;locori=p	GT:DP:AD	./.:0:.,.	./.:0:.,.	./.:0:.,.	./.:0:.,.	0/0:12:12,0	0/1:12:4,8	1/1:13:0,13	./.:0:.,.	./.:0:.,.	./.:0:.,.	./.:0:.,.	./.:0:.,.	./.:0:.,.	./.:0:.,.	./.:0:.,.	1/1:10:0,10	./.:0:.,.	./.:0:.,.	0/1:13:8,5	./.:0:.,.	./.:0:.,.	0/0:11:11,0	./.:0:.,.	./.:0:.,.
38097	31	38097_31	G	A	.	PASS	NS=12;AF=0.375;locori=p	GT:DP:AD	./.:0:.,.	./.:0:.,.	0/1:20:10,10	0/1:14:6,8	1/1:20:0,20	0/1:18:7,11	0/0:17:17,0	1/1:12:0,12	./.:0:.,.	./.:0:.,.	./.:0:.,.	./.:0:.,.	./.:0:.,.	0/0:10:10,0	./.:0:.,.	0/0:10:10,0	./.:0:.,.	0/0:14:14,0	./.:0:.,.	./.:0:.,.	0/0:15:15,0	1/1:13:0,13	./.:0:.,.	0/0:12:12,0
38112	68	38112_68	A	T	.	PASS	NS=7;AF=0.357;locori=p	GT:DP:AD	./.:0:.,.	./.:0:.,.	1/1:15:0,15	./.:0:.,.	0/1:19:9,10	./.:17:.,.	1/1:22:0,22	0/0:14:14,0	./.:17:.,.	./.:0:.,.	./.:0:.,.	./.:0:.,.	./.:0:.,.	./.:0:.,.	./.:0:.,.	0/0:11:11,0	./.:0:.,.	./.:0:.,.	0/0:17:17,0	./.:0:.,.	./.:0:.,.	./.:0:.,.	./.:0:.,.	0/0:10:10,0
38131	9	38131_9	G	A	.	PASS	NS=15;AF=0.233;locori=p	GT:DP:AD	./.:0:.,.	0/0:10:10,0	0/1:19:6,13	./.:0:.,.	0/1:14:6,8	0/0:16:16,0	0/0:18:18,0	0/1:13:7,6	0/0:12:12,0	./.:0:.,.	0/0:16:16,0	0/0:12:12,0	./.:0:.,.	0/1:12:4,8	0/1:11:5,6	0/0:14:14,0	./.:0:.,.	./.:0:.,.	./.:0:.,.	./.:0:.,.	0/1:11:7,4	0/1:10:4,6	0/0:13:13,0	./.:0:.,.
38203	72	38203_72	G	T	.	PASS	NS=10;AF=0.250;locori=p	GT:DP:AD	./.:0:.,.	./.:0:.,.	1/1:18:0,18	0/1:13:6,7	0/0:41:41,0	0/0:12:12,0	0/0:19:19,0	0/1:20:8,12	./.:0:.,.	./.:0:.,.	0/1:10:7,3	./.:0:.,.	./.:0:.,.	./.:0:.,.	./.:0:.,.	./.:0:.,.	./.:0:.,.	0/0:13:13,0	./.:0:.,.	./.:0:.,.	./.:0:.,.	0/0:23:23,0	./.:0:.,.	0/0:17:17,0
38284	11	38284_11	A	G	.	PASS	NS=7;AF=0.500;locori=p	GT:DP:AD	./.:0:.,.	./.:0:.,.	0/1:13:8,5	./.:0:.,.	0/1:10:7,3	./.:15:.,.	./.:0:.,.	./.:0:.,.	./.:0:.,.	./.:0:.,.	./.:0:.,.	0/1:10:7,3	./.:0:.,.	0/1:10:7,3	./.:0:.,.	./.:0:.,.	./.:0:.,.	0/1:12:8,4	./.:0:.,.	./.:0:.,.	0/1:10:6,4	./.:0:.,.	0/1:11:8,3	./.:0:.,.
38284	73	38284_73	A	T	.	PASS	NS=7;AF=0.500;locori=p	GT:DP:AD	./.:0:.,.	./.:0:.,.	0/1:13:8,5	./.:0:.,.	0/1:10:7,3	./.:15:.,.	./.:0:.,.	./.:0:.,.	./.:0:.,.	./.:0:.,.	./.:0:.,.	0/1:10:7,3	./.:0:.,.	0/1:10:7,3	./.:0:.,.	./.:0:.,.	./.:0:.,.	0/1:12:8,4	./.:0:.,.	./.:0:.,.	0/1:10:6,4	./.:0:.,.	0/1:11:8,3	./.:0:.,.
38296	87	38296_87	T	C	.	PASS	NS=5;AF=0.400;locori=p	GT:DP:AD	1/1:13:0,13	0/1:10:6,4	./.:0:.,.	./.:0:.,.	./.:0:.,.	0/1:13:4,9	0/0:10:10,0	./.:0:.,.	./.:0:.,.	./.:0:.,.	./.:0:.,.	./.:0:.,.	./.:0:.,.	./.:0:.,.	./.:0:.,.	./.:0:.,.	./.:0:.,.	./.:0:.,.	./.:0:.,.	./.:0:.,.	./.:0:.,.	0/0:13:13,0	./.:0:.,.	./.:0:.,.
38329	56	38329_56	C	A	.	PASS	NS=8;AF=0.375;locori=p	GT:DP:AD	./.:0:.,.	./.:0:.,.	0/1:12:8,4	./.:0:.,.	0/1:10:5,5	0/1:15:9,6	./.:0:.,.	0/1:13:7,6	0/0:11:11,0	./.:0:.,.	./.:0:.,.	0/0:10:10,0	./.:0:.,.	./.:18:.,.	./.:0:.,.	0/1:12:7,5	./.:0:.,.	0/1:12:8,4	./.:0:.,.	./.:0:.,.	./.:0:.,.	./.:12:.,.	./.:0:.,.	./.:0:.,.
38329	66	38329_66	T	A	.	PASS	NS=8;AF=0.375;locori=p	GT:DP:AD	./.:0:.,.	./.:0:.,.	0/1:12:8,4	./.:0:.,.	0/1:10:5,5	0/1:15:9,6	./.:0:.,.	0/1:13:7,6	0/0:11:11,0	./.:0:.,.	./.:0:.,.	0/0:10:10,0	./.:0:.,.	./.:18:.,.	./.:0:.,.	0/1:12:7,5	./.:0:.,.	0/1:12:8,4	./.:0:.,.	./.:0:.,.	./.:0:.,.	./.:12:.,.	./.:0:.,.	./.:0:.,.
38492	37	38492_37	C	G	.	PASS	NS=20;AF=0.175;locori=p	GT:DP:AD	0/1:36:25,11	0/0:34:34,0	./.:53:.,.	./.:14:.,.	0/1:58:46,12	0/1:40:29,11	0/0:15:15,0	0/0:39:39,0	0/0:27:27,0	./.:0:.,.	0/0:22:22,0	0/1:20:14,6	0/0:32:32,0	0/1:17:11,6	0/0:15:15,0	0/0:10:10,0	0/0:14:14,0	./.:23:.,.	0/1:21:15,6	0/0:13:13,0	0/0:20:20,0	0/1:41:30,11	0/0:26:26,0	0/0:16:16,0
38504	34	38504_34	C	T	.	PASS	NS=11;AF=0.318;locori=p	GT:DP:AD	./.:0:.,.	./.:0:.,.	0/1:21:9,12	0/1:11:4,7	0/0:30:30,0	./.:0:.,.	1/1:16:0,16	0/0:17:17,0	0/0:10:10,0	./.:0:.,.	./.:0:.,.	./.:0:.,.	./.:0:.,.	./.:0:.,.	./.:0:.,.	1/1:14:0,14	./.:0:.,.	./.:0:.,.	0/1:12:7,5	./.:12:.,.	0/0:14:14,0	0/0:25:25,0	./.:0:.,.	0/0:15:15,0
38539	82	38539_82	C	T	.	PASS	NS=10;AF=0.200;locori=p	GT:DP:AD	./.:0:.,.	0/0:18:18,0	0/0:27:27,0	0/0:12:12,0	0/0:12:12,0	0/0:11:11,0	0/0:23:23,0	0/0:14:14,0	./.:0:.,.	./.:0:.,.	./.:0:.,.	0/0:12:12,0	1/1:11:0,11	./.:0:.,.	./.:0:.,.	./.:0:.,.	./.:0:.,.	./.:0:.,.	./.:0:.,.	./.:10:.,.	./.:0:.,.	./.:0:.,.	./.:0:.,.	1/1:10:0,10
38599	53	38599_53	G	C	.	PASS	NS=13;AF=0.269;locori=p	GT:DP:AD	0/0:11:11,0	0/0:17:17,0	0/0:13:13,0	0/0:11:11,0	0/0:22:22,0	0/0:25:25,0	0/0:20:20,0	./.:0:.,.	./.:0:.,.	./.:0:.,.	./.:0:.,.	./.:0:.,.	1/1:12:0,12	./.:0:.,.	./.:0:.,.	./.:0:.,.	0/0:10:10,0	0/1:10:5,5	./.:0:.,.	./.:0:.,.	1/1:16:0,16	0/0:18:18,0	./.:0:.,.	1/1:10:0,10
38650	54	38650_54	A	G	.	PASS	NS=10;AF=0.350;locori=p	GT:DP:AD	./.:0:.,.	./.:0:.,.	1/1:19:0,19	./.:0:.,.	0/1:17:8,9	0/1:21:10,11	./.:13:.,.	0/0:15:15,0	./.:0:.,.	./.:0:.,.	./.:0:.,.	./.:0:.,.	./.:0:.,.	./.:0:.,.	./.:0:.,.	0/1:11:5,6	./.:0:.,.	0/0:11:11,0	0/0:11:11,0	./.:0:.,.	0/0:18:18,0	1/1:15:0,15	./.:0:.,.	0/0:10:10,0
38658	66	38658_66	C	T	.	PASS	NS=15;AF=0.333;locori=p	GT:DP:AD	./.:0:.,.	./.:0:.,.	0/1:12:7,5	0/0:14:14,0	0/0:17:17,0	0/0:23:23,0	0/1:13:6,7	0/0:16:16,0	0/0:13:13,0	./.:0:.,.	./.:0:.,.	./.:0:.,.	1/1:14:0,14	1/1:13:0,13	./.:0:.,.	0/0:10:10,0	0/0:10:10,0	0/1:17:9,8	./.:0:.,.	0/1:11:6,5	./.:0:.,.	0/0:23:23,0	./.:0:.,.	1/1:12:0,12
38780	23	38780_23	T	C	.	PASS	NS=9;AF=0.444;locori=p	GT:DP:AD	./.:0:.,.	./.:0:.,.	0/0:30:30,0	0/1:11:6,5	0/0:18:18,0	0/1:19:10,9	0/1:13:8,5	0/1:13:5,8	1/1:10:0,10	./.:0:.,.	./.:0:.,.	./.:0:.,.	./.:0:.,.	./.:0:.,.	./.:0:.,.	./.:0:.,.	./.:0:.,.	./.:0:.,.	./.:0:.,.	./.:0:.,.	0/1:11:6,5	./.:0:.,.	./.:0:.,.	0/1:12:4,8
38814	20	38814_20	C	A	.	PASS	NS=14;AF=0.250;locori=p	GT:DP:AD	0/0:10:10,0	0/0:14:14,0	0/0:20:20,0	0/0:19:19,0	0/0:18:18,0	0/0:15:15,0	0/0:17:17,0	0/0:13:13,0	./.:0:.,.	./.:0:.,.	./.:0:.,.	./.:0:.,.	./.:0:.,.	1/1:12:0,12	1/1:13:0,13	0/0:19:19,0	./.:0:.,.	0/1:15:7,8	./.:0:.,.	./.:0:.,.	1/1:10:0,10	0/0:25:25,0	./.:0:.,.	./.:0:.,.
38816	60	38816_60	A	T	.	PASS	NS=18;AF=0.222;locori=p	GT:DP:AD	0/1:13:9,4	0/0:14:14,0	0/1:27:12,15	./.:0:.,.	0/1:26:13,13	0/1:25:10,15	0/0:24:24,0	0/1:29:9,20	0/1:18:6,12	./.:0:.,.	./.:0:.,.	0/0:15:15,0	0/0:13:13,0	./.:0:.,.	0/0:13:13,0	0/0:10:10,0	./.:12:.,.	0/0:23:23,0	0/1:11:3,8	./.:0:.,.	0/0:14:14,0	0/1:21:14,7	0/0:17:17,0	0/0:12:12,0
38821	23	38821_23	C	T	.	PASS	NS=4;AF=0.250;locori=p	GT:DP:AD	./.:0:.,.	./.:0:.,.	0/0:12:12,0	./.:0:.,.	0/1:19:8,11	0/1:14:8,6	./.:0:.,.	./.:0:.,.	./.:0:.,.	./.:0:.,.	./.:0:.,.	./.:0:.,.	./.:0:.,.	./.:0:.,.	./.:0:.,.	./.:0:.,.	./.:0:.,.	./.:0:.,.	./.:0:.,.	./.:0:.,.	./.:0:.,.	0/0:14:14,0	./.:0:.,.	./.:0:.,.
38833	14	38833_14	G	A	.	PASS	NS=16;AF=0.281;locori=p	GT:DP:AD	0/0:14:14,0	0/0:12:12,0	0/1:29:16,13	0/0:15:15,0	0/0:24:24,0	0/0:25:25,0	0/1:33:13,20	0/0:29:29,0	0/0:17:17,0	./.:0:.,.	./.:0:.,.	./.:0:.,.	./.:0:.,.	1/1:21:0,21	./.:0:.,.	0/0:14:14,0	./.:0:.,.	0/1:10:5,5	0/0:13:13,0	./.:0:.,.	1/1:11:0,11	0/0:20:20,0	./.:0:.,.	1/1:13:0,13
38879	59	38879_59	G	A	.	PASS	NS=7;AF=0.143;locori=p	GT:DP:AD	./.:0:.,.	0/1:16:7,9	0/0:16:16,0	0/0:11:11,0	0/1:13:8,5	0/0:14:14,0	0/0:20:20,0	0/0:13:13,0	./.:0:.,.	./.:0:.,.	./.:0:.,.	./.:0:.,.	./.:0:.,.	./.:0:.,.	./.:0:.,.	./.:0:.,.	./.:0:.,.	./.:0:.,.	./.:0:.,.	./.:0:.,.	./.:0:.,.	./.:0:.,.	./.:0:.,.	./.:0:.,.
38897	83	38897_83	A	T	.	PASS	NS=17;AF=0.382;locori=p	GT:DP:AD	0/1:21:14,7	0/1:23:14,9	./.:26:.,.	0/1:31:20,11	./.:34:.,.	0/0:31:31,0	0/1:26:20,6	./.:48:.,.	0/0:16:16,0	./.:0:.,.	0/1:17:11,6	0/0:15:15,0	0/1:31:22,9	0/1:22:17,5	0/1:17:11,6	0/1:23:15,8	./.:10:.,.	0/1:18:13,5	0/1:20:13,7	./.:26:.,.	0/1:25:14,11	0/0:36:36,0	0/1:16:12,4	./.:18:.,.
38921	14	38921_14	C	T	.	PASS	NS=15;AF=0.500;locori=p	GT:DP:AD	./.:0:.,.	0/1:19:5,14	1/1:30:0,30	0/1:23:9,14	0/1:16:3,13	0/1:23:15,8	1/1:19:0,19	0/1:22:10,12	0/0:15:15,0	./.:0:.,.	./.:0:.,.	./.:0:.,.	1/1:12:0,12	./.:0:.,.	./.:0:.,.	0/0:20:20,0	./.:0:.,.	./.:18:.,.	0/0:13:13,0	0/1:10:7,3	1/1:11:0,11	0/0:26:26,0	0/1:23:9,14	./.:0:.,.
38997	39	38997_39	T	C	.	PASS	NS=19;AF=0.289;locori=p	GT:DP:AD	./.:10:.,.	0/0:10:10,0	0/0:23:23,0	0/1:21:12,9	1/1:30:0,30	0/1:19:12,7	0/1:21:10,11	1/1:19:0,19	0/1:13:4,9	./.:0:.,.	./.:0:.,.	./.:0:.,.	./.:0:.,.	0/0:10:10,0	0/0:10:10,0	0/1:12:7,5	0/0:14:14,0	0/0:14:14,0	0/0:14:14,0	0/0:11:11,0	0/0:13:13,0	0/1:26:15,11	0/1:11:7,4	0/0:19:19,0
39009	36	39009_36	G	A	.	PASS	NS=10;AF=0.100;locori=p	GT:DP:AD	./.:0:.,.	./.:0:.,.	0/0:12:12,0	0/0:15:15,0	0/0:14:14,0	0/0:22:22,0	0/0:21:21,0	0/0:19:19,0	./.:0:.,.	./.:0:.,.	./.:0:.,.	./.:0:.,.	./.:0:.,.	1/1:12:0,12	./.:0:.,.	0/0:14:14,0	./.:0:.,.	./.:0:.,.	0/0:11:11,0	./.:0:.,.	./.:0:.,.	0/0:13:13,0	./.:0:.,.	./.:0:.,.
39056	86	39056_86	A	G	.	PASS	NS=3;AF=0.333;locori=p	GT:DP:AD	./.:0:.,.	./.:0:.,.	./.:0:.,.	0/0:11:11,0	./.:0:.,.	./.:0:.,.	./.:0:.,.	./.:0:.,.	./.:0:.,.	./.:0:.,.	./.:0:.,.	./.:0:.,.	./.:0:.,.	./.:0:.,.	./.:0:.,.	./.:0:.,.	./.:0:.,.	./.:0:.,.	./.:0:.,.	./.:0:.,.	1/1:10:0,10	0/0:12:12,0	./.:0:.,.	./.:0:.,.
39127	8	39127_8	C	T	.	PASS	NS=14;AF=0.250;locori=p	GT:DP:AD	./.:0:.,.	0/1:12:6,6	1/1:14:0,14	0/1:13:7,6	0/0:16:16,0	0/1:18:9,9	0/0:15:15,0	0/0:10:10,0	./.:0:.,.	./.:0:.,.	./.:0:.,.	./.:0:.,.	0/0:13:13,0	./.:0:.,.	./.:0:.,.	./.:12:.,.	0/1:10:4,6	./.:0:.,.	0/0:13:13,0	./.:0:.,.	0/0:13:13,0	0/1:14:5,9	0/0:11:11,0	0/0:10:10,0
39191	84	39191_84	C	A	.	PASS	NS=18;AF=0.417;locori=p	GT:DP:AD	./.:0:.,.	0/1:10:5,5	0/0:36:36,0	0/0:12:12,0	0/0:27:27,0	0/0:22:22,0	0/0:28:28,0	0/1:27:9,18	./.:10:.,.	./.:0:.,.	0/1:15:7,8	./.:0:.,.	1/1:12:0,12	1/1:10:0,10	1/1:15:0,15	0/0:15:15,0	./.:12:.,.	0/1:17:9,8	0/0:14:14,0	0/1:16:5,11	1/1:16:0,16	0/0:24:24,0	./.:0:.,.	1/1:14:0,14
39245	13	39245_13	G	A	.	PASS	NS=8;AF=0.312;locori=p	GT:DP:AD	./.:0:.,.	./.:0:.,.	0/0:13:13,0	./.:0:.,.	0/1:16:7,9	0/1:14:5,9	./.:0:.,.	./.:0:.,.	./.:0:.,.	./.:0:.,.	./.:0:.,.	./.:0:.,.	./.:0:.,.	./.:0:.,.	./.:0:.,.	./.:0:.,.	0/1:11:8,3	0/1:14:8,6	./.:0:.,.	0/0:10:10,0	./.:0:.,.	0/1:21:12,9	./.:0:.,.	0/0:16:16,0
39266	63	39266_63	T	C	.	PASS	NS=20;AF=0.375;locori=p	GT:DP:AD	0/0:10:10,0	0/0:13:13,0	0/0:22:22,0	0/1:20:10,10	0/1:24:14,10	0/0:19:19,0	0/0:21:21,0	0/1:31:18,13	./.:0:.,.	./.:0:.,.	0/0:18:18,0	./.:0:.,.	1/1:20:0,20	1/1:15:0,15	1/1:10:0,10	0/0:20:20,0	./.:0:.,.	0/1:12:6,6	0/0:14:14,0	0/1:14:9,5	1/1:15:0,15	0/0:27:27,0	0/0:15:15,0	1/1:22:0,22
39285	70	39285_70	G	A	.	PASS	NS=22;AF=0.205;locori=p	GT:DP:AD	0/0:20:20,0	0/0:15:15,0	0/0:25:25,0	0/0:18:18,0	0/0:41:41,0	0/0:29:29,0	0/0:35:35,0	0/0:22:22,0	0/0:14:14,0	./.:0:.,.	0/0:22:22,0	0/0:13:13,0	1/1:27:0,27	1/1:11:0,11	0/1:14:9,5	0/0:13:13,0	0/0:14:14,0	0/1:23:8,15	0/0:15:15,0	./.:10:.,.	1/1:20:0,20	0/0:24:24,0	0/0:10:10,0	0/1:10:5,5
39290	81	39290_81	G	A	.	PASS	NS=15;AF=0.200;locori=p	GT:DP:AD	./.:0:.,.	1/1:11:0,11	0/0:22:22,0	0/0:19:19,0	0/0:15:15,0	0/0:13:13,0	0/0:22:22,0	0/0:22:22,0	0/1:11:8,3	./.:0:.,.	0/0:15:15,0	./.:0:.,.	./.:0:.,.	./.:0:.,.	./.:0:.,.	0/1:19:8,11	./.:0:.,.	0/1:14:9,5	0/1:11:7,4	./.:0:.,.	0/0:13:13,0	0/0:15:15,0	./.:0:.,.	0/0:16:16,0
39303	60	39303_60	C	G	.	PASS	NS=1;AF=0.500;locori=p	GT:DP:AD	./.:0:.,.	0/1:11:5,6	./.:0:.,.	./.:0:.,.	./.:0:.,.	./.:0:.,.	./.:0:.,.	./.:0:.,.	./.:0:.,.	./.:0:.,.	./.:0:.,.	./.:0:.,.	./.:0:.,.	./.:0:.,.	./.:0:.,.	./.:0:.,.	./.:0:.,.	./.:0:.,.	./.:0:.,.	./.:0:.,.	./.:0:.,.	./.:0:.,.	./.:0:.,.	./.:0:.,.
39303	69	39303_69	A	G	.	PASS	NS=1;AF=0.500;locori=p	GT:DP:AD	./.:0:.,.	0/1:11:5,6	./.:0:.,.	./.:0:.,.	./.:0:.,.	./.:0:.,.	./.:0:.,.	./.:0:.,.	./.:0:.,.	./.:0:.,.	./.:0:.,.	./.:0:.,.	./.:0:.,.	./.:0:.,.	./.:0:.,.	./.:0:.,.	./.:0:.,.	./.:0:.,.	./.:0:.,.	./.:0:.,.	./.:0:.,.	./.:0:.,.	./.:0:.,.	./.:0:.,.
39319	57	39319_57	T	C	.	PASS	NS=19;AF=0.342;locori=p	GT:DP:AD	0/1:10:6,4	1/1:10:0,10	0/0:17:17,0	0/0:23:23,0	0/1:27:16,11	0/1:25:14,11	0/1:17:6,11	0/0:33:33,0	0/1:15:4,11	./.:0:.,.	./.:0:.,.	./.:0:.,.	0/0:18:18,0	0/0:10:10,0	0/0:10:10,0	0/1:15:5,10	./.:0:.,.	0/1:13:7,6	1/1:16:0,16	0/0:17:17,0	0/0:14:14,0	1/1:21:0,21	./.:0:.,.	0/0:14:14,0
39412	51	39412_51	C	T	.	PASS	NS=13;AF=0.154;locori=p	GT:DP:AD	./.:0:.,.	0/1:14:10,4	0/1:15:10,5	0/0:10:10,0	0/0:18:18,0	0/1:14:9,5	0/0:18:18,0	0/0:18:18,0	./.:0:.,.	./.:0:.,.	./.:0:.,.	0/0:10:10,0	./.:0:.,.	./.:0:.,.	./.:0:.,.	0/0:13:13,0	./.:0:.,.	./.:0:.,.	0/1:14:8,6	./.:0:.,.	0/0:17:17,0	0/0:13:13,0	./.:0:.,.	0/0:10:10,0
39500	17	39500_17	C	T	.	PASS	NS=3;AF=0.333;locori=p	GT:DP:AD	./.:0:.,.	./.:0:.,.	./.:0:.,.	./.:0:.,.	0/0:13:13,0	0/0:12:12,0	./.:0:.,.	./.:0:.,.	./.:0:.,.	./.:0:.,.	./.:0:.,.	./.:0:.,.	1/1:11:0,11	./.:0:.,.	./.:0:.,.	./.:0:.,.	./.:0:.,.	./.:0:.,.	./.:0:.,.	./.:0:.,.	./.:0:.,.	./.:0:.,.	./.:0:.,.	./.:0:.,.
39505	62	39505_62	G	A	.	PASS	NS=14;AF=0.214;locori=p	GT:DP:AD	./.:0:.,.	0/1:16:9,7	0/0:14:14,0	./.:0:.,.	0/1:21:15,6	0/1:14:10,4	./.:0:.,.	0/0:19:19,0	./.:0:.,.	./.:0:.,.	./.:0:.,.	1/1:10:0,10	0/0:15:15,0	./.:0:.,.	0/0:15:15,0	0/0:13:13,0	./.:0:.,.	0/0:18:18,0	./.:0:.,.	0/0:10:10,0	0/0:11:11,0	0/1:13:6,7	./.:0:.,.	0/0:12:12,0
39555	21	39555_21	A	G	.	PASS	NS=1;AF=0.500;locori=p	GT:DP:AD	./.:0:.,.	./.:0:.,.	./.:0:.,.	./.:0:.,.	0/1:11:7,4	./.:0:.,.	./.:0:.,.	./.:0:.,.	./.:0:.,.	./.:0:.,.	./.:0:.,.	./.:0:.,.	./.:0:.,.	./.:0:.,.	./.:0:.,.	./.:0:.,.	./.:0:.,.	./.:0:.,.	./.:0:.,.	./.:0:.,.	./.:0:.,.	./.:0:.,.	./.:0:.,.	./.:0:.,.
39618	13	39618_13	C	A	.	PASS	NS=17;AF=0.353;locori=p	GT:DP:AD	0/0:12:12,0	0/1:13:5,8	0/1:19:11,8	0/1:12:7,5	0/1:25:12,13	0/0:26:26,0	0/0:34:34,0	0/1:24:11,13	0/0:14:14,0	./.:0:.,.	./.:0:.,.	./.:0:.,.	./.:0:.,.	1/1:12:0,12	./.:0:.,.	0/0:17:17,0	0/0:11:11,0	0/1:16:7,9	0/0:26:26,0	./.:0:.,.	1/1:20:0,20	0/0:25:25,0	./.:0:.,.	1/1:14:0,14
39679	42	39679_42	C	T	.	PASS	NS=6;AF=0.083;locori=p	GT:DP:AD	./.:0:.,.	./.:0:.,.	0/0:17:17,0	./.:0:.,.	0/0:16:16,0	0/1:14:8,6	./.:0:.,.	0/0:17:17,0	./.:0:.,.	./.:0:.,.	./.:0:.,.	./.:0:.,.	0/0:13:13,0	./.:0:.,.	./.:0:.,.	./.:0:.,.	./.:0:.,.	./.:0:.,.	./.:11:.,.	./.:0:.,.	./.:0:.,.	0/0:17:17,0	./.:0:.,.	./.:0:.,.
39686	51	39686_51	T	C	.	PASS	NS=13;AF=0.346;locori=p	GT:DP:AD	./.:0:.,.	0/1:14:7,7	0/1:17:7,10	./.:0:.,.	0/1:25:13,12	0/1:16:11,5	0/1:27:14,13	1/1:23:0,23	0/1:14:8,6	./.:0:.,.	./.:0:.,.	./.:0:.,.	0/0:19:19,0	./.:0:.,.	./.:0:.,.	0/0:12:12,0	./.:0:.,.	./.:0:.,.	0/1:13:6,7	0/0:16:16,0	0/0:16:16,0	0/0:19:19,0	./.:0:.,.	./.:0:.,.
39775	19	39775_19	A	G	.	PASS	NS=5;AF=0.400;locori=p	GT:DP:AD	./.:0:.,.	./.:0:.,.	./.:14:.,.	./.:0:.,.	0/1:10:5,5	0/1:12:7,5	./.:0:.,.	0/0:10:10,0	./.:0:.,.	./.:0:.,.	0/1:12:6,6	./.:0:.,.	./.:0:.,.	./.:0:.,.	./.:0:.,.	0/1:17:5,12	./.:0:.,.	./.:0:.,.	./.:0:.,.	./.:0:.,.	./.:0:.,.	./.:0:.,.	./.:0:.,.	./.:0:.,.
39775	73	39775_73	G	C	.	PASS	NS=5;AF=0.400;locori=p	GT:DP:AD	./.:0:.,.	./.:0:.,.	./.:14:.,.	./.:0:.,.	0/1:10:5,5	0/1:12:7,5	./.:0:.,.	0/0:10:10,0	./.:0:.,.	./.:0:.,.	0/1:12:6,6	./.:0:.,.	./.:0:.,.	./.:0:.,.	./.:0:.,.	0/1:17:5,12	./.:0:.,.	./.:0:.,.	./.:0:.,.	./.:0:.,.	./.:0:.,.	./.:0:.,.	./.:0:.,.	./.:0:.,.
39782	68	39782_68	T	G	.	PASS	NS=16;AF=0.406;locori=p	GT:DP:AD	0/1:13:6,7	1/1:14:0,14	0/0:25:25,0	0/1:11:4,7	0/0:21:21,0	0/1:23:9,14	0/1:23:13,10	0/0:17:17,0	0/1:11:5,6	./.:0:.,.	0/1:10:4,6	./.:12:.,.	./.:0:.,.	0/0:11:11,0	./.:0:.,.	./.:13:.,.	0/1:17:12,5	./.:0:.,.	0/1:17:8,9	./.:0:.,.	0/1:17:5,12	0/1:23:9,14	./.:0:.,.	0/1:11:5,6
39796	72	39796_72	A	G	.	PASS	NS=16;AF=0.406;locori=p	GT:DP:AD	0/0:12:12,0	./.:0:.,.	1/1:20:0,20	./.:0:.,.	0/1:31:12,19	0/1:14:7,7	0/1:15:5,10	1/1:18:0,18	1/1:14:0,14	./.:0:.,.	./.:0:.,.	1/1:15:0,15	0/0:20:20,0	./.:0:.,.	0/0:10:10,0	0/1:11:7,4	./.:0:.,.	0/0:10:10,0	./.:11:.,.	0/1:12:8,4	0/0:23:23,0	0/0:31:31,0	./.:0:.,.	0/0:21:21,0
39801	8	39801_8	A	G	.	PASS	NS=16;AF=0.469;locori=p	GT:DP:AD	0/1:13:4,9	0/1:13:7,6	0/1:27:11,16	0/1:12:8,4	1/1:17:0,17	./.:0:.,.	1/1:13:0,13	0/1:16:5,11	0/0:14:14,0	./.:0:.,.	./.:0:.,.	./.:0:.,.	0/0:14:14,0	./.:0:.,.	./.:0:.,.	0/1:17:10,7	./.:0:.,.	0/1:11:8,3	0/1:11:6,5	0/1:13:9,4	0/0:11:11,0	1/1:14:0,14	./.:0:.,.	0/0:15:15,0
39871	84	39871_84	C	T	.	PASS	NS=14;AF=0.286;locori=p	GT:DP:AD	0/0:11:11,0	./.:0:.,.	0/1:16:6,10	0/0:18:18,0	0/0:30:30,0	0/0:11:11,0	0/1:21:8,13	0/0:12:12,0	./.:0:.,.	0/0:13:13,0	0/0:13:13,0	./.:0:.,.	1/1:18:0,18	./.:0:.,.	1/1:13:0,13	./.:0:.,.	./.:0:.,.	0/1:16:6,10	./.:0:.,.	./.:0:.,.	./.:0:.,.	0/0:17:17,0	0/1:16:7,9	./.:0:.,.
39984	75	39984_75	A	T	.	PASS	NS=3;AF=0.500;locori=p	GT:DP:AD	./.:0:.,.	./.:0:.,.	0/1:11:5,6	./.:0:.,.	./.:13:.,.	./.:0:.,.	./.:11:.,.	./.:0:.,.	./.:0:.,.	./.:0:.,.	./.:0:.,.	./.:0:.,.	./.:0:.,.	./.:0:.,.	./.:0:.,.	./.:0:.,.	./.:0:.,.	./.:0:.,.	0/1:10:6,4	./.:0:.,.	0/1:10:5,5	./.:0:.,.	./.:0:.,.	./.:0:.,.
39996	72	39996_72	T	G	.	PASS	NS=15;AF=0.467;locori=p	GT:DP:AD	0/0:12:12,0	1/1:13:0,13	0/0:10:10,0	0/1:14:7,7	0/0:34:34,0	0/1:13:8,5	0/1:15:8,7	0/1:16:9,7	./.:0:.,.	./.:0:.,.	./.:0:.,.	0/1:11:5,6	./.:0:.,.	./.:0:.,.	1/1:14:0,14	./.:0:.,.	0/1:17:8,9	0/1:13:6,7	0/1:11:5,6	./.:0:.,.	1/1:13:0,13	0/0:27:27,0	./.:0:.,.	./.:0:.,.
40010	41	40010_41	T	G	.	PASS	NS=16;AF=0.469;locori=p	GT:DP:AD	0/0:17:17,0	./.:0:.,.	1/1:18:0,18	0/0:22:22,0	0/0:22:22,0	0/0:24:24,0	1/1:11:0,11	0/0:25:25,0	0/1:13:7,6	./.:0:.,.	./.:0:.,.	0/0:16:16,0	./.:0:.,.	./.:0:.,.	1/1:10:0,10	0/1:11:6,5	0/1:13:7,6	./.:0:.,.	0/1:14:8,6	1/1:14:0,14	1/1:18:0,18	0/1:21:13,8	./.:0:.,.	./.:0:.,.
40044	33	40044_33	C	G	.	PASS	NS=2;AF=0.500;locori=p	GT:DP:AD	./.:0:.,.	./.:0:.,.	0/0:10:10,0	./.:0:.,.	./.:0:.,.	./.:0:.,.	./.:0:.,.	1/1:12:0,12	./.:0:.,.	./.:0:.,.	./.:0:.,.	./.:0:.,.	./.:0:.,.	./.:0:.,.	./.:0:.,.	./.:0:.,.	./.:0:.,.	./.:0:.,.	./.:0:.,.	./.:0:.,.	./.:0:.,.	./.:0:.,.	./.:0:.,.	./.:0:.,.
40046	47	40046_47	A	G	.	PASS	NS=2;AF=0.500;locori=p	GT:DP:AD	./.:0:.,.	./.:0:.,.	0/1:12:4,8	./.:0:.,.	./.:0:.,.	./.:20:.,.	./.:10:.,.	./.:0:.,.	./.:0:.,.	./.:0:.,.	./.:0:.,.	./.:0:.,.	./.:0:.,.	./.:0:.,.	./.:0:.,.	./.:0:.,.	./.:0:.,.	./.:0:.,.	./.:0:.,.	./.:0:.,.	./.:0:.,.	0/1:12:4,8	./.:0:.,.	./.:0:.,.
40094	9	40094_9	C	T	.	PASS	NS=4;AF=0.250;locori=p	GT:DP:AD	./.:0:.,.	./.:0:.,.	./.:0:.,.	0/0:10:10,0	./.:0:.,.	./.:0:.,.	./.:0:.,.	0/0:10:10,0	./.:0:.,.	./.:0:.,.	./.:0:.,.	./.:0:.,.	./.:0:.,.	./.:0:.,.	./.:0:.,.	./.:0:.,.	./.:0:.,.	./.:0:.,.	./.:0:.,.	./.:0:.,.	0/0:12:12,0	1/1:13:0,13	./.:0:.,.	./.:0:.,.
40109	30	40109_30	C	T	.	PASS	NS=1;AF=0.500;locori=p	GT:DP:AD	./.:0:.,.	./.:0:.,.	0/1:14:6,8	./.:0:.,.	./.:0:.,.	./.:0:.,.	./.:0:.,.	./.:0:.,.	./.:0:.,.	./.:0:.,.	./.:0:.,.	./.:0:.,.	./.:0:.,.	./.:0:.,.	./.:0:.,.	./.:0:.,.	./.:0:.,.	./.:0:.,.	./.:0:.,.	./.:0:.,.	./.:0:.,.	./.:0:.,.	./.:0:.,.	./.:0:.,.
40149	42	40149_42	C	T	.	PASS	NS=3;AF=0.167;locori=p	GT:DP:AD	./.:0:.,.	./.:0:.,.	0/1:10:4,6	0/0:10:10,0	0/0:12:12,0	./.:0:.,.	./.:0:.,.	./.:0:.,.	./.:0:.,.	./.:0:.,.	./.:0:.,.	./.:0:.,.	./.:0:.,.	./.:0:.,.	./.:15:.,.	./.:0:.,.	./.:0:.,.	./.:0:.,.	./.:0:.,.	./.:0:.,.	./.:0:.,.	./.:0:.,.	./.:0:.,.	./.:0:.,.
40155	52	40155_52	C	T	.	PASS	NS=17;AF=0.265;locori=p	GT:DP:AD	0/1:13:6,7	./.:0:.,.	0/0:14:14,0	0/1:12:5,7	0/1:17:9,8	0/1:12:5,7	1/1:13:0,13	0/1:11:8,3	0/0:10:10,0	./.:0:.,.	./.:0:.,.	0/0:11:11,0	0/0:12:12,0	0/0:16:16,0	0/0:11:11,0	./.:0:.,.	0/1:16:7,9	0/0:12:12,0	./.:0:.,.	./.:0:.,.	0/0:18:18,0	0/1:21:9,12	./.:0:.,.	0/0:15:15,0
40155	63	40155_63	T	G	.	PASS	NS=17;AF=0.147;locori=p	GT:DP:AD	0/0:13:13,0	./.:0:.,.	0/1:14:5,9	0/0:12:12,0	0/0:17:17,0	0/1:12:7,5	0/0:13:13,0	0/0:11:11,0	1/1:10:0,10	./.:0:.,.	./.:0:.,.	0/1:11:7,4	0/0:12:12,0	0/0:16:16,0	0/0:11:11,0	./.:0:.,.	0/0:16:16,0	0/0:12:12,0	./.:0:.,.	./.:0:.,.	0/0:18:18,0	0/0:21:21,0	./.:0:.,.	0/0:15:15,0
40204	87	40204_87	T	G	.	PASS	NS=5;AF=0.300;locori=p	GT:DP:AD	./.:0:.,.	./.:0:.,.	./.:0:.,.	./.:0:.,.	0/0:17:17,0	0/0:24:24,0	./.:0:.,.	1/1:11:0,11	./.:0:.,.	./.:0:.,.	./.:0:.,.	./.:0:.,.	./.:0:.,.	./.:0:.,.	./.:0:.,.	./.:0:.,.	./.:0:.,.	0/0:10:10,0	./.:0:.,.	./.:0:.,.	./.:0:.,.	0/1:17:7,10	./.:0:.,.	./.:0:.,.
40271	56	40271_56	T	G	.	PASS	NS=7;AF=0.286;locori=p	GT:DP:AD	./.:0:.,.	./.:0:.,.	0/0:11:11,0	./.:0:.,.	0/0:13:13,0	./.:0:.,.	./.:0:.,.	0/0:15:15,0	./.:0:.,.	./.:0:.,.	./.:0:.,.	./.:0:.,.	./.:0:.,.	./.:0:.,.	./.:0:.,.	0/0:12:12,0	./.:0:.,.	./.:0:.,.	0/0:11:11,0	./.:0:.,.	1/1:12:0,12	./.:0:.,.	./.:0:.,.	1/1:10:0,10
40390	20	40390_20	G	A	.	PASS	NS=14;AF=0.286;locori=p	GT:DP:AD	0/0:14:14,0	0/1:15:7,8	0/1:16:4,12	0/0:13:13,0	0/1:18:5,13	0/1:11:5,6	0/1:15:9,6	0/0:14:14,0	0/0:14:14,0	./.:0:.,.	0/1:10:5,5	./.:0:.,.	./.:0:.,.	./.:13:.,.	./.:0:.,.	0/1:12:8,4	./.:0:.,.	0/0:10:10,0	0/0:14:14,0	./.:0:.,.	./.:0:.,.	0/1:12:5,7	./.:0:.,.	./.:0:.,.
40462	29	40462_29	C	T	.	PASS	NS=7;AF=0.357;locori=p	GT:DP:AD	./.:0:.,.	./.:0:.,.	0/0:16:16,0	./.:0:.,.	0/0:11:11,0	0/0:12:12,0	./.:0:.,.	0/0:11:11,0	./.:0:.,.	./.:0:.,.	./.:0:.,.	./.:0:.,.	./.:0:.,.	./.:0:.,.	1/1:12:0,12	./.:0:.,.	./.:0:.,.	0/1:10:4,6	./.:0:.,.	./.:0:.,.	./.:0:.,.	./.:0:.,.	./.:0:.,.	1/1:13:0,13
40481	43	40481_43	T	G	.	PASS	NS=15;AF=0.267;locori=p	GT:DP:AD	./.:0:.,.	0/0:10:10,0	0/0:21:21,0	0/0:12:12,0	0/0:15:15,0	0/0:17:17,0	0/0:10:10,0	0/1:16:10,6	./.:0:.,.	0/0:11:11,0	./.:0:.,.	0/0:12:12,0	./.:0:.,.	1/1:11:0,11	./.:0:.,.	0/0:21:21,0	./.:0:.,.	./.:0:.,.	./.:0:.,.	0/1:11:8,3	1/1:13:0,13	0/0:16:16,0	./.:0:.,.	1/1:16:0,16
40574	39	40574_39	A	C	.	PASS	NS=9;AF=0.278;locori=p	GT:DP:AD	./.:0:.,.	./.:0:.,.	1/1:14:0,14	./.:0:.,.	./.:14:.,.	0/0:18:18,0	0/0:19:19,0	0/1:15:7,8	./.:0:.,.	./.:0:.,.	./.:0:.,.	0/1:14:8,6	./.:0:.,.	./.:0:.,.	./.:0:.,.	0/0:14:14,0	./.:0:.,.	./.:0:.,.	./.:0:.,.	./.:0:.,.	0/0:13:13,0	0/1:16:6,10	./.:0:.,.	0/0:10:10,0
40612	5	40612_5	C	T	.	PASS	NS=8;AF=0.062;locori=p	GT:DP:AD	./.:0:.,.	./.:0:.,.	./.:0:.,.	./.:10:.,.	0/0:19:19,0	0/0:27:27,0	./.:0:.,.	./.:0:.,.	./.:0:.,.	./.:0:.,.	./.:0:.,.	./.:0:.,.	0/0:12:12,0	0/0:10:10,0	0/0:11:11,0	./.:22:.,.	./.:0:.,.	./.:0:.,.	0/0:11:11,0	./.:0:.,.	0/1:10:6,4	./.:0:.,.	./.:0:.,.	0/0:10:10,0
40612	7	40612_7	G	C	.	PASS	NS=8;AF=0.062;locori=p	GT:DP:AD	./.:0:.,.	./.:0:.,.	./.:0:.,.	./.:10:.,.	0/0:19:19,0	0/0:27:27,0	./.:0:.,.	./.:0:.,.	./.:0:.,.	./.:0:.,.	./.:0:.,.	./.:0:.,.	0/0:12:12,0	0/0:10:10,0	0/0:11:11,0	./.:22:.,.	./.:0:.,.	./.:0:.,.	0/0:11:11,0	./.:0:.,.	0/1:10:6,4	./.:0:.,.	./.:0:.,.	0/0:10:10,0
40612	10	40612_10	T	A	.	PASS	NS=10;AF=0.400;locori=p	GT:DP:AD	./.:0:.,.	./.:0:.,.	./.:0:.,.	0/1:10:6,4	0/1:19:16,3	0/1:27:17,10	./.:0:.,.	./.:0:.,.	./.:0:.,.	./.:0:.,.	./.:0:.,.	./.:0:.,.	0/1:12:8,4	0/1:10:5,5	1/1:11:0,11	0/0:22:22,0	./.:0:.,.	./.:0:.,.	0/0:11:11,0	./.:0:.,.	0/0:10:10,0	./.:0:.,.	./.:0:.,.	0/1:10:5,5
40655	4	40655_4	A	T	.	PASS	NS=2;AF=0.500;locori=p	GT:DP:AD	./.:0:.,.	./.:0:.,.	./.:0:.,.	./.:0:.,.	0/1:11:6,5	./.:0:.,.	0/1:13:7,6	./.:0:.,.	./.:0:.,.	./.:0:.,.	./.:0:.,.	./.:0:.,.	./.:0:.,.	./.:0:.,.	./.:0:.,.	./.:0:.,.	./.:0:.,.	./.:0:.,.	./.:0:.,.	./.:0:.,.	./.:0:.,.	./.:0:.,.	./.:0:.,.	./.:0:.,.
40710	4	40710_4	A	G	.	PASS	NS=7;AF=0.500;locori=p	GT:DP:AD	0/1:12:7,5	./.:0:.,.	0/1:25:10,15	./.:13:.,.	./.:15:.,.	./.:29:.,.	0/1:19:11,8	0/1:31:18,13	0/1:10:5,5	./.:0:.,.	./.:0:.,.	./.:0:.,.	./.:14:.,.	0/1:10:5,5	./.:0:.,.	./.:15:.,.	./.:0:.,.	./.:0:.,.	./.:0:.,.	./.:0:.,.	0/1:12:7,5	./.:0:.,.	./.:0:.,.	./.:0:.,.
40785	57	40785_57	C	T	.	PASS	NS=8;AF=0.500;locori=p	GT:DP:AD	./.:0:.,.	./.:0:.,.	./.:0:.,.	./.:0:.,.	0/1:12:6,6	./.:0:.,.	1/1:22:0,22	1/1:13:0,13	./.:0:.,.	./.:0:.,.	./.:0:.,.	./.:0:.,.	./.:0:.,.	./.:0:.,.	./.:0:.,.	./.:0:.,.	0/1:10:7,3	./.:0:.,.	0/1:12:6,6	./.:0:.,.	0/0:22:22,0	0/1:10:5,5	./.:0:.,.	0/0:10:10,0
40794	49	40794_49	A	G	.	PASS	NS=5;AF=0.200;locori=p	GT:DP:AD	./.:0:.,.	./.:0:.,.	0/0:11:11,0	./.:0:.,.	0/0:12:12,0	./.:0:.,.	0/0:10:10,0	0/0:11:11,0	./.:0:.,.	./.:0:.,.	./.:0:.,.	./.:0:.,.	./.:0:.,.	./.:0:.,.	./.:0:.,.	./.:0:.,.	./.:0:.,.	./.:0:.,.	./.:0:.,.	./.:0:.,.	1/1:10:0,10	./.:0:.,.	./.:0:.,.	./.:0:.,.
40807	52	40807_52	G	T	.	PASS	NS=13;AF=0.462;locori=p	GT:DP:AD	./.:0:.,.	./.:0:.,.	0/1:24:14,10	0/1:15:6,9	1/1:21:0,21	0/1:17:8,9	0/1:21:8,13	1/1:25:0,25	./.:0:.,.	./.:0:.,.	./.:0:.,.	./.:0:.,.	0/1:12:8,4	./.:0:.,.	0/0:12:12,0	0/0:12:12,0	./.:0:.,.	0/0:16:16,0	0/1:11:4,7	./.:0:.,.	./.:0:.,.	0/1:14:5,9	0/1:10:7,3	./.:0:.,.
40860	4	40860_4	A	G	.	PASS	NS=4;AF=0.500;locori=p	GT:DP:AD	./.:0:.,.	./.:0:.,.	0/1:25:15,10	./.:0:.,.	0/1:16:7,9	./.:0:.,.	0/1:25:12,13	./.:15:.,.	./.:0:.,.	./.:0:.,.	./.:0:.,.	./.:0:.,.	0/1:12:7,5	./.:0:.,.	./.:0:.,.	./.:0:.,.	./.:0:.,.	./.:0:.,.	./.:0:.,.	./.:0:.,.	./.:0:.,.	./.:10:.,.	./.:0:.,.	./.:0:.,.
40897	75	40897_75	C	G	.	PASS	NS=11;AF=0.409;locori=p	GT:DP:AD	./.:0:.,.	0/0:12:12,0	0/1:21:14,7	1/1:14:0,14	./.:0:.,.	1/1:13:0,13	1/1:10:0,10	0/0:14:14,0	./.:0:.,.	./.:0:.,.	./.:0:.,.	./.:0:.,.	0/0:16:16,0	./.:0:.,.	./.:0:.,.	./.:0:.,.	0/1:10:4,6	./.:0:.,.	./.:0:.,.	./.:0:.,.	0/0:11:11,0	0/1:13:6,7	./.:0:.,.	0/0:10:10,0
40937	8	40937_8	C	A	.	PASS	NS=15;AF=0.233;locori=p	GT:DP:AD	0/0:14:14,0	0/1:16:7,9	0/1:37:23,14	0/0:15:15,0	0/1:34:25,9	0/1:21:7,14	0/0:19:19,0	0/1:30:13,17	0/0:20:20,0	0/1:11:5,6	./.:0:.,.	./.:0:.,.	./.:0:.,.	./.:0:.,.	./.:0:.,.	0/0:11:11,0	0/0:11:11,0	./.:0:.,.	0/1:22:11,11	./.:0:.,.	./.:0:.,.	0/0:16:16,0	./.:0:.,.	0/0:13:13,0
40937	26	40937_26	C	T	.	PASS	NS=15;AF=0.233;locori=p	GT:DP:AD	0/0:14:14,0	0/1:16:7,9	0/1:37:23,14	0/0:15:15,0	0/1:34:25,9	0/1:21:7,14	0/0:19:19,0	0/1:30:13,17	0/0:20:20,0	0/1:11:5,6	./.:0:.,.	./.:0:.,.	./.:0:.,.	./.:0:.,.	./.:0:.,.	0/0:11:11,0	0/0:11:11,0	./.:0:.,.	0/1:22:11,11	./.:0:.,.	./.:0:.,.	0/0:16:16,0	./.:0:.,.	0/0:13:13,0
40937	39	40937_39	T	G	.	PASS	NS=15;AF=0.233;locori=p	GT:DP:AD	0/0:14:14,0	0/1:16:7,9	0/1:37:23,14	0/0:15:15,0	0/1:34:25,9	0/1:21:7,14	0/0:19:19,0	0/1:30:13,17	0/0:20:20,0	0/1:11:5,6	./.:0:.,.	./.:0:.,.	./.:0:.,.	./.:0:.,.	./.:0:.,.	0/0:11:11,0	0/0:11:11,0	./.:0:.,.	0/1:22:11,11	./.:0:.,.	./.:0:.,.	0/0:16:16,0	./.:0:.,.	0/0:13:13,0
40937	61	40937_61	C	A	.	PASS	NS=15;AF=0.233;locori=p	GT:DP:AD	0/0:14:14,0	0/1:16:7,9	0/1:37:23,14	0/0:15:15,0	0/1:34:25,9	0/1:21:7,14	0/0:19:19,0	0/1:30:13,17	0/0:20:20,0	0/1:11:5,6	./.:0:.,.	./.:0:.,.	./.:0:.,.	./.:0:.,.	./.:0:.,.	0/0:11:11,0	0/0:11:11,0	./.:0:.,.	0/1:22:11,11	./.:0:.,.	./.:0:.,.	0/0:16:16,0	./.:0:.,.	0/0:13:13,0
41100	47	41100_47	T	A	.	PASS	NS=11;AF=0.318;locori=p	GT:DP:AD	./.:0:.,.	1/1:10:0,10	0/0:24:24,0	./.:0:.,.	0/0:13:13,0	1/1:21:0,21	0/1:11:7,4	0/0:15:15,0	./.:0:.,.	./.:0:.,.	./.:0:.,.	./.:0:.,.	./.:0:.,.	./.:0:.,.	0/0:10:10,0	./.:0:.,.	./.:0:.,.	./.:0:.,.	./.:0:.,.	./.:0:.,.	0/0:12:12,0	0/1:14:9,5	0/1:13:7,6	0/0:12:12,0
41160	36	41160_36	G	A	.	PASS	NS=8;AF=0.125;locori=p	GT:DP:AD	0/0:17:17,0	./.:0:.,.	0/0:21:21,0	./.:0:.,.	0/0:26:26,0	./.:0:.,.	0/0:28:28,0	./.:0:.,.	./.:0:.,.	./.:0:.,.	./.:0:.,.	./.:0:.,.	./.:0:.,.	./.:0:.,.	0/1:14:10,4	./.:0:.,.	./.:0:.,.	./.:0:.,.	0/0:10:10,0	./.:0:.,.	0/1:11:8,3	./.:0:.,.	0/0:11:11,0	./.:0:.,.
41162	78	41162_78	G	T	.	PASS	NS=16;AF=0.438;locori=p	GT:DP:AD	0/1:18:7,11	1/1:10:0,10	0/0:19:19,0	0/0:21:21,0	0/1:21:9,12	0/1:19:11,8	1/1:16:0,16	0/1:18:11,7	0/0:20:20,0	./.:0:.,.	./.:0:.,.	0/1:10:5,5	./.:0:.,.	./.:0:.,.	./.:0:.,.	0/0:17:17,0	0/1:14:5,9	0/1:11:6,5	0/1:21:13,8	./.:0:.,.	0/1:14:7,7	0/1:35:18,17	./.:0:.,.	./.:0:.,.
41172	88	41172_88	A	G	.	PASS	NS=12;AF=0.125;locori=p	GT:DP:AD	./.:0:.,.	./.:0:.,.	0/0:22:22,0	0/1:16:10,6	0/1:18:6,12	0/0:21:21,0	0/0:21:21,0	0/1:20:9,11	./.:0:.,.	./.:0:.,.	0/0:17:17,0	./.:0:.,.	0/0:18:18,0	./.:0:.,.	./.:0:.,.	0/0:12:12,0	./.:0:.,.	./.:0:.,.	./.:0:.,.	./.:0:.,.	0/0:19:19,0	0/0:16:16,0	./.:0:.,.	0/0:11:11,0
41188	29	41188_29	A	T	.	PASS	NS=15;AF=0.233;locori=p	GT:DP:AD	0/1:13:9,4	0/0:26:26,0	0/0:31:31,0	./.:17:.,.	0/0:44:44,0	0/1:30:22,8	0/0:35:35,0	./.:35:.,.	0/0:10:10,0	./.:0:.,.	./.:0:.,.	0/1:10:3,7	0/1:19:14,5	./.:0:.,.	0/0:12:12,0	0/1:23:16,7	./.:10:.,.	0/0:23:23,0	0/0:28:28,0	./.:22:.,.	0/1:36:28,8	./.:24:.,.	0/1:13:6,7	./.:25:.,.
41188	65	41188_65	T	C	.	PASS	NS=15;AF=0.233;locori=p	GT:DP:AD	0/1:13:9,4	0/0:26:26,0	0/0:31:31,0	./.:17:.,.	0/0:44:44,0	0/1:30:22,8	0/0:35:35,0	./.:35:.,.	0/0:10:10,0	./.:0:.,.	./.:0:.,.	0/1:10:3,7	0/1:19:14,5	./.:0:.,.	0/0:12:12,0	0/1:23:16,7	./.:10:.,.	0/0:23:23,0	0/0:28:28,0	./.:22:.,.	0/1:36:28,8	./.:24:.,.	0/1:13:6,7	./.:25:.,.
41196	9	41196_9	A	G	.	PASS	NS=12;AF=0.292;locori=p	GT:DP:AD	./.:0:.,.	./.:0:.,.	1/1:26:0,26	./.:0:.,.	0/1:17:11,6	0/1:19:8,11	0/1:18:6,12	1/1:12:0,12	./.:0:.,.	./.:0:.,.	0/0:12:12,0	./.:0:.,.	0/0:15:15,0	0/0:10:10,0	0/0:14:14,0	./.:0:.,.	./.:0:.,.	0/0:15:15,0	./.:0:.,.	./.:0:.,.	0/0:14:14,0	0/0:11:11,0	./.:0:.,.	./.:0:.,.
41206	55	41206_55	G	T	.	PASS	NS=4;AF=0.250;locori=p	GT:DP:AD	0/0:11:11,0	./.:0:.,.	./.:0:.,.	./.:0:.,.	0/1:13:9,4	./.:0:.,.	./.:0:.,.	0/0:15:15,0	./.:0:.,.	./.:0:.,.	./.:0:.,.	./.:0:.,.	./.:0:.,.	./.:0:.,.	./.:0:.,.	./.:0:.,.	./.:0:.,.	./.:0:.,.	./.:0:.,.	./.:0:.,.	./.:0:.,.	0/1:11:3,8	./.:0:.,.	./.:0:.,.
41316	56	41316_56	G	T	.	PASS	NS=8;AF=0.188;locori=p	GT:DP:AD	./.:0:.,.	./.:0:.,.	1/1:20:0,20	0/1:12:4,8	0/0:14:14,0	./.:0:.,.	0/0:19:19,0	0/0:16:16,0	./.:0:.,.	./.:0:.,.	./.:0:.,.	./.:0:.,.	0/0:10:10,0	0/0:14:14,0	0/0:11:11,0	./.:0:.,.	./.:0:.,.	./.:0:.,.	./.:0:.,.	./.:0:.,.	./.:0:.,.	./.:13:.,.	./.:0:.,.	./.:0:.,.
41348	26	41348_26	G	A	.	PASS	NS=9;AF=0.167;locori=p	GT:DP:AD	./.:0:.,.	./.:0:.,.	0/0:11:11,0	./.:0:.,.	0/0:17:17,0	0/1:21:14,7	./.:0:.,.	1/1:15:0,15	./.:0:.,.	./.:0:.,.	./.:0:.,.	0/0:12:12,0	./.:0:.,.	./.:0:.,.	./.:0:.,.	0/0:16:16,0	./.:0:.,.	./.:0:.,.	0/0:10:10,0	./.:0:.,.	0/0:11:11,0	0/0:16:16,0	./.:0:.,.	./.:0:.,.
41375	29	41375_29	A	C	.	PASS	NS=4;AF=0.125;locori=p	GT:DP:AD	./.:0:.,.	0/1:13:6,7	0/0:10:10,0	./.:0:.,.	./.:0:.,.	0/0:10:10,0	./.:0:.,.	0/0:10:10,0	./.:0:.,.	./.:0:.,.	./.:0:.,.	./.:0:.,.	./.:0:.,.	./.:0:.,.	./.:0:.,.	./.:0:.,.	./.:0:.,.	./.:0:.,.	./.:0:.,.	./.:0:.,.	./.:0:.,.	./.:0:.,.	./.:0:.,.	./.:0:.,.
41400	30	41400_30	A	G	.	PASS	NS=20;AF=0.475;locori=p	GT:DP:AD	0/0:23:23,0	1/1:31:0,31	0/0:38:38,0	0/1:22:13,9	0/0:37:37,0	0/1:53:18,35	0/1:26:13,13	0/1:42:24,18	0/0:20:20,0	./.:0:.,.	./.:0:.,.	0/1:14:10,4	1/1:19:0,19	1/1:20:0,20	./.:0:.,.	./.:0:.,.	0/1:17:10,7	0/1:17:8,9	0/1:25:8,17	0/1:23:11,12	1/1:34:0,34	0/0:46:46,0	0/0:12:12,0	1/1:27:0,27
41430	62	41430_62	T	C	.	PASS	NS=2;AF=0.250;locori=p	GT:DP:AD	./.:0:.,.	0/0:11:11,0	./.:0:.,.	./.:0:.,.	./.:0:.,.	./.:0:.,.	./.:0:.,.	0/1:10:6,4	./.:0:.,.	./.:0:.,.	./.:0:.,.	./.:0:.,.	./.:0:.,.	./.:0:.,.	./.:0:.,.	./.:0:.,.	./.:0:.,.	./.:0:.,.	./.:0:.,.	./.:0:.,.	./.:0:.,.	./.:0:.,.	./.:0:.,.	./.:0:.,.
41493	50	41493_50	T	C	.	PASS	NS=2;AF=0.250;locori=p	GT:DP:AD	./.:0:.,.	./.:0:.,.	0/0:10:10,0	./.:0:.,.	./.:0:.,.	./.:0:.,.	./.:0:.,.	0/1:11:5,6	./.:0:.,.	./.:0:.,.	./.:0:.,.	./.:0:.,.	./.:0:.,.	./.:0:.,.	./.:0:.,.	./.:0:.,.	./.:0:.,.	./.:0:.,.	./.:0:.,.	./.:0:.,.	./.:0:.,.	./.:0:.,.	./.:0:.,.	./.:0:.,.
41562	40	41562_40	C	T	.	PASS	NS=5;AF=0.500;locori=p	GT:DP:AD	./.:0:.,.	0/1:11:8,3	0/1:18:11,7	./.:0:.,.	./.:0:.,.	./.:0:.,.	0/1:18:10,8	./.:0:.,.	0/1:11:7,4	./.:0:.,.	./.:0:.,.	./.:0:.,.	./.:0:.,.	./.:0:.,.	./.:0:.,.	0/1:11:5,6	./.:0:.,.	./.:0:.,.	./.:0:.,.	./.:0:.,.	./.:0:.,.	./.:0:.,.	./.:0:.,.	./.:0:.,.
41564	26	41564_26	C	A	.	PASS	NS=13;AF=0.423;locori=p	GT:DP:AD	./.:0:.,.	./.:0:.,.	0/1:20:8,12	./.:0:.,.	0/0:15:15,0	0/0:13:13,0	0/1:14:6,8	0/0:18:18,0	./.:0:.,.	./.:0:.,.	0/0:12:12,0	./.:0:.,.	1/1:20:0,20	./.:0:.,.	1/1:12:0,12	./.:0:.,.	./.:0:.,.	./.:0:.,.	0/0:12:12,0	./.:0:.,.	1/1:17:0,17	0/0:19:19,0	0/1:13:9,4	1/1:17:0,17
41603	7	41603_7	G	T	.	PASS	NS=16;AF=0.125;locori=p	GT:DP:AD	0/0:10:10,0	0/0:15:15,0	0/0:34:34,0	0/0:21:21,0	0/0:23:23,0	0/0:24:24,0	0/0:27:27,0	0/0:30:30,0	0/0:16:16,0	./.:0:.,.	./.:0:.,.	./.:0:.,.	0/1:23:13,10	./.:0:.,.	./.:0:.,.	0/0:12:12,0	./.:0:.,.	0/1:11:5,6	0/0:16:16,0	./.:0:.,.	0/1:14:8,6	0/0:20:20,0	./.:0:.,.	0/1:20:10,10
41604	22	41604_22	G	A	.	PASS	NS=16;AF=0.219;locori=p	GT:DP:AD	0/0:18:18,0	0/0:14:14,0	0/0:18:18,0	0/0:11:11,0	0/0:17:17,0	0/0:24:24,0	./.:0:.,.	0/0:19:19,0	0/0:11:11,0	./.:0:.,.	0/0:11:11,0	./.:0:.,.	1/1:25:0,25	./.:0:.,.	1/1:15:0,15	0/0:16:16,0	0/0:10:10,0	./.:0:.,.	./.:0:.,.	0/1:12:7,5	./.:0:.,.	./.:0:.,.	0/0:12:12,0	1/1:10:0,10
41711	37	41711_37	A	C	.	PASS	NS=8;AF=0.500;locori=p	GT:DP:AD	./.:0:.,.	./.:0:.,.	1/1:21:0,21	1/1:10:0,10	0/1:22:9,13	0/1:19:14,5	./.:0:.,.	0/0:12:12,0	0/0:12:12,0	./.:0:.,.	./.:0:.,.	./.:0:.,.	./.:0:.,.	./.:0:.,.	./.:0:.,.	./.:0:.,.	./.:0:.,.	./.:0:.,.	./.:0:.,.	./.:0:.,.	1/1:11:0,11	0/0:10:10,0	./.:0:.,.	./.:0:.,.
41746	73	41746_73	A	G	.	PASS	NS=10;AF=0.250;locori=p	GT:DP:AD	./.:0:.,.	./.:0:.,.	0/0:17:17,0	./.:0:.,.	0/0:12:12,0	1/1:17:0,17	0/1:21:9,12	0/0:14:14,0	./.:0:.,.	./.:0:.,.	0/0:10:10,0	./.:0:.,.	0/0:10:10,0	./.:0:.,.	./.:0:.,.	./.:10:.,.	./.:0:.,.	1/1:11:0,11	./.:0:.,.	0/0:14:14,0	0/0:10:10,0	./.:0:.,.	./.:0:.,.	./.:0:.,.
41784	24	41784_24	G	A	.	PASS	NS=7;AF=0.143;locori=p	GT:DP:AD	0/0:10:10,0	./.:0:.,.	0/0:12:12,0	./.:0:.,.	./.:0:.,.	0/0:10:10,0	0/0:17:17,0	0/1:12:8,4	./.:0:.,.	./.:0:.,.	./.:0:.,.	./.:0:.,.	./.:0:.,.	./.:0:.,.	./.:0:.,.	./.:0:.,.	./.:0:.,.	0/1:10:6,4	./.:0:.,.	./.:0:.,.	./.:0:.,.	0/0:13:13,0	./.:0:.,.	./.:0:.,.
41832	28	41832_28	C	T	.	PASS	NS=10;AF=0.150;locori=p	GT:DP:AD	./.:0:.,.	./.:0:.,.	./.:0:.,.	0/0:12:12,0	0/0:11:11,0	./.:0:.,.	0/0:10:10,0	0/0:14:14,0	./.:0:.,.	./.:0:.,.	./.:0:.,.	0/0:10:10,0	0/1:13:7,6	./.:0:.,.	./.:0:.,.	0/1:11:5,6	./.:0:.,.	0/1:10:7,3	0/0:11:11,0	./.:0:.,.	./.:0:.,.	0/0:11:11,0	./.:0:.,.	./.:0:.,.
41832	84	41832_84	T	C	.	PASS	NS=10;AF=0.150;locori=p	GT:DP:AD	./.:0:.,.	./.:0:.,.	./.:0:.,.	0/0:12:12,0	0/0:11:11,0	./.:0:.,.	0/0:10:10,0	0/0:14:14,0	./.:0:.,.	./.:0:.,.	./.:0:.,.	0/0:10:10,0	0/1:13:7,6	./.:0:.,.	./.:0:.,.	0/1:11:5,6	./.:0:.,.	0/1:10:7,3	0/0:11:11,0	./.:0:.,.	./.:0:.,.	0/0:11:11,0	./.:0:.,.	./.:0:.,.
41846	6	41846_6	A	G	.	PASS	NS=15;AF=0.233;locori=p	GT:DP:AD	./.:0:.,.	0/0:15:15,0	0/0:17:17,0	0/0:20:20,0	0/0:33:33,0	0/0:34:34,0	0/0:23:23,0	0/0:23:23,0	0/0:13:13,0	./.:0:.,.	0/0:20:20,0	0/0:17:17,0	./.:0:.,.	./.:0:.,.	1/1:15:0,15	./.:0:.,.	./.:0:.,.	0/1:11:7,4	./.:0:.,.	./.:0:.,.	1/1:10:0,10	0/0:16:16,0	./.:0:.,.	1/1:13:0,13
41872	54	41872_54	T	C	.	PASS	NS=6;AF=0.167;locori=p	GT:DP:AD	./.:0:.,.	./.:0:.,.	./.:0:.,.	./.:0:.,.	0/0:19:19,0	./.:0:.,.	./.:0:.,.	0/0:16:16,0	./.:0:.,.	./.:0:.,.	./.:0:.,.	./.:0:.,.	./.:0:.,.	./.:0:.,.	./.:0:.,.	0/1:10:6,4	./.:0:.,.	./.:0:.,.	0/0:11:11,0	./.:0:.,.	0/0:12:12,0	0/1:16:11,5	./.:0:.,.	./.:0:.,.
41880	70	41880_70	T	C	.	PASS	NS=18;AF=0.278;locori=p	GT:DP:AD	./.:0:.,.	0/1:14:7,7	0/0:26:26,0	1/1:16:0,16	0/0:29:29,0	0/0:21:21,0	0/1:17:9,8	1/1:20:0,20	0/0:11:11,0	./.:0:.,.	./.:0:.,.	0/0:16:16,0	0/0:15:15,0	./.:0:.,.	./.:0:.,.	0/0:10:10,0	1/1:11:0,11	0/0:17:17,0	0/1:10:7,3	./.:0:.,.	0/0:19:19,0	0/0:17:17,0	0/1:16:9,7	0/0:10:10,0
41898	31	41898_31	C	T	.	PASS	NS=16;AF=0.406;locori=p	GT:DP:AD	./.:0:.,.	0/0:11:11,0	0/1:27:8,19	0/0:21:21,0	0/0:18:18,0	0/0:26:26,0	0/0:23:23,0	0/1:26:7,19	0/1:11:7,4	./.:0:.,.	./.:0:.,.	0/1:16:6,10	./.:0:.,.	1/1:13:0,13	1/1:11:0,11	0/0:15:15,0	./.:0:.,.	0/1:14:8,6	./.:0:.,.	./.:0:.,.	1/1:12:0,12	0/0:22:22,0	./.:0:.,.	1/1:13:0,13
41938	46	41938_46	A	G	.	PASS	NS=14;AF=0.393;locori=p	GT:DP:AD	0/0:11:11,0	0/1:11:7,4	0/0:20:20,0	./.:0:.,.	0/0:28:28,0	0/0:26:26,0	0/0:10:10,0	./.:17:.,.	./.:0:.,.	./.:0:.,.	1/1:14:0,14	./.:0:.,.	1/1:13:0,13	./.:0:.,.	./.:0:.,.	0/1:11:7,4	0/0:20:20,0	0/1:15:9,6	./.:0:.,.	./.:0:.,.	1/1:18:0,18	0/0:29:29,0	./.:0:.,.	1/1:13:0,13
42037	75	42037_75	C	T	.	PASS	NS=1;AF=0.500;locori=p	GT:DP:AD	./.:0:.,.	./.:0:.,.	./.:0:.,.	0/1:11:6,5	./.:0:.,.	./.:0:.,.	./.:0:.,.	./.:0:.,.	./.:0:.,.	./.:0:.,.	./.:0:.,.	./.:0:.,.	./.:0:.,.	./.:0:.,.	./.:0:.,.	./.:0:.,.	./.:0:.,.	./.:0:.,.	./.:0:.,.	./.:0:.,.	./.:0:.,.	./.:0:.,.	./.:0:.,.	./.:0:.,.
42076	14	42076_14	C	T	.	PASS	NS=20;AF=0.350;locori=p	GT:DP:AD	0/1:11:5,6	0/1:16:11,5	1/1:19:0,19	0/1:16:6,10	0/1:28:12,16	0/1:20:13,7	1/1:14:0,14	0/1:27:14,13	./.:0:.,.	./.:0:.,.	0/1:14:7,7	0/0:11:11,0	0/0:11:11,0	0/0:13:13,0	0/0:14:14,0	0/1:21:10,11	0/0:10:10,0	0/0:14:14,0	0/1:12:8,4	./.:0:.,.	0/0:18:18,0	0/1:20:9,11	./.:0:.,.	0/0:14:14,0
42081	24	42081_24	C	G	.	PASS	NS=15;AF=0.300;locori=p	GT:DP:AD	0/0:10:10,0	./.:0:.,.	0/0:12:12,0	0/0:15:15,0	0/0:24:24,0	./.:0:.,.	0/0:14:14,0	0/0:19:19,0	./.:0:.,.	./.:0:.,.	./.:0:.,.	0/0:10:10,0	./.:0:.,.	1/1:11:0,11	1/1:12:0,12	0/0:20:20,0	0/0:13:13,0	0/1:18:9,9	./.:0:.,.	./.:0:.,.	1/1:14:0,14	0/0:28:28,0	./.:0:.,.	1/1:17:0,17
42162	18	42162_18	G	A	.	PASS	NS=8;AF=0.125;locori=p	GT:DP:AD	./.:0:.,.	./.:0:.,.	0/0:21:21,0	0/0:12:12,0	0/0:16:16,0	./.:0:.,.	0/0:15:15,0	0/0:18:18,0	./.:0:.,.	./.:0:.,.	./.:0:.,.	./.:0:.,.	./.:0:.,.	./.:0:.,.	./.:0:.,.	./.:0:.,.	./.:0:.,.	./.:0:.,.	./.:0:.,.	./.:0:.,.	1/1:10:0,10	0/0:17:17,0	0/0:10:10,0	./.:0:.,.
42176	50	42176_50	G	A	.	PASS	NS=5;AF=0.300;locori=p	GT:DP:AD	./.:0:.,.	./.:0:.,.	0/0:15:15,0	./.:0:.,.	0/0:13:13,0	./.:0:.,.	./.:0:.,.	0/1:18:7,11	./.:0:.,.	./.:0:.,.	./.:0:.,.	./.:0:.,.	./.:0:.,.	./.:0:.,.	1/1:11:0,11	./.:0:.,.	./.:0:.,.	./.:0:.,.	./.:0:.,.	./.:0:.,.	./.:0:.,.	0/0:13:13,0	./.:0:.,.	./.:0:.,.
42196	25	42196_25	A	G	.	PASS	NS=15;AF=0.133;locori=p	GT:DP:AD	./.:0:.,.	./.:0:.,.	0/0:26:26,0	0/0:14:14,0	0/0:30:30,0	0/0:17:17,0	0/0:17:17,0	0/0:23:23,0	0/0:15:15,0	./.:0:.,.	./.:0:.,.	./.:0:.,.	0/1:18:8,10	0/0:11:11,0	./.:0:.,.	0/1:25:13,12	./.:0:.,.	0/1:18:7,11	./.:0:.,.	./.:0:.,.	0/0:14:14,0	0/0:24:24,0	0/0:15:15,0	0/1:13:5,8
42196	47	42196_47	A	C	.	PASS	NS=15;AF=0.133;locori=p	GT:DP:AD	./.:0:.,.	./.:0:.,.	0/0:26:26,0	0/0:14:14,0	0/0:30:30,0	0/0:17:17,0	0/0:17:17,0	0/0:23:23,0	0/0:15:15,0	./.:0:.,.	./.:0:.,.	./.:0:.,.	0/1:18:8,10	0/0:11:11,0	./.:0:.,.	0/1:25:13,12	./.:0:.,.	0/1:18:7,11	./.:0:.,.	./.:0:.,.	0/0:14:14,0	0/0:24:24,0	0/0:15:15,0	0/1:13:5,8
42269	37	42269_37	C	T	.	PASS	NS=12;AF=0.042;locori=p	GT:DP:AD	0/0:11:11,0	./.:0:.,.	0/0:25:25,0	./.:0:.,.	0/0:19:19,0	0/0:18:18,0	0/0:16:16,0	0/0:19:19,0	0/0:12:12,0	./.:0:.,.	./.:0:.,.	0/0:13:13,0	./.:0:.,.	./.:0:.,.	./.:0:.,.	./.:0:.,.	0/0:10:10,0	./.:0:.,.	0/0:10:10,0	./.:0:.,.	0/1:10:7,3	0/0:10:10,0	./.:0:.,.	./.:0:.,.
42390	72	42390_72	G	A	.	PASS	NS=4;AF=0.250;locori=p	GT:DP:AD	./.:0:.,.	./.:0:.,.	0/1:10:6,4	./.:0:.,.	./.:0:.,.	./.:0:.,.	./.:0:.,.	./.:0:.,.	./.:0:.,.	./.:0:.,.	./.:0:.,.	./.:0:.,.	./.:0:.,.	./.:0:.,.	./.:0:.,.	0/1:11:6,5	./.:0:.,.	./.:0:.,.	./.:0:.,.	./.:0:.,.	./.:0:.,.	0/0:10:10,0	./.:0:.,.	0/0:11:11,0
42415	32	42415_32	G	C	.	PASS	NS=21;AF=0.381;locori=p	GT:DP:AD	./.:0:.,.	0/1:16:8,8	0/0:25:25,0	0/0:31:31,0	0/0:33:33,0	0/0:25:25,0	0/0:23:23,0	0/1:24:12,12	0/1:21:9,12	0/0:13:13,0	0/1:17:11,6	0/0:17:17,0	1/1:23:0,23	1/1:13:0,13	1/1:13:0,13	0/0:25:25,0	0/1:10:5,5	0/1:17:7,10	0/0:15:15,0	./.:12:.,.	1/1:23:0,23	0/0:25:25,0	./.:0:.,.	1/1:18:0,18
42440	61	42440_61	T	C	.	PASS	NS=11;AF=0.409;locori=p	GT:DP:AD	./.:0:.,.	./.:0:.,.	0/1:18:8,10	0/1:13:7,6	0/1:12:4,8	1/1:17:0,17	0/0:12:12,0	0/1:15:7,8	./.:0:.,.	./.:0:.,.	0/1:16:5,11	./.:0:.,.	./.:0:.,.	./.:0:.,.	./.:0:.,.	0/1:15:8,7	./.:0:.,.	0/0:13:13,0	0/1:11:4,7	./.:0:.,.	0/0:12:12,0	./.:0:.,.	./.:10:.,.	./.:0:.,.
42455	36	42455_36	A	T	.	PASS	NS=15;AF=0.233;locori=p	GT:DP:AD	./.:0:.,.	0/0:18:18,0	0/0:26:26,0	./.:0:.,.	0/0:19:19,0	0/0:16:16,0	0/0:16:16,0	0/0:26:26,0	0/0:14:14,0	./.:0:.,.	./.:0:.,.	./.:0:.,.	1/1:19:0,19	./.:0:.,.	1/1:11:0,11	0/0:17:17,0	0/0:12:12,0	0/1:13:6,7	./.:0:.,.	./.:0:.,.	1/1:12:0,12	0/0:23:23,0	0/0:20:20,0	./.:0:.,.
42545	88	42545_88	A	C	.	PASS	NS=7;AF=0.214;locori=p	GT:DP:AD	./.:0:.,.	./.:0:.,.	./.:0:.,.	./.:0:.,.	./.:0:.,.	0/0:14:14,0	./.:0:.,.	0/0:22:22,0	./.:0:.,.	./.:0:.,.	./.:0:.,.	0/0:11:11,0	./.:0:.,.	0/1:11:6,5	./.:13:.,.	./.:0:.,.	./.:0:.,.	./.:0:.,.	./.:0:.,.	./.:0:.,.	0/0:12:12,0	0/1:15:7,8	./.:0:.,.	0/1:10:5,5
42588	28	42588_28	C	T	.	PASS	NS=13;AF=0.154;locori=p	GT:DP:AD	./.:0:.,.	./.:0:.,.	0/0:20:20,0	0/0:13:13,0	0/0:29:29,0	0/1:31:16,15	0/1:21:11,10	0/0:31:31,0	./.:0:.,.	./.:0:.,.	./.:0:.,.	./.:0:.,.	0/0:13:13,0	0/0:10:10,0	./.:0:.,.	./.:14:.,.	0/1:10:7,3	0/0:15:15,0	0/1:18:9,9	./.:0:.,.	0/0:13:13,0	0/0:14:14,0	./.:0:.,.	./.:0:.,.
42634	29	42634_29	A	G	.	PASS	NS=18;AF=0.389;locori=p	GT:DP:AD	0/1:17:13,4	./.:0:.,.	./.:33:.,.	0/0:26:26,0	0/1:39:29,10	0/1:34:26,8	0/1:23:13,10	0/1:42:22,20	0/1:17:8,9	0/0:11:11,0	./.:0:.,.	0/1:12:5,7	0/1:15:7,8	0/1:12:6,6	0/1:13:7,6	0/1:21:14,7	./.:15:.,.	0/1:13:6,7	0/0:23:23,0	0/1:10:5,5	./.:26:.,.	0/1:35:26,9	./.:0:.,.	0/0:24:24,0
42634	52	42634_52	G	A	.	PASS	NS=18;AF=0.389;locori=p	GT:DP:AD	0/1:17:13,4	./.:0:.,.	./.:33:.,.	0/0:26:26,0	0/1:39:29,10	0/1:34:26,8	0/1:23:13,10	0/1:42:22,20	0/1:17:8,9	0/0:11:11,0	./.:0:.,.	0/1:12:5,7	0/1:15:7,8	0/1:12:6,6	0/1:13:7,6	0/1:21:14,7	./.:15:.,.	0/1:13:6,7	0/0:23:23,0	0/1:10:5,5	./.:26:.,.	0/1:35:26,9	./.:0:.,.	0/0:24:24,0
42671	85	42671_85	T	G	.	PASS	NS=17;AF=0.353;locori=p	GT:DP:AD	./.:0:.,.	0/1:22:7,15	0/1:23:15,8	0/0:23:23,0	0/1:26:17,9	0/1:23:10,13	0/1:21:13,8	0/0:17:17,0	1/1:13:0,13	./.:0:.,.	./.:0:.,.	./.:0:.,.	./.:0:.,.	0/0:10:10,0	0/0:14:14,0	1/1:22:0,22	./.:0:.,.	0/1:14:6,8	0/1:13:5,8	./.:0:.,.	0/0:13:13,0	0/0:12:12,0	0/1:11:8,3	0/0:13:13,0
42692	22	42692_22	T	G	.	PASS	NS=10;AF=0.450;locori=p	GT:DP:AD	./.:0:.,.	./.:0:.,.	0/0:23:23,0	0/0:16:16,0	0/1:22:6,16	0/1:21:11,10	0/1:16:7,9	0/0:17:17,0	./.:0:.,.	./.:0:.,.	./.:0:.,.	./.:0:.,.	./.:0:.,.	./.:0:.,.	1/1:11:0,11	./.:0:.,.	./.:0:.,.	0/1:10:3,7	./.:0:.,.	./.:0:.,.	./.:0:.,.	0/1:27:13,14	./.:0:.,.	1/1:14:0,14
42692	41	42692_41	T	G	.	PASS	NS=10;AF=0.450;locori=p	GT:DP:AD	./.:0:.,.	./.:0:.,.	0/0:23:23,0	0/0:16:16,0	0/1:22:6,16	0/1:21:11,10	0/1:16:7,9	0/0:17:17,0	./.:0:.,.	./.:0:.,.	./.:0:.,.	./.:0:.,.	./.:0:.,.	./.:0:.,.	1/1:11:0,11	./.:0:.,.	./.:0:.,.	0/1:10:3,7	./.:0:.,.	./.:0:.,.	./.:0:.,.	0/1:27:13,14	./.:0:.,.	1/1:14:0,14
42694	34	42694_34	C	T	.	PASS	NS=8;AF=0.125;locori=p	GT:DP:AD	./.:0:.,.	./.:0:.,.	./.:0:.,.	./.:0:.,.	./.:0:.,.	0/1:15:10,5	0/0:11:11,0	./.:0:.,.	./.:0:.,.	./.:0:.,.	0/0:16:16,0	./.:13:.,.	0/0:13:13,0	./.:0:.,.	./.:0:.,.	0/0:10:10,0	./.:0:.,.	0/1:13:9,4	0/0:13:13,0	./.:0:.,.	./.:0:.,.	0/0:14:14,0	./.:0:.,.	./.:0:.,.
42694	77	42694_77	G	C	.	PASS	NS=8;AF=0.125;locori=p	GT:DP:AD	./.:0:.,.	./.:0:.,.	./.:0:.,.	./.:0:.,.	./.:0:.,.	0/1:15:10,5	0/0:11:11,0	./.:0:.,.	./.:0:.,.	./.:0:.,.	0/0:16:16,0	./.:13:.,.	0/0:13:13,0	./.:0:.,.	./.:0:.,.	0/0:10:10,0	./.:0:.,.	0/1:13:9,4	0/0:13:13,0	./.:0:.,.	./.:0:.,.	0/0:14:14,0	./.:0:.,.	./.:0:.,.
42725	16	42725_16	A	T	.	PASS	NS=18;AF=0.361;locori=p	GT:DP:AD	0/0:10:10,0	0/0:13:13,0	1/1:17:0,17	0/0:18:18,0	0/0:12:12,0	0/0:23:23,0	0/0:21:21,0	0/0:20:20,0	0/0:14:14,0	./.:0:.,.	./.:0:.,.	./.:0:.,.	1/1:13:0,13	1/1:13:0,13	1/1:11:0,11	./.:0:.,.	./.:0:.,.	0/1:12:6,6	0/0:12:12,0	1/1:17:0,17	1/1:21:0,21	0/0:27:27,0	0/0:13:13,0	./.:0:.,.
42731	63	42731_63	C	T	.	PASS	NS=10;AF=0.250;locori=p	GT:DP:AD	./.:0:.,.	0/1:10:3,7	0/0:25:25,0	./.:0:.,.	0/0:17:17,0	0/0:21:21,0	0/1:17:7,10	1/1:21:0,21	./.:0:.,.	./.:0:.,.	./.:0:.,.	./.:0:.,.	./.:0:.,.	./.:0:.,.	0/0:13:13,0	0/0:12:12,0	./.:0:.,.	0/0:12:12,0	./.:0:.,.	./.:0:.,.	./.:0:.,.	./.:0:.,.	0/1:12:5,7	./.:0:.,.
42767	24	42767_24	C	T	.	PASS	NS=10;AF=0.150;locori=p	GT:DP:AD	./.:0:.,.	./.:23:.,.	0/0:31:31,0	./.:0:.,.	./.:32:.,.	0/0:28:28,0	0/0:35:35,0	0/1:17:10,7	./.:0:.,.	./.:33:.,.	./.:24:.,.	./.:0:.,.	./.:0:.,.	./.:0:.,.	0/1:10:5,5	./.:0:.,.	./.:0:.,.	0/0:22:22,0	0/0:26:26,0	0/0:28:28,0	./.:0:.,.	0/1:14:9,5	./.:0:.,.	0/0:17:17,0
42767	44	42767_44	C	T	.	PASS	NS=13;AF=0.115;locori=p	GT:DP:AD	./.:0:.,.	0/0:23:23,0	0/0:31:31,0	./.:0:.,.	./.:32:.,.	0/0:28:28,0	0/0:35:35,0	0/1:17:10,7	./.:0:.,.	0/0:33:33,0	0/0:24:24,0	./.:0:.,.	./.:0:.,.	./.:0:.,.	0/1:10:5,5	./.:0:.,.	./.:0:.,.	0/0:22:22,0	0/0:26:26,0	0/0:28:28,0	./.:0:.,.	0/1:14:9,5	./.:0:.,.	0/0:17:17,0
42799	57	42799_57	G	A	.	PASS	NS=17;AF=0.441;locori=p	GT:DP:AD	0/1:22:12,10	0/1:14:5,9	0/1:20:15,5	0/1:14:7,7	0/1:41:24,17	0/1:28:15,13	0/1:17:8,9	0/1:25:17,8	0/1:15:11,4	./.:0:.,.	./.:0:.,.	0/1:10:5,5	./.:0:.,.	0/1:10:7,3	./.:0:.,.	0/1:12:8,4	./.:0:.,.	0/0:13:13,0	./.:0:.,.	0/1:15:8,7	0/0:19:19,0	0/1:17:8,9	./.:0:.,.	0/1:13:9,4
42799	65	42799_65	G	A	.	PASS	NS=17;AF=0.441;locori=p	GT:DP:AD	0/1:22:12,10	0/1:14:5,9	0/1:20:15,5	0/1:14:7,7	0/1:41:24,17	0/1:28:15,13	0/1:17:8,9	0/1:25:17,8	0/1:15:11,4	./.:0:.,.	./.:0:.,.	0/1:10:5,5	./.:0:.,.	0/1:10:7,3	./.:0:.,.	0/1:12:8,4	./.:0:.,.	0/0:13:13,0	./.:0:.,.	0/1:15:8,7	0/0:19:19,0	0/1:17:8,9	./.:0:.,.	0/1:13:9,4
42906	43	42906_43	A	C	.	PASS	NS=10;AF=0.200;locori=p	GT:DP:AD	./.:12:.,.	./.:0:.,.	1/1:13:0,13	0/1:13:6,7	0/0:24:24,0	./.:11:.,.	0/0:13:13,0	0/0:15:15,0	./.:0:.,.	./.:0:.,.	./.:0:.,.	./.:0:.,.	./.:0:.,.	./.:0:.,.	./.:0:.,.	0/1:10:5,5	./.:0:.,.	0/0:13:13,0	0/0:10:10,0	./.:0:.,.	./.:0:.,.	./.:0:.,.	0/0:13:13,0	0/0:10:10,0
42917	47	42917_47	G	C	.	PASS	NS=20;AF=0.175;locori=p	GT:DP:AD	0/1:11:5,6	./.:0:.,.	0/1:30:14,16	0/1:23:12,11	0/0:27:27,0	0/0:16:16,0	0/1:36:18,18	0/1:31:16,15	0/1:16:7,9	./.:0:.,.	0/0:11:11,0	0/0:10:10,0	0/0:19:19,0	0/0:12:12,0	0/0:15:15,0	0/0:18:18,0	0/1:12:5,7	0/0:17:17,0	0/0:10:10,0	./.:0:.,.	0/0:16:16,0	0/0:22:22,0	./.:0:.,.	0/0:23:23,0
42917	60	42917_60	A	G	.	PASS	NS=20;AF=0.175;locori=p	GT:DP:AD	0/1:11:5,6	./.:0:.,.	0/1:30:14,16	0/1:23:12,11	0/0:27:27,0	0/0:16:16,0	0/1:36:18,18	0/1:31:16,15	0/1:16:7,9	./.:0:.,.	0/0:11:11,0	0/0:10:10,0	0/0:19:19,0	0/0:12:12,0	0/0:15:15,0	0/0:18:18,0	0/1:12:5,7	0/0:17:17,0	0/0:10:10,0	./.:0:.,.	0/0:16:16,0	0/0:22:22,0	./.:0:.,.	0/0:23:23,0
42940	68	42940_68	T	C	.	PASS	NS=20;AF=0.300;locori=p	GT:DP:AD	0/0:14:14,0	0/0:10:10,0	0/1:11:4,7	0/1:16:11,5	0/1:29:21,8	0/0:31:31,0	0/0:24:24,0	0/1:18:6,12	0/0:26:26,0	./.:0:.,.	0/0:10:10,0	0/0:13:13,0	1/1:22:0,22	./.:0:.,.	./.:0:.,.	0/0:20:20,0	0/0:15:15,0	0/1:16:11,5	0/0:12:12,0	0/1:15:4,11	1/1:21:0,21	0/0:21:21,0	./.:14:.,.	1/1:23:0,23
43013	64	43013_64	C	T	.	PASS	NS=8;AF=0.500;locori=p	GT:DP:AD	./.:0:.,.	./.:0:.,.	0/1:20:12,8	0/1:10:4,6	0/1:15:8,7	0/1:16:10,6	0/1:11:7,4	0/1:11:6,5	./.:0:.,.	./.:0:.,.	0/1:16:4,12	./.:0:.,.	./.:0:.,.	./.:0:.,.	./.:0:.,.	./.:0:.,.	./.:0:.,.	./.:0:.,.	./.:0:.,.	./.:0:.,.	./.:0:.,.	./.:0:.,.	0/1:14:6,8	./.:0:.,.
43116	29	43116_29	T	C	.	PASS	NS=7;AF=0.071;locori=p	GT:DP:AD	./.:0:.,.	./.:0:.,.	0/0:10:10,0	./.:0:.,.	./.:0:.,.	0/0:18:18,0	./.:0:.,.	0/0:12:12,0	./.:0:.,.	./.:0:.,.	0/0:12:12,0	./.:0:.,.	0/1:12:8,4	./.:12:.,.	./.:0:.,.	./.:0:.,.	./.:0:.,.	./.:0:.,.	0/0:10:10,0	./.:0:.,.	./.:12:.,.	0/0:10:10,0	./.:0:.,.	./.:10:.,.
43116	72	43116_72	T	G	.	PASS	NS=6;AF=0.083;locori=p	GT:DP:AD	./.:0:.,.	./.:0:.,.	./.:10:.,.	./.:0:.,.	./.:0:.,.	0/0:18:18,0	./.:0:.,.	0/0:12:12,0	./.:0:.,.	./.:0:.,.	0/0:12:12,0	./.:0:.,.	0/1:12:8,4	./.:12:.,.	./.:0:.,.	./.:0:.,.	./.:0:.,.	./.:0:.,.	./.:10:.,.	./.:0:.,.	./.:12:.,.	0/0:10:10,0	./.:0:.,.	0/0:10:10,0
43137	76	43137_76	T	G	.	PASS	NS=21;AF=0.357;locori=p	GT:DP:AD	0/0:29:29,0	0/0:15:15,0	0/1:37:18,19	0/0:16:16,0	0/1:41:21,20	1/1:43:0,43	0/0:31:31,0	1/1:28:0,28	0/0:16:16,0	1/1:12:0,12	./.:0:.,.	0/1:18:8,10	0/0:20:20,0	./.:0:.,.	0/0:22:22,0	1/1:20:0,20	0/0:17:17,0	0/1:22:6,16	0/0:22:22,0	./.:0:.,.	0/0:27:27,0	1/1:24:0,24	0/1:12:7,5	0/0:18:18,0
43169	63	43169_63	C	A	.	PASS	NS=6;AF=0.417;locori=p	GT:DP:AD	./.:0:.,.	0/1:12:8,4	./.:0:.,.	./.:0:.,.	0/1:13:7,6	1/1:17:0,17	./.:0:.,.	./.:0:.,.	./.:0:.,.	./.:0:.,.	./.:0:.,.	./.:0:.,.	./.:0:.,.	./.:0:.,.	0/0:12:12,0	./.:0:.,.	./.:0:.,.	./.:0:.,.	0/0:17:17,0	./.:0:.,.	./.:0:.,.	0/1:15:8,7	./.:0:.,.	./.:0:.,.
43169	64	43169_64	C	A	.	PASS	NS=6;AF=0.417;locori=p	GT:DP:AD	./.:0:.,.	0/1:12:8,4	./.:0:.,.	./.:0:.,.	0/1:13:7,6	1/1:17:0,17	./.:0:.,.	./.:0:.,.	./.:0:.,.	./.:0:.,.	./.:0:.,.	./.:0:.,.	./.:0:.,.	./.:0:.,.	0/0:12:12,0	./.:0:.,.	./.:0:.,.	./.:0:.,.	0/0:17:17,0	./.:0:.,.	./.:0:.,.	0/1:15:8,7	./.:0:.,.	./.:0:.,.
43202	6	43202_6	G	C	.	PASS	NS=14;AF=0.321;locori=p	GT:DP:AD	./.:0:.,.	0/1:10:6,4	0/0:16:16,0	./.:0:.,.	0/1:26:15,11	0/0:22:22,0	0/0:31:31,0	0/0:20:20,0	./.:0:.,.	./.:0:.,.	0/1:12:5,7	./.:0:.,.	./.:0:.,.	1/1:13:0,13	./.:0:.,.	0/0:23:23,0	./.:0:.,.	0/1:22:12,10	1/1:13:0,13	0/1:10:5,5	./.:0:.,.	0/0:36:36,0	0/0:12:12,0	./.:0:.,.
43202	71	43202_71	G	A	.	PASS	NS=14;AF=0.321;locori=p	GT:DP:AD	./.:0:.,.	0/1:10:6,4	0/0:16:16,0	./.:0:.,.	0/1:26:15,11	0/0:22:22,0	0/0:31:31,0	0/0:20:20,0	./.:0:.,.	./.:0:.,.	0/1:12:5,7	./.:0:.,.	./.:0:.,.	1/1:13:0,13	./.:0:.,.	0/0:23:23,0	./.:0:.,.	0/1:22:12,10	1/1:13:0,13	0/1:10:5,5	./.:0:.,.	0/0:36:36,0	0/0:12:12,0	./.:0:.,.
43217	14	43217_14	C	T	.	PASS	NS=3;AF=0.500;locori=p	GT:DP:AD	./.:0:.,.	./.:0:.,.	./.:0:.,.	./.:0:.,.	./.:26:.,.	./.:0:.,.	./.:0:.,.	./.:0:.,.	0/1:12:7,5	./.:0:.,.	./.:0:.,.	./.:0:.,.	./.:0:.,.	./.:0:.,.	./.:0:.,.	./.:0:.,.	./.:0:.,.	./.:0:.,.	0/1:10:7,3	./.:0:.,.	0/1:14:7,7	./.:0:.,.	./.:0:.,.	./.:0:.,.
43244	17	43244_17	A	T	.	PASS	NS=14;AF=0.321;locori=p	GT:DP:AD	0/0:12:12,0	./.:0:.,.	0/0:24:24,0	0/0:17:17,0	0/0:27:27,0	0/1:15:11,4	0/0:22:22,0	0/0:17:17,0	./.:0:.,.	./.:0:.,.	./.:0:.,.	0/1:12:4,8	1/1:17:0,17	./.:0:.,.	1/1:10:0,10	0/0:11:11,0	./.:0:.,.	./.:0:.,.	./.:0:.,.	0/1:11:6,5	./.:0:.,.	0/0:18:18,0	./.:0:.,.	1/1:17:0,17
43245	36	43245_36	C	T	.	PASS	NS=2;AF=0.500;locori=p	GT:DP:AD	./.:0:.,.	./.:0:.,.	./.:0:.,.	./.:0:.,.	0/1:10:7,3	0/1:13:8,5	./.:0:.,.	./.:0:.,.	./.:0:.,.	./.:0:.,.	./.:0:.,.	./.:0:.,.	./.:0:.,.	./.:0:.,.	./.:0:.,.	./.:0:.,.	./.:0:.,.	./.:0:.,.	./.:0:.,.	./.:0:.,.	./.:0:.,.	./.:0:.,.	./.:0:.,.	./.:0:.,.
43330	45	43330_45	C	G	.	PASS	NS=10;AF=0.400;locori=p	GT:DP:AD	./.:0:.,.	./.:0:.,.	0/1:14:10,4	./.:0:.,.	0/1:12:7,5	0/1:13:8,5	./.:0:.,.	0/1:16:9,7	0/0:12:12,0	./.:0:.,.	./.:0:.,.	./.:0:.,.	0/1:12:8,4	0/1:10:7,3	./.:0:.,.	0/0:12:12,0	./.:0:.,.	./.:12:.,.	./.:0:.,.	./.:0:.,.	0/1:16:9,7	0/1:15:10,5	./.:0:.,.	./.:12:.,.
43330	86	43330_86	T	G	.	PASS	NS=10;AF=0.400;locori=p	GT:DP:AD	./.:0:.,.	./.:0:.,.	0/1:14:10,4	./.:0:.,.	0/1:12:7,5	0/1:13:8,5	./.:0:.,.	0/1:16:9,7	0/0:12:12,0	./.:0:.,.	./.:0:.,.	./.:0:.,.	0/1:12:8,4	0/1:10:7,3	./.:0:.,.	0/0:12:12,0	./.:0:.,.	./.:12:.,.	./.:0:.,.	./.:0:.,.	0/1:16:9,7	0/1:15:10,5	./.:0:.,.	./.:12:.,.
43380	6	43380_6	A	G	.	PASS	NS=11;AF=0.409;locori=p	GT:DP:AD	./.:0:.,.	1/1:10:0,10	0/0:13:13,0	0/1:13:9,4	0/1:18:10,8	0/1:13:8,5	1/1:11:0,11	0/1:17:12,5	0/0:11:11,0	./.:0:.,.	./.:0:.,.	./.:0:.,.	./.:0:.,.	0/0:11:11,0	./.:0:.,.	./.:0:.,.	./.:0:.,.	0/0:11:11,0	0/1:11:7,4	./.:0:.,.	./.:0:.,.	./.:12:.,.	./.:0:.,.	./.:0:.,.
43386	33	43386_33	C	G	.	PASS	NS=18;AF=0.417;locori=p	GT:DP:AD	./.:0:.,.	0/0:16:16,0	0/1:22:12,10	0/0:22:22,0	0/0:19:19,0	0/1:13:6,7	0/1:24:15,9	0/1:34:18,16	./.:0:.,.	./.:0:.,.	0/0:10:10,0	./.:0:.,.	1/1:10:0,10	1/1:10:0,10	1/1:10:0,10	0/0:17:17,0	0/0:17:17,0	0/1:12:6,6	0/0:10:10,0	./.:0:.,.	1/1:21:0,21	0/0:26:26,0	./.:0:.,.	1/1:12:0,12
43387	71	43387_71	G	A	.	PASS	NS=20;AF=0.450;locori=p	GT:DP:AD	./.:0:.,.	0/1:16:5,11	0/1:20:12,8	0/1:17:9,8	0/1:21:10,11	0/0:29:29,0	0/1:23:15,8	0/1:18:9,9	./.:12:.,.	1/1:10:0,10	0/1:13:7,6	./.:0:.,.	0/0:13:13,0	0/0:13:13,0	0/0:11:11,0	1/1:26:0,26	0/1:16:9,7	0/1:10:6,4	1/1:16:0,16	./.:20:.,.	0/0:13:13,0	1/1:16:0,16	0/1:13:7,6	0/0:12:12,0
43388	47	43388_47	A	G	.	PASS	NS=3;AF=0.500;locori=p	GT:DP:AD	./.:0:.,.	./.:0:.,.	./.:0:.,.	./.:0:.,.	0/1:17:5,12	0/1:12:6,6	./.:0:.,.	./.:0:.,.	./.:0:.,.	./.:0:.,.	./.:0:.,.	./.:0:.,.	./.:0:.,.	0/1:10:7,3	./.:0:.,.	./.:0:.,.	./.:0:.,.	./.:0:.,.	./.:0:.,.	./.:0:.,.	./.:0:.,.	./.:0:.,.	./.:0:.,.	./.:0:.,.
43448	68	43448_68	C	T	.	PASS	NS=4;AF=0.375;locori=p	GT:DP:AD	./.:0:.,.	0/1:13:5,8	0/1:26:12,14	./.:0:.,.	./.:17:.,.	./.:0:.,.	0/1:30:15,15	0/0:36:36,0	./.:0:.,.	./.:0:.,.	./.:0:.,.	./.:0:.,.	./.:0:.,.	./.:0:.,.	./.:0:.,.	./.:0:.,.	./.:0:.,.	./.:0:.,.	./.:0:.,.	./.:0:.,.	./.:0:.,.	./.:0:.,.	./.:0:.,.	./.:0:.,.
43492	5	43492_5	A	C	.	PASS	NS=15;AF=0.133;locori=p	GT:DP:AD	./.:12:.,.	0/0:10:10,0	0/1:24:15,9	0/1:19:8,11	0/1:19:11,8	0/1:28:14,14	0/0:25:25,0	0/0:13:13,0	0/0:12:12,0	./.:0:.,.	./.:0:.,.	./.:0:.,.	./.:0:.,.	0/0:11:11,0	./.:0:.,.	./.:0:.,.	0/0:12:12,0	./.:0:.,.	0/0:17:17,0	0/0:15:15,0	0/0:16:16,0	0/0:25:25,0	./.:0:.,.	0/0:13:13,0
43629	24	43629_24	T	A	.	PASS	NS=15;AF=0.300;locori=p	GT:DP:AD	./.:0:.,.	0/1:11:8,3	0/0:22:22,0	0/0:12:12,0	0/0:22:22,0	0/0:26:26,0	0/0:31:31,0	0/0:32:32,0	./.:0:.,.	./.:0:.,.	0/1:19:12,7	./.:0:.,.	./.:0:.,.	1/1:11:0,11	1/1:11:0,11	0/0:16:16,0	./.:0:.,.	0/1:17:12,5	0/0:11:11,0	./.:0:.,.	1/1:12:0,12	0/0:13:13,0	./.:0:.,.	./.:0:.,.
43680	8	43680_8	C	T	.	PASS	NS=21;AF=0.381;locori=p	GT:DP:AD	1/1:22:0,22	0/0:21:21,0	0/0:31:31,0	1/1:10:0,10	1/1:22:0,22	1/1:27:0,27	0/0:28:28,0	1/1:25:0,25	0/1:20:9,11	./.:0:.,.	0/1:14:8,6	./.:0:.,.	0/0:37:37,0	0/0:14:14,0	0/0:18:18,0	0/1:31:17,14	./.:13:.,.	0/0:31:31,0	0/1:18:10,8	0/0:17:17,0	0/0:25:25,0	0/1:24:11,13	0/1:27:6,21	0/0:11:11,0
43699	86	43699_86	C	G	.	PASS	NS=16;AF=0.188;locori=p	GT:DP:AD	./.:0:.,.	./.:0:.,.	0/1:22:10,12	0/0:21:21,0	0/1:28:11,17	0/0:25:25,0	0/1:20:13,7	0/1:17:9,8	./.:0:.,.	./.:0:.,.	0/1:10:7,3	./.:0:.,.	0/0:12:12,0	0/0:11:11,0	0/0:12:12,0	0/0:12:12,0	./.:0:.,.	0/0:18:18,0	0/0:13:13,0	./.:0:.,.	0/0:12:12,0	0/1:21:12,9	./.:0:.,.	0/0:18:18,0
43807	25	43807_25	A	G	.	PASS	NS=18;AF=0.278;locori=p	GT:DP:AD	1/1:12:0,12	./.:0:.,.	0/0:31:31,0	1/1:18:0,18	0/0:25:25,0	0/0:20:20,0	0/1:27:18,9	1/1:13:0,13	./.:0:.,.	./.:0:.,.	0/0:10:10,0	./.:0:.,.	0/0:14:14,0	0/0:12:12,0	0/0:10:10,0	0/0:20:20,0	1/1:22:0,22	0/0:10:10,0	./.:0:.,.	0/0:12:12,0	0/0:16:16,0	0/0:26:26,0	0/1:18:8,10	./.:0:.,.
43857	79	43857_79	G	T	.	PASS	NS=12;AF=0.250;locori=p	GT:DP:AD	0/0:14:14,0	./.:0:.,.	0/0:17:17,0	0/0:14:14,0	0/0:26:26,0	0/0:20:20,0	0/0:19:19,0	0/0:14:14,0	./.:0:.,.	./.:0:.,.	./.:0:.,.	./.:0:.,.	1/1:12:0,12	./.:0:.,.	./.:0:.,.	./.:10:.,.	./.:0:.,.	./.:0:.,.	0/0:11:11,0	./.:0:.,.	1/1:12:0,12	0/0:15:15,0	./.:0:.,.	1/1:11:0,11
43901	61	43901_61	G	A	.	PASS	NS=20;AF=0.225;locori=p	GT:DP:AD	0/0:11:11,0	./.:0:.,.	0/0:29:29,0	0/0:19:19,0	0/0:31:31,0	0/0:18:18,0	0/0:17:17,0	0/0:26:26,0	0/0:16:16,0	./.:0:.,.	0/0:14:14,0	0/0:15:15,0	1/1:19:0,19	1/1:14:0,14	1/1:11:0,11	0/0:20:20,0	0/0:18:18,0	./.:0:.,.	0/0:12:12,0	0/1:10:7,3	./.:0:.,.	0/0:26:26,0	0/0:12:12,0	1/1:17:0,17
43909	37	43909_37	G	A	.	PASS	NS=11;AF=0.182;locori=p	GT:DP:AD	0/0:15:15,0	./.:0:.,.	0/0:17:17,0	0/0:10:10,0	0/0:28:28,0	0/0:10:10,0	0/0:12:12,0	0/0:12:12,0	0/1:15:8,7	./.:0:.,.	0/1:10:7,3	./.:0:.,.	./.:0:.,.	./.:0:.,.	./.:0:.,.	./.:0:.,.	./.:0:.,.	./.:0:.,.	./.:0:.,.	./.:0:.,.	1/1:18:0,18	./.:0:.,.	0/0:12:12,0	./.:0:.,.
43930	7	43930_7	A	C	.	PASS	NS=20;AF=0.500;locori=p	GT:DP:AD	0/1:11:7,4	0/1:14:8,6	0/1:30:12,18	0/1:29:12,17	0/1:24:14,10	0/1:26:15,11	0/1:34:19,15	0/1:25:14,11	0/1:20:7,13	./.:0:.,.	0/1:17:9,8	0/1:14:8,6	0/1:27:10,17	./.:0:.,.	0/1:10:6,4	0/1:21:14,7	0/1:11:5,6	0/1:18:11,7	./.:11:.,.	./.:0:.,.	0/1:21:11,10	0/1:18:13,5	0/1:25:12,13	0/1:14:7,7
43930	54	43930_54	C	T	.	PASS	NS=20;AF=0.500;locori=p	GT:DP:AD	0/1:11:7,4	0/1:14:8,6	0/1:30:12,18	0/1:29:12,17	0/1:24:14,10	0/1:26:15,11	0/1:34:19,15	0/1:25:14,11	0/1:20:7,13	./.:0:.,.	0/1:17:9,8	0/1:14:8,6	0/1:27:10,17	./.:0:.,.	0/1:10:6,4	0/1:21:14,7	0/1:11:5,6	0/1:18:11,7	./.:11:.,.	./.:0:.,.	0/1:21:11,10	0/1:18:13,5	0/1:25:12,13	0/1:14:7,7
43964	20	43964_20	C	G	.	PASS	NS=10;AF=0.450;locori=p	GT:DP:AD	0/1:13:7,6	0/1:12:7,5	0/1:21:10,11	./.:0:.,.	0/1:22:10,12	0/1:19:11,8	0/0:12:12,0	0/1:16:10,6	./.:11:.,.	./.:0:.,.	./.:0:.,.	./.:0:.,.	./.:0:.,.	./.:0:.,.	0/1:13:8,5	./.:0:.,.	./.:18:.,.	./.:0:.,.	0/1:11:7,4	./.:0:.,.	./.:0:.,.	0/1:15:7,8	./.:0:.,.	./.:0:.,.
44090	27	44090_27	T	C	.	PASS	NS=20;AF=0.150;locori=p	GT:DP:AD	0/0:16:16,0	0/0:12:12,0	0/0:29:29,0	0/0:24:24,0	0/0:30:30,0	0/0:38:38,0	0/0:23:23,0	0/0:17:17,0	0/0:22:22,0	0/1:10:4,6	./.:0:.,.	0/0:16:16,0	0/1:18:8,10	0/0:11:11,0	./.:0:.,.	0/1:21:12,9	./.:0:.,.	0/1:10:4,6	0/0:27:27,0	0/1:15:8,7	0/0:15:15,0	0/0:25:25,0	./.:0:.,.	0/1:13:8,5
44103	75	44103_75	T	C	.	PASS	NS=7;AF=0.286;locori=p	GT:DP:AD	./.:0:.,.	./.:0:.,.	0/1:23:12,11	./.:0:.,.	0/0:12:12,0	0/0:11:11,0	0/0:16:16,0	0/1:17:7,10	1/1:14:0,14	./.:0:.,.	./.:0:.,.	./.:0:.,.	./.:0:.,.	./.:0:.,.	./.:0:.,.	./.:0:.,.	./.:0:.,.	./.:0:.,.	./.:0:.,.	./.:0:.,.	./.:0:.,.	0/0:12:12,0	./.:0:.,.	./.:0:.,.
44234	87	44234_87	G	T	.	PASS	NS=1;AF=0.500;locori=p	GT:DP:AD	./.:0:.,.	./.:0:.,.	./.:0:.,.	./.:0:.,.	./.:0:.,.	./.:0:.,.	./.:0:.,.	./.:0:.,.	./.:0:.,.	./.:0:.,.	./.:0:.,.	./.:0:.,.	./.:0:.,.	./.:0:.,.	./.:0:.,.	0/1:10:4,6	./.:0:.,.	./.:0:.,.	./.:0:.,.	./.:0:.,.	./.:0:.,.	./.:0:.,.	./.:0:.,.	./.:0:.,.
44305	19	44305_19	T	C	.	PASS	NS=8;AF=0.188;locori=p	GT:DP:AD	./.:0:.,.	./.:0:.,.	0/0:16:16,0	0/0:11:11,0	0/1:18:5,13	0/0:10:10,0	0/0:15:15,0	0/0:13:13,0	./.:0:.,.	./.:0:.,.	./.:10:.,.	./.:0:.,.	./.:0:.,.	./.:0:.,.	./.:0:.,.	./.:0:.,.	./.:0:.,.	./.:0:.,.	./.:0:.,.	1/1:12:0,12	./.:0:.,.	0/0:15:15,0	./.:0:.,.	./.:0:.,.
44339	46	44339_46	G	C	.	PASS	NS=11;AF=0.182;locori=p	GT:DP:AD	0/0:15:15,0	./.:0:.,.	0/0:20:20,0	./.:0:.,.	0/0:19:19,0	0/0:29:29,0	0/0:16:16,0	0/0:18:18,0	0/0:10:10,0	./.:0:.,.	./.:0:.,.	./.:0:.,.	./.:0:.,.	./.:0:.,.	./.:0:.,.	./.:0:.,.	./.:0:.,.	./.:0:.,.	0/0:14:14,0	./.:0:.,.	1/1:13:0,13	0/0:15:15,0	./.:0:.,.	1/1:15:0,15
44352	34	44352_34	G	A	.	PASS	NS=15;AF=0.400;locori=p	GT:DP:AD	0/0:16:16,0	./.:0:.,.	0/1:20:7,13	0/0:17:17,0	0/0:20:20,0	./.:0:.,.	0/0:23:23,0	0/0:19:19,0	./.:0:.,.	./.:0:.,.	0/0:10:10,0	./.:0:.,.	1/1:12:0,12	./.:0:.,.	1/1:10:0,10	0/0:10:10,0	./.:0:.,.	0/1:12:5,7	0/0:11:11,0	./.:0:.,.	1/1:14:0,14	1/1:29:0,29	./.:0:.,.	1/1:12:0,12
44527	38	44527_38	A	C	.	PASS	NS=6;AF=0.333;locori=p	GT:DP:AD	./.:0:.,.	./.:0:.,.	0/1:11:5,6	./.:0:.,.	0/0:13:13,0	0/0:19:19,0	0/1:14:10,4	1/1:16:0,16	./.:0:.,.	./.:0:.,.	./.:0:.,.	./.:0:.,.	./.:0:.,.	./.:0:.,.	./.:0:.,.	./.:0:.,.	./.:0:.,.	./.:0:.,.	./.:0:.,.	./.:0:.,.	./.:0:.,.	./.:0:.,.	./.:0:.,.	0/0:10:10,0
44543	80	44543_80	C	T	.	PASS	NS=1;AF=0.500;locori=p	GT:DP:AD	./.:0:.,.	./.:0:.,.	./.:0:.,.	./.:0:.,.	0/1:13:4,9	./.:0:.,.	./.:0:.,.	./.:0:.,.	./.:0:.,.	./.:0:.,.	./.:0:.,.	./.:0:.,.	./.:0:.,.	./.:0:.,.	./.:0:.,.	./.:12:.,.	./.:0:.,.	./.:0:.,.	./.:0:.,.	./.:0:.,.	./.:0:.,.	./.:0:.,.	./.:0:.,.	./.:0:.,.
44567	56	44567_56	T	C	.	PASS	NS=8;AF=0.188;locori=p	GT:DP:AD	./.:0:.,.	./.:0:.,.	0/1:27:12,15	0/1:10:4,6	./.:0:.,.	0/0:17:17,0	0/0:15:15,0	0/0:31:31,0	./.:0:.,.	./.:0:.,.	./.:0:.,.	./.:0:.,.	./.:0:.,.	./.:0:.,.	./.:0:.,.	./.:0:.,.	./.:0:.,.	./.:0:.,.	./.:0:.,.	0/0:12:12,0	0/1:10:4,6	0/0:15:15,0	./.:0:.,.	./.:0:.,.
44632	53	44632_53	C	T	.	PASS	NS=6;AF=0.083;locori=p	GT:DP:AD	./.:0:.,.	0/0:15:15,0	./.:0:.,.	./.:0:.,.	./.:0:.,.	0/0:12:12,0	0/0:23:23,0	0/0:13:13,0	./.:0:.,.	./.:0:.,.	./.:0:.,.	./.:0:.,.	0/1:11:3,8	./.:0:.,.	./.:0:.,.	./.:0:.,.	0/0:17:17,0	./.:0:.,.	./.:0:.,.	./.:0:.,.	./.:0:.,.	./.:0:.,.	./.:0:.,.	./.:0:.,.
44758	73	44758_73	T	C	.	PASS	NS=11;AF=0.409;locori=p	GT:DP:AD	./.:0:.,.	./.:0:.,.	0/1:15:9,6	./.:0:.,.	0/0:14:14,0	0/0:11:11,0	0/1:17:12,5	0/0:13:13,0	0/0:14:14,0	./.:0:.,.	./.:0:.,.	./.:0:.,.	1/1:15:0,15	./.:0:.,.	1/1:14:0,14	./.:0:.,.	./.:0:.,.	0/1:15:6,9	./.:0:.,.	./.:0:.,.	./.:0:.,.	0/0:15:15,0	./.:0:.,.	1/1:10:0,10
44764	84	44764_84	C	T	.	PASS	NS=14;AF=0.179;locori=p	GT:DP:AD	./.:0:.,.	0/0:10:10,0	0/0:14:14,0	./.:0:.,.	0/0:15:15,0	0/0:24:24,0	0/0:13:13,0	0/0:13:13,0	0/0:10:10,0	./.:0:.,.	./.:0:.,.	./.:0:.,.	./.:0:.,.	./.:0:.,.	./.:0:.,.	0/0:10:10,0	0/0:18:18,0	0/1:10:4,6	./.:0:.,.	0/1:10:6,4	1/1:15:0,15	0/0:15:15,0	./.:0:.,.	0/1:11:6,5
44785	4	44785_4	A	G	.	PASS	NS=8;AF=0.312;locori=p	GT:DP:AD	1/1:10:0,10	./.:0:.,.	0/0:11:11,0	./.:0:.,.	./.:0:.,.	0/1:11:5,6	0/0:10:10,0	0/0:13:13,0	0/1:15:4,11	./.:0:.,.	./.:0:.,.	./.:0:.,.	0/1:12:7,5	./.:0:.,.	./.:0:.,.	./.:0:.,.	./.:0:.,.	./.:0:.,.	./.:0:.,.	./.:0:.,.	./.:0:.,.	./.:0:.,.	0/0:11:11,0	./.:0:.,.
44852	81	44852_81	T	C	.	PASS	NS=8;AF=0.062;locori=p	GT:DP:AD	0/0:11:11,0	./.:0:.,.	0/0:20:20,0	./.:15:.,.	0/0:27:27,0	0/0:16:16,0	0/0:16:16,0	0/1:10:5,5	0/0:16:16,0	./.:0:.,.	./.:0:.,.	./.:0:.,.	./.:0:.,.	./.:0:.,.	./.:0:.,.	./.:0:.,.	./.:0:.,.	./.:0:.,.	./.:0:.,.	./.:0:.,.	0/0:17:17,0	./.:12:.,.	./.:0:.,.	./.:0:.,.
[truncated: 9,534,798 more chars]
