# Supplementary material for: Inbred or Outbred? Genetic Diversity in Laboratory Rodent Colonies
Source: G3 (Bethesda). 2017 Dec 13;8(2):679–86. doi: 10.1534/g3.117.300495 (PMC5919727; doi:10.1534/g3.117.300495)
Supplement: Supplementary file 3 [file 679Files.zip › Supplemental_Files/File S3 README.txt]

The two supplemental data files are a fasta and a vcf. 

The fasta ("Meriones_GBS.fasta") is the reference fasta generated in the Stacks pipeline 
and extracted from the "*.catalog.tags" by grepping for "consensus".
The fasta headers have been modified to include the linkage: "Autosomal", "X-linked", 
"Y-linked", or "Unknown".


The VCF file ("Meriones_GBS.vcf") contains all the variants identified by the 
Stacks populations script.
It has been slightly reformatted from the populations output in order that the CHROM and POS 
fields reflect the fasta ID and the SNP position respectively.
